# Supplementary material for: MetaRNN: differentiating rare pathogenic and rare benign missense SNVs and InDels using deep learning
Source: Genome Med. 2022 Oct 8;14:115. doi: 10.1186/s13073-022-01120-z (PMC9548151; doi:10.1186/s13073-022-01120-z)
Supplement: Supplementary file 1 — Additional file 1: Includes 11 tables for training and testing data sets used in the study. The names of the tables are: Table S1. Training variants for MetaRNN; Table S2. Training variants for MetaRNN-indel; Table S3. Summary statistics for test datasets used to evaluate MetaRNN; Table S4. RNTS validation data set for MetaRNN model evaluation; Table S5. RCTS validation data set for MetaRNN model evaluation; Table S6. AF-RNTS validation data set for MetaRNN model evaluation; Table S7. AAFS validation data set for MetaRNN model evaluation; Table S8. TP53 validation data set for MetaRNN model evaluation; Table S9. Cancer somatic hotspot validation data set for MetaRNN model evaluation; Table S10. ClinVar validation data set for MetaRNN-indel model evaluation; Table S11. Search space of hyperparameters for MetaRNN and MetaRNN-indel. [file 13073_2022_1120_MOESM1_ESM.xlsx]

## Sheet: Column Titles
Tables S1,2,4-10
chr: chromosome (hg38)
pos: position (hg38)
ref: reference allele
alt: alternative allele
aaref: reference amino acid of the protein
aa_alt: alternative amino acid of the protein
label: true positive (TP) or true negative (TN)
Table S3. Summary statistics for test datasets used to evaluate MetaRNN
Name: name of the test set
Allele frequency filter: allele frequency filters applied to the test set
Allele count filter: allele count filters applied to the test set
No. TP: number of pathogenic variants
No. TN: number of benign variants
Total No.: total number of variants
Table S11. Search space of hyperparameters for MetaRNN and MetaRNN-indel
Hyperparameters: the name of hyperparameters to tune
Minimum: minimum value to test for the hyperparameter
Maximum: maximum value to test for the hyperparameter
Step: minimum resolution of the search space

## Sheet: TableS1_TrainingSNV
Table S1. Training variants for MetaRNN
chr	pos	ref	alt	aaref	aa_alt	label
1	1022225	G	A	G	S	TP
1	1050473	G	A	G	S	TP
1	1213738	G	A	R	C	TP
1	1232279	A	G	M	V	TP
1	1232972	C	T	R	C	TP
1	1233203	T	A	S	T	TP
1	1535370	G	A	R	W	TP
1	1535616	G	A	R	C	TP
1	1535723	G	A	T	M	TP
1	1806503	A	G	I	T	TP
1	1806503	A	T	I	N	TP
1	1806513	C	T	G	S	TP
1	2412502	T	C	M	V	TP
1	3402986	C	T	P	L	TP
1	5880146	C	T	G	E	TP
1	6254689	G	A	R	C	TP
1	6451926	A	C	S	R	TP
1	6452092	G	A	R	Q	TP
1	6468378	C	G	G	R	TP
1	7809893	C	G	P	A	TP
1	7809900	A	G	H	R	TP
1	7965425	G	C	E	D	TP
1	7984930	A	C	D	A	TP
1	8325853	C	T	R	W	TP
1	8325956	C	T	A	V	TP
1	8359916	C	T	G	R	TP
1	9263569	G	A	G	D	TP
1	9972126	A	G	N	S	TP
1	9975631	G	T	G	V	TP
1	9975747	G	A	E	K	TP
1	9982312	G	T	V	F	TP
1	9982318	C	G	L	V	TP
1	9982346	C	A	S	Y	TP
1	9982480	C	T	R	W	TP
1	9982571	G	T	R	L	TP
1	9982577	T	C	L	S	TP
1	9982597	G	C	E	Q	TP
1	9982630	G	A	E	K	TP
1	9982678	A	G	N	D	TP
1	11022209	A	G	N	S	TP
1	11022290	G	T	G	V	TP
1	11022292	G	A	G	S	TP
1	11022301	G	A	G	S	TP
1	11022352	G	A	A	T	TP
1	11022418	A	G	M	V	TP
1	11022553	G	A	A	T	TP
1	11285644	G	A	G	E	TP
1	11790682	A	G	M	T	TP
1	11790843	G	C	S	C	TP
1	11791216	C	T	M	I	TP
1	11792304	C	A	V	F	TP
1	11794443	C	G	W	S	TP
1	11794732	C	T	R	H	TP
1	11794807	C	T	R	H	TP
1	11794835	G	A	H	Y	TP
1	11794862	G	A	R	C	TP
1	11795161	A	G	L	P	TP
1	11796219	A	T	I	N	TP
1	11801166	C	T	R	Q	TP
1	11801220	G	A	T	M	TP
1	11801257	G	A	H	Y	TP
1	11802915	G	C	R	G	TP
1	11802962	C	T	R	Q	TP
1	11802980	C	T	R	Q	TP
1	11803116	T	C	M	V	TP
1	11847114	C	T	R	Q	TP
1	11974738	C	T	T	M	TP
1	11992606	T	C	L	P	TP
1	11992660	G	A	R	Q	TP
1	11996178	G	A	V	M	TP
1	11997363	G	A	V	M	TP
1	11998817	T	C	F	S	TP
1	11998877	C	T	T	M	TP
1	11999055	G	A	R	H	TP
1	12001423	G	A	R	H	TP
1	12002028	C	T	T	M	TP
1	12005770	C	T	R	C	TP
1	12009641	C	T	R	W	TP
1	12011512	T	G	L	V	TP
1	12460363	C	T	A	V	TP
1	15445606	G	C	G	R	TP
1	16047917	C	T	P	L	TP
1	16048537	G	A	A	T	TP
1	16050593	C	A	A	D	TP
1	16988455	C	T	G	R	TP
1	17000107	C	T	G	R	TP
1	17004399	G	A	R	W	TP
1	17022648	C	T	R	H	TP
1	17022684	C	A	R	L	TP
1	17022684	C	T	R	H	TP
1	17022685	G	A	R	C	TP
1	17022724	G	A	R	C	TP
1	17024015	C	A	W	C	TP
1	17024025	G	C	P	R	TP
1	17028605	C	A	V	F	TP
1	17028643	A	C	I	S	TP
1	17033060	C	T	G	S	TP
1	17044824	C	T	R	Q	TP
1	17262194	T	A	L	H	TP
1	17270928	C	T	A	V	TP
1	17282897	C	A	P	T	TP
1	17382046	T	A	H	Q	TP
1	17395663	G	A	G	R	TP
1	17697186	G	A	D	N	TP
1	18877498	G	A	S	L	TP
1	20637956	G	C	A	P	TP
1	20644549	G	A	R	H	TP
1	20644651	C	T	T	M	TP
1	20645640	T	C	L	P	TP
1	20648534	T	C	F	L	TP
1	20654614	C	G	Q	H	TP
1	21220008	G	A	R	C	TP
1	21560662	C	T	A	V	TP
1	21561127	G	C	R	P	TP
1	21561130	T	C	I	T	TP
1	21563219	G	A	R	H	TP
1	21564094	G	A	A	T	TP
1	21564103	G	A	A	T	TP
1	21564110	C	T	S	L	TP
1	21564139	G	A	E	K	TP
1	21568122	C	T	R	W	TP
1	21568123	G	A	R	Q	TP
1	21568246	A	G	K	R	TP
1	21570326	C	T	R	C	TP
1	21570327	G	A	R	H	TP
1	21573683	A	C	D	A	TP
1	21573694	G	A	E	K	TP
1	21573781	T	C	F	L	TP
1	21575868	A	T	D	V	TP
1	21575879	G	A	V	I	TP
1	21575906	C	T	R	C	TP
1	21576582	A	G	N	S	TP
1	21577436	G	A	G	S	TP
1	21577527	C	T	A	V	TP
1	21577544	G	A	G	R	TP
1	21864874	C	T	C	Y	TP
1	22129682	G	A	R	W	TP
1	22644123	G	A	G	R	TP
1	22647535	G	A	G	S	TP
1	22661354	G	A	G	R	TP
1	22909025	G	A	G	R	TP
1	23796234	C	T	G	D	TP
1	23796777	G	A	R	W	TP
1	23797128	A	G	L	P	TP
1	23797718	G	A	R	W	TP
1	23798160	T	C	D	G	TP
1	23798188	C	T	V	M	TP
1	23798907	T	C	N	S	TP
1	23808187	T	C	H	R	TP
1	23808283	G	T	S	Y	TP
1	23820532	C	T	R	Q	TP
1	23846105	A	C	L	R	TP
1	23865593	C	A	G	V	TP
1	24338044	G	A	R	H	TP
1	24342238	C	T	R	C	TP
1	24342712	C	T	R	C	TP
1	25284753	T	C	L	P	TP
1	25303329	T	G	V	G	TP
1	25566928	C	T	S	L	TP
1	25800231	A	G	M	V	TP
1	25809150	G	A	R	Q	TP
1	25809688	A	G	H	R	TP
1	25809753	G	A	G	S	TP
1	25812763	G	C	W	S	TP
1	25813890	G	A	R	Q	TP
1	25813898	C	T	R	W	TP
1	25813899	G	A	R	Q	TP
1	26438228	A	G	K	E	TP
1	26731588	G	A	R	H	TP
1	26790870	C	T	R	C	TP
1	26794501	G	A	C	Y	TP
1	26794528	C	A	A	E	TP
1	26795056	C	A	A	E	TP
1	26795188	A	C	H	P	TP
1	26797777	T	C	L	P	TP
1	26912036	C	A	A	S	TP
1	29196235	T	C	Y	C	TP
1	29200574	G	A	R	W	TP
1	29202004	C	T	G	E	TP
1	31728621	G	A	R	W	TP
1	32893848	G	A	A	T	TP
1	33013345	G	A	R	C	TP
1	33021616	G	A	R	W	TP
1	33036828	T	C	M	V	TP
1	34761319	G	A	R	H	TP
1	34785259	A	G	N	S	TP
1	36091923	C	T	S	L	TP
1	36139776	G	A	R	W	TP
1	37537842	T	C	E	G	TP
1	37540752	G	A	R	C	TP
1	37945756	G	A	A	V	TP
1	39854058	A	G	I	T	TP
1	39965333	C	T	T	M	TP
1	39965490	C	T	S	L	TP
1	39967632	C	T	S	L	TP
1	39967913	C	A	P	H	TP
1	40074096	A	G	W	R	TP
1	40076900	T	C	Y	C	TP
1	40076901	A	G	Y	H	TP
1	40078612	A	G	F	S	TP
1	40078621	A	G	L	P	TP
1	40080458	G	C	P	R	TP
1	40080474	C	T	E	K	TP
1	40080483	C	A	V	L	TP
1	40080483	C	T	V	M	TP
1	40089417	G	C	Q	E	TP
1	40091338	G	A	T	I	TP
1	40091398	T	A	E	V	TP
1	40091398	T	A	R	W	TP
1	40092054	C	T	G	D	TP
1	40092082	A	C	Y	D	TP
1	40092171	T	C	D	G	TP
1	40092409	T	G	T	P	TP
1	40097236	C	T	M	I	TP
1	40272009	C	T	P	L	TP
1	40818518	C	G	F	L	TP
1	40819465	G	C	W	S	TP
1	40820180	G	A	G	S	TP
1	40838474	C	T	S	F	TP
1	42735969	C	T	G	S	TP
1	42740005	C	T	G	D	TP
1	42766971	T	C	M	V	TP
1	42927147	C	T	R	Q	TP
1	42927684	C	A	R	L	TP
1	42929766	G	A	R	C	TP
1	42930865	G	A	R	W	TP
1	43338592	G	A	G	E	TP
1	43338634	G	C	R	P	TP
1	43338646	C	T	P	L	TP
1	43340042	C	T	R	C	TP
1	43340096	C	A	P	T	TP
1	43349338	G	T	W	L	TP
1	43352645	T	G	L	W	TP
1	43352768	C	T	P	L	TP
1	43428297	C	T	A	V	TP
1	43428455	C	T	R	W	TP
1	43435233	G	A	V	M	TP
1	43439025	C	T	R	W	TP
1	43439950	A	T	E	V	TP
1	43446201	C	T	T	I	TP
1	44009994	C	T	G	E	TP
1	44827617	C	T	R	Q	TP
1	44881722	C	T	R	Q	TP
1	44978337	C	T	R	H	TP
1	45013928	T	G	M	R	TP
1	45014012	G	C	R	P	TP
1	45014803	G	A	G	E	TP
1	45014803	G	T	G	V	TP
1	45014976	C	A	N	K	TP
1	45014996	A	G	Y	C	TP
1	45015389	G	A	R	H	TP
1	45330557	C	A	V	F	TP
1	45331240	G	T	A	D	TP
1	45331529	G	A	P	L	TP
1	45331556	C	T	G	D	TP
1	45332215	G	A	P	L	TP
1	45332242	C	T	G	E	TP
1	45332252	T	C	M	V	TP
1	45332279	G	A	R	W	TP
1	45332445	C	T	R	H	TP
1	45332446	G	A	R	C	TP
1	45332457	C	T	R	Q	TP
1	45332458	G	A	R	W	TP
1	45332794	C	T	R	H	TP
1	45332795	G	A	R	C	TP
1	45332795	G	A	S	L	TP
1	45332803	T	C	Y	C	TP
1	45333168	A	T	W	R	TP
1	45333436	G	A	R	W	TP
1	45341543	G	A	A	T	TP
1	45500333	A	G	M	V	TP
1	45500334	T	C	M	T	TP
1	45500335	G	A	M	I	TP
1	45500412	A	G	Q	R	TP
1	45507432	T	C	L	P	TP
1	45507550	G	T	E	D	TP
1	45508282	T	C	L	P	TP
1	45508806	G	A	G	D	TP
1	45508806	G	C	G	A	TP
1	45508848	G	A	R	Q	TP
1	45508931	C	A	R	S	TP
1	46189539	C	G	R	P	TP
1	46189539	C	T	R	H	TP
1	46192168	C	T	C	Y	TP
1	46192174	C	T	R	Q	TP
1	46192379	C	G	G	R	TP
1	46192397	G	A	R	C	TP
1	46192528	C	G	W	S	TP
1	46193873	C	T	R	Q	TP
1	46194293	A	C	I	S	TP
1	46195819	T	G	T	P	TP
1	46250097	C	A	P	H	TP
1	46267540	G	A	G	R	TP
1	46267540	G	A	P	L	TP
1	46274151	C	T	R	C	TP
1	47282367	C	G	S	T	TP
1	47416625	C	T	R	C	TP
1	47416746	A	G	Y	C	TP
1	52375574	C	T	R	Q	TP
1	52383437	G	A	R	W	TP
1	52397707	T	C	E	G	TP
1	52397773	C	T	R	Q	TP
1	52397821	A	G	F	S	TP
1	52688006	T	C	Y	C	TP
1	53197092	C	A	P	H	TP
1	53210033	A	G	Y	C	TP
1	53210126	G	A	R	Q	TP
1	53210194	G	A	E	K	TP
1	53210354	C	T	P	L	TP
1	53210657	A	G	D	G	TP
1	53210822	T	A	F	Y	TP
1	53211181	C	T	R	C	TP
1	53213509	C	T	R	C	TP
1	54852346	C	T	E	K	TP
1	54852372	T	G	Y	S	TP
1	54875134	C	T	E	K	TP
1	54883724	C	T	R	H	TP
1	54999187	A	T	M	L	TP
1	54999189	G	A	M	I	TP
1	54999208	C	T	R	W	TP
1	54999214	G	A	G	S	TP
1	54999325	G	A	G	R	TP
1	55039913	G	A	A	T	TP
1	55043921	C	T	R	C	TP
1	55052364	G	A	D	N	TP
1	55058570	C	T	R	C	TP
1	62602332	T	C	F	L	TP
1	63370978	A	G	M	V	TP
1	63370979	T	C	M	T	TP
1	63402336	G	A	A	T	TP
1	63411331	G	A	G	E	TP
1	63419380	C	T	A	V	TP
1	63593672	G	C	D	H	TP
1	63629521	A	G	T	A	TP
1	63629539	G	C	G	R	TP
1	63634933	G	T	D	Y	TP
1	63654414	T	C	L	P	TP
1	64846699	G	A	S	F	TP
1	65636397	C	G	N	K	TP
1	68429835	G	A	R	W	TP
1	68429927	C	T	G	D	TP
1	68431160	A	C	V	G	TP
1	68431282	C	A	R	S	TP
1	68431328	T	C	Y	C	TP
1	68431371	C	G	E	Q	TP
1	68431376	G	A	A	V	TP
1	68431491	A	G	L	P	TP
1	68438213	A	G	Y	H	TP
1	68438228	G	T	P	T	TP
1	68438293	A	G	L	S	TP
1	68438951	C	T	C	Y	TP
1	68438988	A	T	Y	N	TP
1	68439571	A	C	Y	D	TP
1	68440997	C	A	D	Y	TP
1	68444857	C	T	R	Q	TP
1	68444858	G	A	R	W	TP
1	68446824	C	T	R	Q	TP
1	68446837	C	T	G	S	TP
1	68448644	G	A	P	L	TP
1	68448653	A	G	L	P	TP
1	70430388	C	G	Q	E	TP
1	75732682	C	T	R	C	TP
1	75732724	T	C	Y	H	TP
1	75732869	T	C	I	T	TP
1	75732886	C	T	L	F	TP
1	75733588	G	A	C	Y	TP
1	75734846	G	A	R	K	TP
1	75734850	G	A	M	I	TP
1	75734867	T	C	M	T	TP
1	75740094	G	A	G	R	TP
1	75745815	A	C	L	F	TP
1	75745822	C	T	R	C	TP
1	75745823	G	A	R	H	TP
1	75745823	G	T	R	L	TP
1	75745904	T	C	I	T	TP
1	75749427	C	G	N	K	TP
1	75749444	C	T	S	L	TP
1	75749509	G	A	G	R	TP
1	75749552	G	C	R	T	TP
1	75749553	A	T	R	S	TP
1	75750482	G	C	R	T	TP
1	75761228	C	T	T	I	TP
1	75761231	A	G	Y	C	TP
1	75761300	T	C	I	T	TP
1	75761365	T	A	Y	N	TP
1	77918217	C	G	Q	E	TP
1	85267841	G	A	T	M	TP
1	90939340	T	C	S	G	TP
1	90939595	T	C	I	V	TP
1	91319322	A	C	I	S	TP
1	92014213	G	A	G	D	TP
1	93997904	A	G	L	P	TP
1	93997943	G	A	A	V	TP
1	93998027	A	G	F	S	TP
1	94000866	C	T	C	Y	TP
1	94000924	C	T	E	K	TP
1	94001071	C	T	R	H	TP
1	94001072	G	A	R	C	TP
1	94001908	T	G	K	Q	TP
1	94001910	C	T	R	Q	TP
1	94001911	G	A	R	W	TP
1	94001911	G	C	R	G	TP
1	94005469	C	T	R	Q	TP
1	94005476	G	A	R	W	TP
1	94005499	C	T	R	Q	TP
1	94005509	G	A	L	F	TP
1	94005511	A	G	L	P	TP
1	94007710	C	T	G	S	TP
1	94008251	C	T	G	E	TP
1	94008252	C	T	G	R	TP
1	94008767	A	G	L	P	TP
1	94010857	C	T	G	E	TP
1	94010868	C	T	M	I	TP
1	94010908	G	A	P	L	TP
1	94011274	A	T	Y	N	TP
1	94011297	A	G	L	P	TP
1	94011319	G	A	R	W	TP
1	94011330	A	G	F	S	TP
1	94011334	G	C	H	D	TP
1	94011334	G	T	H	N	TP
1	94014622	G	T	A	D	TP
1	94014676	G	A	P	L	TP
1	94014685	G	A	A	V	TP
1	94019641	G	T	Q	K	TP
1	94019650	T	G	K	Q	TP
1	94019664	C	A	R	L	TP
1	94019691	C	T	S	N	TP
1	94019713	A	G	S	P	TP
1	94021339	C	T	R	Q	TP
1	94021695	G	T	A	D	TP
1	94021880	A	G	L	S	TP
1	94024994	C	T	D	N	TP
1	94025011	G	A	T	M	TP
1	94029452	G	T	P	H	TP
1	94029465	C	T	G	R	TP
1	94029515	C	T	C	Y	TP
1	94029521	C	A	C	F	TP
1	94029522	A	G	C	R	TP
1	94029527	G	A	P	L	TP
1	94030433	C	A	W	C	TP
1	94030452	C	T	R	H	TP
1	94030454	G	T	N	K	TP
1	94030461	A	G	F	S	TP
1	94031054	C	T	E	K	TP
1	94031110	G	A	P	L	TP
1	94031782	G	A	A	V	TP
1	94031857	A	G	L	P	TP
1	94041249	C	T	R	H	TP
1	94041345	C	A	R	L	TP
1	94041354	A	G	L	P	TP
1	94041367	C	T	E	K	TP
1	94042766	C	T	R	H	TP
1	94042767	G	A	R	C	TP
1	94042797	G	A	R	C	TP
1	94042830	C	T	E	K	TP
1	94042877	G	A	S	L	TP
1	94043413	G	A	A	V	TP
1	94043420	C	T	E	K	TP
1	94043462	C	T	E	K	TP
1	94043470	G	A	T	M	TP
1	94043471	T	C	T	A	TP
1	94044622	A	C	L	R	TP
1	94046922	G	T	T	N	TP
1	94046925	G	T	T	N	TP
1	94046943	T	C	N	S	TP
1	94046967	T	C	Q	R	TP
1	94051677	G	A	P	L	TP
1	94055237	A	T	W	R	TP
1	94056683	A	T	V	D	TP
1	94056692	C	T	C	Y	TP
1	94060733	A	C	F	C	TP
1	94060739	C	T	R	H	TP
1	94060740	G	A	R	C	TP
1	94062581	C	T	D	N	TP
1	94062596	G	C	P	A	TP
1	94062692	A	T	F	I	TP
1	94062710	G	A	R	W	TP
1	94062725	G	A	P	S	TP
1	94063224	C	T	G	R	TP
1	94063263	G	A	R	C	TP
1	94077713	G	A	R	C	TP
1	94077715	A	G	L	P	TP
1	94078693	A	G	F	S	TP
1	94080651	G	C	P	R	TP
1	94098799	G	A	R	C	TP
1	94098831	A	G	L	P	TP
1	94098904	G	A	R	C	TP
1	94098928	G	A	R	C	TP
1	94103071	C	T	G	S	TP
1	94108591	G	A	P	L	TP
1	94111442	A	G	S	P	TP
1	94111454	T	C	N	D	TP
1	94111517	A	C	C	G	TP
1	94111526	C	T	G	R	TP
1	94111546	C	T	G	E	TP
1	94111561	G	A	A	V	TP
1	94111579	C	A	C	F	TP
1	94111579	C	T	C	Y	TP
1	94120994	G	A	R	W	TP
1	94121014	A	G	L	P	TP
1	94121045	T	C	M	V	TP
1	97920920	C	T	M	I	TP
1	99874755	C	T	R	W	TP
1	99916603	G	T	W	C	TP
1	100017814	A	G	R	G	TP
1	100017814	A	G	S	G	TP
1	100214817	C	G	K	N	TP
1	100214854	C	T	R	H	TP
1	100214855	G	A	R	C	TP
1	100214929	A	C	F	C	TP
1	100468052	G	A	R	Q	TP
1	102946884	C	G	G	R	TP
1	103550999	C	A	P	T	TP
1	108896945	C	A	F	L	TP
1	109258951	C	T	P	L	TP
1	109627794	G	C	R	P	TP
1	109629487	G	A	R	H	TP
1	110064595	G	A	R	W	TP
1	110064634	G	A	R	W	TP
1	110064679	G	C	L	V	TP
1	110174012	G	A	G	R	TP
1	111131424	C	T	S	N	TP
1	112917468	C	T	R	Q	TP
1	112917796	T	C	K	E	TP
1	113901236	C	T	R	Q	TP
1	114713911	C	T	G	E	TP
1	114716123	C	A	G	V	TP
1	114716123	C	T	G	D	TP
1	114716126	C	T	G	D	TP
1	115033507	G	A	G	R	TP
1	115286135	G	A	R	W	TP
1	115664171	G	A	V	I	TP
1	115705208	G	A	P	L	TP
1	115717869	A	G	I	T	TP
1	115768378	T	C	Y	C	TP
1	118093260	C	G	D	H	TP
1	119033203	T	C	Y	C	TP
1	119415448	C	A	A	E	TP
1	119421925	G	A	E	K	TP
1	119422277	C	T	T	M	TP
1	119726868	C	T	T	M	TP
1	119727010	G	A	G	R	TP
1	119737114	G	A	E	K	TP
1	119737118	C	T	P	L	TP
1	119741817	G	A	G	S	TP
1	119742870	G	A	R	H	TP
1	119742870	G	A	V	M	TP
1	119743906	G	A	R	H	TP
1	119743906	G	A	V	M	TP
1	119755452	C	T	G	R	TP
1	119759915	C	T	G	R	TP
1	119764231	T	C	Y	C	TP
1	119764571	C	T	V	M	TP
1	146018399	C	A	G	V	TP
1	146018516	A	G	I	T	TP
1	146019594	A	G	C	R	TP
1	147659496	C	T	V	M	TP
1	147908089	G	C	W	S	TP
1	150081366	G	A	E	K	TP
1	150510989	T	A	F	I	TP
1	150558996	G	A	R	H	TP
1	150796855	G	C	R	G	TP
1	150796863	A	G	L	P	TP
1	150799228	G	A	A	V	TP
1	150804203	C	G	G	R	TP
1	150806209	G	A	R	W	TP
1	150806803	C	T	M	I	TP
1	151018650	G	A	D	N	TP
1	151024658	G	A	R	Q	TP
1	151028900	C	T	R	W	TP
1	151289853	C	G	P	R	TP
1	151366445	C	A	G	W	TP
1	151408493	G	A	P	L	TP
1	151427984	C	T	R	Q	TP
1	151776497	C	T	R	H	TP
1	151817238	G	A	S	L	TP
1	154273840	C	G	Q	E	TP
1	154569536	C	T	R	C	TP
1	154571833	T	G	V	G	TP
1	154589810	A	G	I	T	TP
1	154992746	C	T	R	C	TP
1	155139987	A	G	L	S	TP
1	155140200	A	G	L	P	TP
1	155235002	C	T	R	H	TP
1	155235003	G	A	R	C	TP
1	155235196	G	A	R	C	TP
1	155235252	A	C	L	R	TP
1	155235727	C	G	D	H	TP
1	155235757	C	T	D	N	TP
1	155235772	C	A	V	L	TP
1	155235823	C	T	G	S	TP
1	155235829	C	A	V	L	TP
1	155235843	T	C	N	S	TP
1	155236261	C	G	S	T	TP
1	155236379	C	T	G	R	TP
1	155236384	G	A	T	I	TP
1	155236420	T	C	H	R	TP
1	155237412	T	C	S	G	TP
1	155237444	A	G	I	T	TP
1	155237453	C	T	R	Q	TP
1	155237576	A	T	F	Y	TP
1	155238141	A	T	F	I	TP
1	155238144	A	G	Y	H	TP
1	155238174	C	T	G	R	TP
1	155238192	A	G	S	P	TP
1	155238194	C	T	G	E	TP
1	155238214	A	C	N	K	TP
1	155238215	T	C	N	S	TP
1	155238228	A	G	W	R	TP
1	155238270	G	A	R	C	TP
1	155238584	T	C	Y	C	TP
1	155238596	C	A	R	L	TP
1	155238597	G	A	R	C	TP
1	155238629	C	T	R	Q	TP
1	155238630	G	A	R	W	TP
1	155239934	G	A	R	W	TP
1	155239939	C	T	G	E	TP
1	155291845	C	T	R	Q	TP
1	155293177	C	T	R	H	TP
1	155293556	G	A	T	M	TP
1	155295709	C	T	G	R	TP
1	155317996	G	A	R	Q	TP
1	155610270	G	A	V	M	TP
1	155612848	C	T	T	I	TP
1	155612910	C	T	R	C	TP
1	155904470	C	G	M	I	TP
1	155904489	G	A	A	V	TP
1	155910658	C	G	S	T	TP
1	156115192	C	T	L	F	TP
1	156115247	G	A	R	H	TP
1	156130757	G	C	R	P	TP
1	156134457	C	T	R	W	TP
1	156135268	C	T	R	C	TP
1	156135913	G	A	E	K	TP
1	156135967	C	T	R	W	TP
1	156136009	C	T	R	W	TP
1	156136093	C	T	R	C	TP
1	156136952	G	A	R	H	TP
1	156136984	C	T	R	W	TP
1	156136985	G	A	R	Q	TP
1	156137203	C	T	R	C	TP
1	156137204	G	A	R	H	TP
1	156137209	G	A	A	T	TP
1	156137667	G	A	R	H	TP
1	156138534	G	A	R	H	TP
1	156138563	G	A	G	R	TP
1	156162993	G	C	D	H	TP
1	156175179	C	T	R	W	TP
1	156864394	C	A	R	S	TP
1	156868568	T	C	L	P	TP
1	156876128	G	A	G	E	TP
1	156879336	G	T	D	Y	TP
1	156881590	G	C	R	P	TP
1	158672135	T	G	Q	P	TP
1	158678432	A	G	S	P	TP
1	158678434	A	G	L	P	TP
1	158680641	A	G	L	P	TP
1	158685235	C	A	G	V	TP
1	158685251	G	A	R	W	TP
1	158685289	C	A	R	L	TP
1	158685289	C	T	R	H	TP
1	158685290	G	A	R	C	TP
1	159205704	C	T	R	C	TP
1	160031738	A	G	M	T	TP
1	160041644	G	A	R	C	TP
1	160041952	G	T	P	H	TP
1	160042033	G	A	A	V	TP
1	160042340	G	A	R	C	TP
1	160127660	T	C	I	T	TP
1	160128761	C	T	T	M	TP
1	160128782	G	A	R	H	TP
1	160130283	G	A	R	H	TP
1	160130586	G	A	A	T	TP
1	160135470	G	A	D	N	TP
1	160139675	C	T	T	M	TP
1	160139955	G	A	R	Q	TP
1	160237145	G	A	R	C	TP
1	160323439	C	T	R	H	TP
1	161076355	C	T	R	Q	TP
1	161077548	G	C	P	R	TP
1	161154065	G	A	R	Q	TP
1	161166882	T	C	I	T	TP
1	161168462	C	T	R	C	TP
1	161168463	G	A	R	H	TP
1	161213673	T	C	S	P	TP
1	161306426	C	G	G	R	TP
1	161306722	T	G	Y	S	TP
1	161306738	A	T	S	T	TP
1	161306843	G	T	P	T	TP
1	161306863	C	T	R	H	TP
1	161306864	G	A	R	C	TP
1	161306890	A	G	I	T	TP
1	161307376	T	G	H	P	TP
1	161307386	T	C	R	G	TP
1	161307389	C	T	D	N	TP
1	161314406	A	G	M	V	TP
1	161356815	A	G	H	R	TP
1	161819693	C	T	R	C	TP
1	161983907	C	T	G	D	TP
1	161984849	C	T	G	S	TP
1	161984875	C	T	R	Q	TP
1	161984911	C	T	G	E	TP
1	161997993	C	A	A	S	TP
1	161998241	C	T	R	H	TP
1	161998260	G	A	R	W	TP
1	162023387	A	C	V	G	TP
1	162522504	C	T	P	L	TP
1	162754625	C	G	L	V	TP
1	162776341	C	T	R	C	TP
1	168045209	G	A	R	Q	TP
1	168104855	A	T	L	Q	TP
1	168291339	C	T	S	F	TP
1	168696611	G	A	R	C	TP
1	169469993	C	T	G	D	TP
1	169477447	C	T	G	D	TP
1	169477534	G	A	S	F	TP
1	169485615	G	A	P	L	TP
1	169518453	G	A	R	C	TP
1	169530805	T	C	Y	C	TP
1	169555299	C	G	R	T	TP
1	169555300	T	C	R	G	TP
1	171103806	G	A	A	T	TP
1	171103834	A	G	N	S	TP
1	171103850	G	T	M	I	TP
1	171107795	G	A	G	R	TP
1	171107811	C	T	P	L	TP
1	171114339	G	A	R	H	TP
1	171117317	C	T	R	W	TP
1	171636244	C	A	G	V	TP
1	171652468	C	A	Q	H	TP
1	172441988	A	G	L	P	TP
1	173828364	G	A	D	N	TP
1	173831593	G	T	C	F	TP
1	173833419	G	A	R	H	TP
1	173838207	G	A	R	Q	TP
1	173857529	C	G	L	V	TP
1	173857592	C	T	R	W	TP
1	173857604	C	T	L	F	TP
1	173857644	T	A	L	Q	TP
1	173904007	G	A	S	L	TP
1	173904010	C	T	R	H	TP
1	173904011	G	A	R	C	TP
1	173910861	T	C	N	D	TP
1	173911981	A	G	S	P	TP
1	173914570	G	A	L	F	TP
1	173914726	G	A	R	C	TP
1	173914743	G	A	P	L	TP
1	173914795	G	A	R	C	TP
1	179551435	G	A	A	V	TP
1	179552605	G	A	R	W	TP
1	179552608	C	T	V	M	TP
1	179552614	C	T	A	T	TP
1	179552625	G	A	A	V	TP
1	179557051	C	A	R	S	TP
1	179557227	C	T	V	M	TP
1	179559710	C	T	R	H	TP
1	179917914	C	T	A	V	TP
1	182384506	G	A	R	C	TP
1	182384557	G	A	R	C	TP
1	182586804	C	T	M	I	TP
1	183261260	C	T	R	Q	TP
1	183573189	G	A	A	V	TP
1	183574605	G	A	A	V	TP
1	183586922	C	T	R	Q	TP
1	184054856	C	T	H	Y	TP
1	196690194	T	A	C	S	TP
1	196743552	G	T	R	S	TP
1	196747207	T	C	V	A	TP
1	197146436	A	G	M	T	TP
1	197328935	G	T	C	F	TP
1	197356990	G	A	C	Y	TP
1	197421266	T	C	C	R	TP
1	197421501	T	C	I	T	TP
1	197421540	A	C	E	A	TP
1	197421741	C	T	S	L	TP
1	197421870	G	A	C	Y	TP
1	197427454	A	T	E	V	TP
1	197427547	T	C	M	T	TP
1	197427559	C	T	T	M	TP
1	197427615	C	T	R	C	TP
1	197427633	G	A	G	S	TP
1	197427826	G	A	G	D	TP
1	197427873	G	A	G	S	TP
1	197427880	T	C	I	T	TP
1	197429605	G	A	G	R	TP
1	197429611	G	A	E	K	TP
1	197434985	T	C	M	T	TP
1	197435170	G	A	G	R	TP
1	197435183	T	C	L	P	TP
1	201077915	C	T	R	H	TP
1	201359650	C	T	R	Q	TP
1	201364314	C	T	R	Q	TP
1	201364366	G	A	R	W	TP
1	201364369	G	A	R	C	TP
1	201364375	C	T	E	K	TP
1	201365242	A	C	F	L	TP
1	201365253	C	T	E	K	TP
1	201365297	C	T	R	Q	TP
1	201365298	G	A	R	W	TP
1	201365617	T	G	D	A	TP
1	201365627	C	T	E	K	TP
1	201365638	A	T	I	N	TP
1	201373252	C	T	M	I	TP
1	201373252	C	T	V	I	TP
1	202335751	G	C	Q	E	TP
1	204159399	C	T	R	K	TP
1	204190562	G	C	N	K	TP
1	207326769	C	T	S	L	TP
1	207761377	C	T	L	F	TP
1	209633070	C	T	E	K	TP
1	209707020	C	T	R	C	TP
1	209801280	C	T	R	Q	TP
1	209938252	T	C	M	T	TP
1	210348976	A	T	M	L	TP
1	212858454	T	C	M	T	TP
1	212858455	G	T	M	I	TP
1	212858813	A	G	N	D	TP
1	212859026	T	C	C	R	TP
1	213242186	G	A	G	S	TP
1	215639190	G	A	T	M	TP
1	215648657	G	A	P	L	TP
1	215674580	G	A	P	L	TP
1	215674595	G	A	T	I	TP
1	215675172	C	T	G	R	TP
1	215675463	T	C	T	A	TP
1	215680159	C	T	G	D	TP
1	215728265	G	T	A	D	TP
1	215759735	C	T	R	H	TP
1	215782058	C	T	C	Y	TP
1	215782070	G	A	T	M	TP
1	215782762	A	G	W	R	TP
1	215790168	C	T	C	Y	TP
1	215799050	G	A	P	L	TP
1	215799066	A	G	C	R	TP
1	215877758	C	T	R	K	TP
1	215970645	C	A	G	C	TP
1	215993103	G	A	P	L	TP
1	216073292	C	T	G	S	TP
1	216084698	C	G	G	R	TP
1	216084847	A	G	L	P	TP
1	216198437	G	T	P	H	TP
1	216200070	T	C	Y	C	TP
1	216247010	C	T	C	Y	TP
1	216247118	C	A	C	F	TP
1	216247163	C	T	C	Y	TP
1	216250989	C	T	C	Y	TP
1	216289392	C	A	C	F	TP
1	216292291	C	T	C	Y	TP
1	216321921	A	G	C	R	TP
1	216324240	C	A	C	F	TP
1	216325393	G	A	T	I	TP
1	216325412	T	G	N	H	TP
1	216325448	G	A	R	W	TP
1	216325492	C	T	C	Y	TP
1	216325540	C	T	R	H	TP
1	216327619	G	C	R	G	TP
1	216327637	C	T	G	R	TP
1	218434118	C	T	R	C	TP
1	219915901	G	A	H	Y	TP
1	219980833	G	A	P	S	TP
1	219982801	G	C	P	R	TP
1	220191279	G	A	R	C	TP
1	225403394	C	T	R	H	TP
1	225403403	C	A	R	L	TP
1	225403403	C	T	R	Q	TP
1	225404451	T	C	N	S	TP
1	225404452	T	C	N	D	TP
1	225404686	G	C	R	G	TP
1	225411351	C	T	G	R	TP
1	225422087	G	A	P	L	TP
1	225921590	G	A	R	W	TP
1	225922043	G	A	R	C	TP
1	225937512	G	T	P	T	TP
1	226883817	C	T	A	V	TP
1	226895521	C	T	T	M	TP
1	226965719	C	T	R	W	TP
1	226982126	T	C	L	P	TP
1	226982719	C	T	R	W	TP
1	226982725	C	T	R	W	TP
1	226982954	C	T	R	W	TP
1	226982969	G	A	A	T	TP
1	226984892	T	C	F	S	TP
1	226984901	C	T	T	M	TP
1	226984910	A	G	Y	C	TP
1	226985326	G	A	G	S	TP
1	226985332	G	A	E	K	TP
1	228158026	C	T	P	S	TP
1	228158191	G	A	E	K	TP
1	228158572	T	G	Y	D	TP
1	228158615	T	C	M	T	TP
1	228166102	T	C	Y	H	TP
1	228166129	C	T	R	W	TP
1	228166132	A	G	T	A	TP
1	228174786	C	T	R	W	TP
1	229432723	A	G	L	P	TP
1	229450541	A	G	L	S	TP
1	230705933	C	T	R	Q	TP
1	230995876	G	A	G	R	TP
1	231265355	C	T	R	C	TP
1	231265356	G	A	R	H	TP
1	231347825	A	G	Y	C	TP
1	235401503	G	C	G	A	TP
1	235427143	T	A	I	N	TP
1	235458753	C	G	R	P	TP
1	235470869	C	G	G	A	TP
1	235470872	C	T	G	E	TP
1	235734590	C	T	E	K	TP
1	235810046	A	G	C	R	TP
1	236065078	A	T	M	K	TP
1	236482455	G	A	E	K	TP
1	236754026	G	A	R	H	TP
1	236835586	G	C	A	P	TP
1	236895470	C	T	P	L	TP
1	237330893	C	T	L	F	TP
1	237330939	C	T	A	V	TP
1	237445488	C	T	R	W	TP
1	237566623	G	A	E	K	TP
1	237590872	T	G	M	R	TP
1	237783995	G	A	G	S	TP
1	237784010	G	A	V	I	TP
1	237832612	T	A	C	S	TP
1	237832627	T	A	Y	N	TP
1	240493438	G	A	A	V	TP
1	241497967	T	C	Y	C	TP
1	241500572	A	G	S	P	TP
1	241502490	C	T	G	R	TP
1	241502552	T	G	Q	P	TP
1	241504130	A	T	N	K	TP
1	241504150	T	G	S	R	TP
1	241504227	G	C	A	G	TP
1	241508638	G	A	H	Y	TP
1	241508641	T	C	T	A	TP
1	241508643	C	A	R	L	TP
1	241508643	C	T	R	H	TP
1	241508644	G	A	R	C	TP
1	241508652	T	C	K	R	TP
1	241508758	T	C	M	V	TP
1	241508784	C	T	S	N	TP
1	241519722	T	C	M	V	TP
1	244841992	C	T	R	W	TP
1	244842234	T	G	F	C	TP
1	247418855	G	C	D	H	TP
2	1484614	T	G	Y	D	TP
2	1493837	C	T	R	C	TP
2	1493976	G	A	R	Q	TP
2	1494011	C	G	Q	E	TP
2	1494027	G	A	R	Q	TP
2	1496059	C	T	R	W	TP
2	1503955	C	A	N	K	TP
2	1503956	G	A	E	K	TP
2	1649142	G	A	R	C	TP
2	3478848	C	T	A	V	TP
2	3550458	C	T	V	I	TP
2	3643807	T	C	S	P	TP
2	3643912	G	A	G	S	TP
2	10048376	G	T	A	S	TP
2	15238670	C	T	R	H	TP
2	15417582	A	C	L	R	TP
2	15424368	C	A	V	F	TP
2	15474117	G	A	R	C	TP
2	15511255	G	A	P	L	TP
2	15511339	A	C	V	G	TP
2	15534609	T	G	H	P	TP
2	15539327	G	A	R	W	TP
2	15945894	C	T	R	W	TP
2	19931354	T	C	Y	C	TP
2	19933469	C	T	A	T	TP
2	19946536	A	G	L	P	TP
2	19953852	C	T	R	Q	TP
2	19969556	C	A	W	L	TP
2	19973664	A	G	W	R	TP
2	19975596	A	T	S	R	TP
2	21002254	C	G	D	H	TP
2	21002271	A	G	L	P	TP
2	21006060	T	C	H	R	TP
2	25234307	G	A	P	L	TP
2	25234313	A	G	F	S	TP
2	25234373	C	A	R	L	TP
2	25234373	C	G	R	P	TP
2	25234374	G	A	R	C	TP
2	25234374	G	T	R	S	TP
2	25240312	C	T	R	Q	TP
2	25244258	C	T	C	Y	TP
2	25244579	C	T	G	D	TP
2	26194622	T	C	Y	C	TP
2	26195184	C	G	E	Q	TP
2	26254255	A	G	M	V	TP
2	26263451	C	T	R	C	TP
2	26263452	G	A	R	H	TP
2	26279190	G	A	R	Q	TP
2	26279244	G	A	R	H	TP
2	26285546	T	G	V	G	TP
2	26458218	C	T	R	Q	TP
2	26458219	G	A	R	W	TP
2	26460997	C	T	R	Q	TP
2	26461854	C	T	R	H	TP
2	26462177	C	T	E	K	TP
2	26465724	G	A	R	C	TP
2	26467435	G	A	T	I	TP
2	26480968	C	T	G	S	TP
2	26482441	A	G	I	T	TP
2	26482516	G	T	P	Q	TP
2	26727927	G	A	E	K	TP
2	27055171	C	T	R	W	TP
2	27055228	G	A	D	N	TP
2	27217892	T	G	M	R	TP
2	27239731	G	A	R	Q	TP
2	27312576	G	A	P	L	TP
2	27312768	G	C	P	R	TP
2	27313031	C	T	R	Q	TP
2	27313032	G	A	P	L	TP
2	27313032	G	A	R	W	TP
2	27322498	T	C	Y	C	TP
2	27364507	A	G	Y	H	TP
2	27364579	A	G	C	R	TP
2	27366830	G	A	R	C	TP
2	27367800	G	A	P	L	TP
2	27368104	C	T	R	Q	TP
2	27444503	A	G	C	R	TP
2	27447544	G	A	R	C	TP
2	27480049	G	A	R	W	TP
2	27498276	G	A	V	M	TP
2	29073661	T	A	I	F	TP
2	29209873	A	G	I	T	TP
2	31397718	G	A	R	C	TP
2	31526224	C	T	R	Q	TP
2	31526225	G	A	R	W	TP
2	31526257	T	A	Y	F	TP
2	31529313	T	C	H	R	TP
2	31529325	C	T	R	Q	TP
2	31529370	G	C	P	R	TP
2	31529385	G	T	A	D	TP
2	31529398	C	T	G	S	TP
2	31529407	C	T	E	K	TP
2	31529414	C	A	E	D	TP
2	31529427	T	C	N	S	TP
2	31531371	C	T	G	S	TP
2	31531376	G	A	P	L	TP
2	31533671	T	C	Q	R	TP
2	31533704	C	T	G	D	TP
2	31580630	A	C	Y	D	TP
2	31580630	A	G	Y	H	TP
2	31580732	C	G	E	Q	TP
2	31580801	C	T	G	R	TP
2	31580842	A	G	L	P	TP
2	32098840	G	A	V	I	TP
2	32126970	C	T	P	L	TP
2	32141917	C	T	R	W	TP
2	32145005	G	A	R	Q	TP
2	37242656	A	G	H	R	TP
2	38070949	G	A	R	W	TP
2	38071087	T	A	N	Y	TP
2	38071185	C	T	R	H	TP
2	38071195	C	T	E	K	TP
2	38071261	C	A	G	W	TP
2	38074695	C	G	G	R	TP
2	38075207	C	T	G	E	TP
2	38075387	A	G	M	T	TP
2	39013523	A	G	Y	H	TP
2	39022773	C	A	R	M	TP
2	39022774	T	A	R	W	TP
2	39022774	T	C	R	G	TP
2	39023131	C	T	E	K	TP
2	43774140	T	C	M	T	TP
2	43794485	C	G	L	V	TP
2	43800845	C	T	T	I	TP
2	43823981	C	G	R	P	TP
2	43823981	C	T	R	H	TP
2	43824071	C	T	R	H	TP
2	43852483	C	A	P	T	TP
2	43875377	G	A	G	R	TP
2	43877591	T	G	L	R	TP
2	43943793	C	T	G	S	TP
2	43974244	G	A	A	V	TP
2	43976185	T	C	E	G	TP
2	44280827	G	A	R	Q	TP
2	44312607	C	T	R	W	TP
2	44312653	T	C	M	T	TP
2	44312754	G	T	V	L	TP
2	44942603	G	T	A	S	TP
2	45006286	C	T	A	T	TP
2	46617290	G	A	C	Y	TP
2	46905497	A	G	I	T	TP
2	47024334	C	T	S	L	TP
2	47073814	T	C	L	P	TP
2	47073840	G	A	A	T	TP
2	47073861	G	A	A	T	TP
2	47410215	T	G	V	G	TP
2	47466808	G	A	S	N	TP
2	47475171	G	C	A	P	TP
2	47476408	G	A	G	R	TP
2	47799329	T	C	L	P	TP
2	47799604	A	C	S	R	TP
2	47800040	G	A	G	D	TP
2	47800297	C	T	R	W	TP
2	47800889	A	G	Y	C	TP
2	47803473	C	T	R	C	TP
2	47803664	C	T	A	V	TP
2	48687923	A	T	I	K	TP
2	48687950	G	T	S	Y	TP
2	48688137	G	A	S	L	TP
2	48714011	A	C	F	V	TP
2	48723650	C	A	V	F	TP
2	48963104	G	A	R	C	TP
2	48963187	A	G	I	T	TP
2	48963566	C	T	A	T	TP
2	48963778	G	C	P	R	TP
2	48983125	G	A	A	V	TP
2	49154416	A	G	M	T	TP
2	55181606	C	T	R	Q	TP
2	55647421	C	G	A	P	TP
2	55654942	T	C	M	V	TP
2	55656211	G	C	A	G	TP
2	55679786	C	T	R	Q	TP
2	55680855	C	T	A	T	TP
2	55683831	C	T	R	H	TP
2	55870851	A	G	Y	H	TP
2	58241312	A	G	M	T	TP
2	61048535	T	C	I	T	TP
2	61492337	C	T	E	K	TP
2	65010729	G	A	E	K	TP
2	65020916	C	T	R	W	TP
2	69328285	C	T	V	M	TP
2	69363563	G	A	R	C	TP
2	69374080	C	T	R	Q	TP
2	69400408	T	C	N	D	TP
2	69400462	C	A	G	C	TP
2	69406023	G	A	R	W	TP
2	70212730	C	T	E	K	TP
2	70831747	A	G	W	R	TP
2	70958103	G	A	G	R	TP
2	70958113	T	C	L	P	TP
2	70963289	C	G	P	R	TP
2	71453999	A	G	M	V	TP
2	71454000	T	C	M	T	TP
2	71515660	G	A	G	E	TP
2	71515714	C	T	T	M	TP
2	71515716	C	T	R	W	TP
2	71517028	G	A	G	R	TP
2	71520816	T	C	L	P	TP
2	71520871	C	A	S	R	TP
2	71526334	G	A	D	N	TP
2	71539239	G	T	V	L	TP
2	71551631	C	T	R	W	TP
2	71551635	T	C	L	P	TP
2	71553119	G	A	G	R	TP
2	71569884	C	T	R	W	TP
2	71570277	T	C	W	R	TP
2	71570300	G	T	W	C	TP
2	71570608	A	G	Y	C	TP
2	71570680	G	A	R	Q	TP
2	71570704	G	A	R	H	TP
2	71611481	T	C	L	P	TP
2	71611540	T	C	C	R	TP
2	71612726	G	A	G	D	TP
2	71665181	C	T	R	W	TP
2	71667477	C	T	R	W	TP
2	71669191	G	A	D	N	TP
2	71682597	C	T	R	C	TP
2	72132576	C	T	R	Q	TP
2	72888457	A	G	R	G	TP
2	73252803	C	T	S	L	TP
2	73730025	T	C	Y	C	TP
2	73830968	C	T	R	C	TP
2	73830981	A	G	E	G	TP
2	73844839	A	G	H	R	TP
2	73845186	T	A	F	Y	TP
2	73847718	C	T	S	F	TP
2	73902698	C	A	F	L	TP
2	73927040	G	A	E	K	TP
2	73927047	A	G	N	S	TP
2	73946750	T	C	L	P	TP
2	73946776	C	T	T	M	TP
2	73946816	G	A	R	H	TP
2	73946888	G	A	R	K	TP
2	73950635	A	T	E	V	TP
2	73957212	G	A	E	K	TP
2	73958187	T	C	L	S	TP
2	73958201	G	T	D	Y	TP
2	74464919	C	T	R	H	TP
2	74532714	G	A	R	Q	TP
2	84425578	G	A	S	F	TP
2	84443300	A	C	F	C	TP
2	84443348	C	G	G	A	TP
2	84459230	T	A	M	L	TP
2	84459230	T	C	M	V	TP
2	85389806	T	C	L	S	TP
2	85551967	C	G	R	P	TP
2	85552428	C	T	R	H	TP
2	85552429	G	A	R	C	TP
2	85553045	A	C	L	R	TP
2	85553488	G	A	S	F	TP
2	85554269	C	T	V	M	TP
2	85663814	G	A	R	C	TP
2	85847922	C	T	G	R	TP
2	85847939	C	G	C	S	TP
2	86790400	C	T	G	S	TP
2	88729279	C	T	A	V	TP
2	96254106	C	T	C	Y	TP
2	96287968	G	A	S	L	TP
2	96761598	C	A	S	Y	TP
2	97732893	C	T	R	W	TP
2	97734709	G	C	R	P	TP
2	97737576	C	T	R	C	TP
2	97737577	G	A	R	H	TP
2	98217874	A	C	K	T	TP
2	98389696	C	T	P	L	TP
2	98391964	C	T	R	W	TP
2	98395999	C	T	R	C	TP
2	98396017	C	T	R	W	TP
2	98396018	G	A	R	Q	TP
2	98396125	T	C	C	R	TP
2	98396398	C	T	R	W	TP
2	98396449	C	T	R	C	TP
2	98396476	C	T	R	W	TP
2	98396575	G	A	A	T	TP
2	98396755	G	A	V	M	TP
2	98396811	C	A	F	L	TP
2	98396858	G	A	R	H	TP
2	98396947	G	A	E	K	TP
2	99162169	C	T	S	F	TP
2	99162249	C	G	R	G	TP
2	99162492	A	G	T	A	TP
2	101859854	G	A	R	Q	TP
2	108008651	G	A	R	Q	TP
2	108897091	A	G	I	T	TP
2	108897110	C	T	G	S	TP
2	108897122	C	T	A	T	TP
2	108897130	C	T	R	H	TP
2	108929225	T	G	D	A	TP
2	108929262	G	A	R	W	TP
2	108929288	C	T	R	H	TP
2	108929289	G	A	R	C	TP
2	108929342	C	T	C	Y	TP
2	110123895	C	G	G	R	TP
2	110163048	C	T	G	R	TP
2	112019512	C	G	R	G	TP
2	112098688	A	G	N	D	TP
2	112764597	A	G	M	T	TP
2	113060902	T	C	L	P	TP
2	113060926	A	G	K	R	TP
2	113062150	C	T	R	W	TP
2	113062513	C	T	R	W	TP
2	127292785	A	G	F	S	TP
2	127421337	G	A	R	H	TP
2	127421381	C	T	R	W	TP
2	127421438	G	A	V	M	TP
2	127423319	A	C	H	P	TP
2	127426180	C	T	R	W	TP
2	127426207	C	T	R	W	TP
2	127426208	G	A	R	Q	TP
2	127428371	C	T	R	W	TP
2	127428374	C	T	R	C	TP
2	127428485	G	A	A	T	TP
2	127428495	C	T	S	L	TP
2	127428560	G	A	G	S	TP
2	127428575	G	A	V	M	TP
2	127428761	G	A	D	N	TP
2	127428892	G	C	W	C	TP
2	127428895	C	G	I	M	TP
2	130194199	G	A	R	C	TP
2	130342034	A	G	L	S	TP
2	135807214	C	T	G	S	TP
2	135907342	G	C	R	G	TP
2	135907363	G	A	R	C	TP
2	135911174	C	T	R	H	TP
2	135911447	A	G	L	S	TP
2	135920573	T	A	H	L	TP
2	135920591	G	A	A	V	TP
2	135922829	T	G	M	L	TP
2	137970206	G	A	G	D	TP
2	138013874	T	C	L	P	TP
2	142960633	A	G	T	A	TP
2	147952440	T	C	Y	C	TP
2	149570089	A	G	L	P	TP
2	149570119	T	C	Y	C	TP
2	151525975	T	G	T	P	TP
2	151561212	C	A	S	I	TP
2	160172592	C	T	E	K	TP
2	160195376	G	T	P	T	TP
2	160195535	C	T	A	T	TP
2	162272377	C	T	R	Q	TP
2	162273913	C	T	R	H	TP
2	165091291	C	T	R	Q	TP
2	165097377	T	C	M	V	TP
2	165131366	C	T	D	N	TP
2	165344687	G	A	G	S	TP
2	165365177	C	T	T	M	TP
2	165373330	C	T	R	W	TP
2	165758862	G	T	T	K	TP
2	165761928	G	T	T	K	TP
2	165924668	G	T	P	H	TP
2	165941034	C	G	A	P	TP
2	165941111	G	A	P	L	TP
2	165949615	G	T	A	D	TP
2	165992000	G	A	P	S	TP
2	165992222	C	A	A	S	TP
2	165992306	G	A	R	C	TP
2	165992332	C	T	R	H	TP
2	165994167	C	A	V	F	TP
2	165994212	G	A	R	C	TP
2	165996099	A	G	F	L	TP
2	166012254	C	T	R	Q	TP
2	166039436	C	T	R	H	TP
2	166047667	C	T	R	Q	TP
2	166052885	G	C	L	V	TP
2	166052894	A	G	F	L	TP
2	166056471	A	C	I	S	TP
2	166073540	G	A	R	C	TP
2	166272731	G	A	R	C	TP
2	168924730	C	T	R	Q	TP
2	168927317	G	A	R	C	TP
2	168932442	G	A	R	C	TP
2	168935296	C	T	G	R	TP
2	168944721	G	A	R	C	TP
2	168958011	C	T	G	R	TP
2	168970091	G	A	A	V	TP
2	168970146	C	T	A	T	TP
2	168971935	C	T	R	H	TP
2	168972040	T	C	D	G	TP
2	168990819	T	C	E	G	TP
2	168996709	C	T	E	K	TP
2	169185615	C	A	D	Y	TP
2	169487811	G	A	G	S	TP
2	169492899	C	T	R	C	TP
2	169492900	G	A	R	H	TP
2	169514701	C	T	S	L	TP
2	170818626	C	G	S	C	TP
2	171787637	T	C	Q	R	TP
2	173366304	C	T	R	C	TP
2	173366305	G	A	R	H	TP
2	173366395	G	A	R	H	TP
2	174748177	C	T	G	R	TP
2	174750002	T	G	I	L	TP
2	174750035	C	T	V	I	TP
2	174753503	C	A	G	C	TP
2	174753503	C	A	G	W	TP
2	174753524	A	C	F	V	TP
2	174753595	C	A	R	L	TP
2	174753659	C	T	V	M	TP
2	174754233	C	T	V	M	TP
2	174877967	G	A	P	L	TP
2	174878011	A	C	I	M	TP
2	176094614	C	T	R	W	TP
2	177461948	C	T	T	I	TP
2	178436264	G	A	P	L	TP
2	178456149	C	T	R	W	TP
2	178527148	A	T	I	N	TP
2	178546041	G	A	P	L	TP
2	178546102	A	G	C	R	TP
2	178571292	C	T	R	H	TP
2	178721981	T	C	Y	C	TP
2	178775572	G	C	R	G	TP
2	178802273	C	T	V	M	TP
2	181604002	G	T	R	S	TP
2	188988091	G	A	G	D	TP
2	188992194	G	T	G	V	TP
2	188999570	G	A	G	D	TP
2	189002973	G	A	G	S	TP
2	189004009	G	A	G	S	TP
2	189043177	C	G	G	R	TP
2	189045834	C	T	G	D	TP
2	189564177	T	A	D	V	TP
2	189564186	C	T	G	D	TP
2	189565504	C	T	G	S	TP
2	190208892	C	T	G	S	TP
2	190261185	C	A	C	F	TP
2	190290425	T	C	Y	C	TP
2	190997889	G	A	P	L	TP
2	196217066	C	T	R	Q	TP
2	196307939	G	A	R	W	TP
2	197401887	C	T	G	D	TP
2	197402110	T	C	K	E	TP
2	197402635	C	A	K	N	TP
2	197402635	C	G	K	N	TP
2	197402636	T	C	K	R	TP
2	197402636	T	G	K	T	TP
2	197402637	T	G	K	Q	TP
2	197402760	G	A	R	C	TP
2	197402760	G	C	R	G	TP
2	197705550	A	G	T	A	TP
2	197705580	C	T	H	Y	TP
2	197705829	C	T	R	W	TP
2	199328798	C	T	R	Q	TP
2	201078946	T	C	W	R	TP
2	201208114	C	T	L	F	TP
2	201208114	C	T	P	L	TP
2	201276908	C	T	R	W	TP
2	201276908	C	T	T	M	TP
2	201711091	C	T	R	H	TP
2	202377545	C	A	A	E	TP
2	202467566	T	C	C	R	TP
2	202467575	A	G	T	A	TP
2	202520142	G	A	R	H	TP
2	202555352	G	A	V	M	TP
2	202556361	G	C	R	P	TP
2	202556373	A	G	N	S	TP
2	206124262	C	T	A	T	TP
2	206127881	C	G	E	D	TP
2	206127898	T	C	T	A	TP
2	206130100	T	A	I	F	TP
2	206141980	C	T	R	H	TP
2	206141981	G	A	R	C	TP
2	206145009	T	C	D	G	TP
2	206146919	G	A	R	W	TP
2	206146957	A	G	V	A	TP
2	206149894	C	T	R	Q	TP
2	206771265	C	T	P	L	TP
2	208124294	G	T	P	T	TP
2	208163217	C	T	R	H	TP
2	208248388	C	T	R	H	TP
2	208248389	G	A	R	C	TP
2	208326119	A	G	K	R	TP
2	209777524	G	A	V	M	TP
2	209786118	T	C	M	T	TP
2	209918616	C	T	P	S	TP
2	209941379	G	A	D	N	TP
2	210600636	C	T	T	M	TP
2	210608507	G	A	R	H	TP
2	210612132	C	A	R	S	TP
2	211383719	G	A	R	W	TP
2	211424241	C	T	R	Q	TP
2	211430974	C	T	E	K	TP
2	211673256	C	T	E	K	TP
2	211705339	G	A	R	W	TP
2	214978830	C	T	G	S	TP
2	214982225	C	T	R	H	TP
2	214986566	T	C	N	S	TP
2	215007788	T	C	D	G	TP
2	215064204	C	G	R	P	TP
2	215111630	G	A	R	W	TP
2	215344828	A	G	K	R	TP
2	216447063	C	T	R	W	TP
2	216450927	C	T	R	C	TP
2	216475315	G	A	R	Q	TP
2	216477129	C	A	D	E	TP
2	216478244	G	A	G	E	TP
2	218339839	G	C	R	P	TP
2	218661120	C	T	R	C	TP
2	218661219	A	G	S	G	TP
2	218661256	G	A	R	H	TP
2	218661516	G	A	R	Q	TP
2	218661846	G	A	R	H	TP
2	218662545	G	A	C	Y	TP
2	218662628	C	T	L	F	TP
2	218663183	G	A	V	M	TP
2	218809700	C	T	R	W	TP
2	218809701	G	A	R	Q	TP
2	218812421	G	C	A	P	TP
2	218812681	A	G	K	R	TP
2	218813095	C	T	T	M	TP
2	218814186	C	T	R	C	TP
2	218814408	C	T	R	W	TP
2	218814409	G	A	R	Q	TP
2	218814623	C	T	R	C	TP
2	218814696	G	C	G	A	TP
2	218814701	C	T	R	W	TP
2	218814702	G	A	R	Q	TP
2	218828561	G	A	R	W	TP
2	218882357	C	T	R	C	TP
2	218889990	G	A	R	Q	TP
2	218889998	G	A	A	T	TP
2	218890257	A	G	D	G	TP
2	218893101	T	C	C	R	TP
2	219157495	A	G	C	R	TP
2	219158194	G	C	R	G	TP
2	219210799	C	T	R	Q	TP
2	219216027	C	T	R	Q	TP
2	219216028	G	A	R	W	TP
2	219218505	C	T	A	T	TP
2	219250552	C	T	A	T	TP
2	219250740	C	T	R	H	TP
2	219250741	G	A	R	C	TP
2	219251056	G	A	R	C	TP
2	219282062	G	A	G	D	TP
2	219418508	C	T	R	C	TP
2	219420642	T	G	W	G	TP
2	222221368	C	T	R	H	TP
2	222221372	G	A	R	C	TP
2	222232202	C	T	R	Q	TP
2	222624762	C	T	R	Q	TP
2	222631623	G	A	T	M	TP
2	222631635	A	G	F	S	TP
2	222642894	A	G	C	R	TP
2	223959821	T	G	L	R	TP
2	226796916	G	C	T	R	TP
2	227012226	C	T	G	R	TP
2	227032028	C	A	G	V	TP
2	227043157	C	T	G	D	TP
2	227043167	C	T	G	R	TP
2	227051038	C	T	G	D	TP
2	227051141	C	T	G	R	TP
2	227052395	C	T	G	R	TP
2	227055971	C	T	G	E	TP
2	227056071	C	T	G	R	TP
2	227057474	C	G	G	A	TP
2	227059414	C	T	G	R	TP
2	227059468	C	G	G	R	TP
2	227059546	C	T	G	S	TP
2	227080531	C	G	G	A	TP
2	227088697	C	A	G	C	TP
2	227089886	C	T	G	S	TP
2	227089931	C	T	G	R	TP
2	227098780	C	T	G	E	TP
2	227118652	C	A	G	V	TP
2	227118688	C	A	G	V	TP
2	227164727	A	C	M	L	TP
2	227240188	G	C	G	R	TP
2	227245972	G	A	G	R	TP
2	227248494	G	A	G	R	TP
2	227256027	G	A	G	E	TP
2	227257612	G	A	G	R	TP
2	227266455	G	A	G	R	TP
2	227266473	G	C	G	R	TP
2	227273108	G	A	G	R	TP
2	227276469	G	A	G	D	TP
2	227277511	G	A	G	R	TP
2	227280970	G	A	G	R	TP
2	227289230	G	A	G	R	TP
2	227293192	G	A	G	E	TP
2	227295017	G	C	G	R	TP
2	227295044	G	A	G	R	TP
2	227298750	G	A	G	S	TP
2	227303913	G	A	G	E	TP
2	227303922	G	A	G	E	TP
2	227307839	C	T	P	L	TP
2	227310813	T	G	L	R	TP
2	227687556	G	C	S	R	TP
2	227695907	A	C	L	R	TP
2	227698865	A	G	W	R	TP
2	227699174	A	G	S	P	TP
2	227699378	A	G	Y	H	TP
2	227699450	T	G	S	R	TP
2	227699492	C	T	D	N	TP
2	227702189	T	C	K	E	TP
2	227702251	C	A	G	V	TP
2	231214858	G	A	G	R	TP
2	231262306	C	A	R	S	TP
2	231262306	C	T	R	C	TP
2	231276637	C	T	R	C	TP
2	231276775	G	A	G	R	TP
2	231282066	C	T	P	L	TP
2	232480203	A	G	C	R	TP
2	232481123	C	T	A	T	TP
2	232484156	G	A	R	C	TP
2	232484198	G	A	R	C	TP
2	232486064	C	T	G	D	TP
2	232523524	G	A	G	R	TP
2	232523942	T	C	C	R	TP
2	232524355	G	T	R	L	TP
2	232525249	G	A	G	R	TP
2	232527438	T	A	I	K	TP
2	232528301	T	C	F	L	TP
2	232534087	G	A	E	K	TP
2	232540617	C	T	R	C	TP
2	232541451	C	G	P	R	TP
2	232542992	C	T	R	C	TP
2	232768790	G	A	P	L	TP
2	232768790	G	A	R	W	TP
2	232771004	A	G	I	T	TP
2	232819834	C	T	A	V	TP
2	233760912	C	T	R	W	TP
2	233767092	G	A	G	E	TP
2	233767161	A	G	Q	R	TP
2	233767858	C	T	R	W	TP
2	233767922	A	G	Q	R	TP
2	233768259	C	T	S	F	TP
2	233772413	T	G	Y	D	TP
2	237348653	C	G	G	A	TP
2	237350173	C	T	G	R	TP
2	237493529	C	T	R	W	TP
2	237493530	G	A	R	Q	TP
2	238325351	G	A	E	K	TP
2	238328705	T	C	V	A	TP
2	238348839	C	G	S	C	TP
2	238352934	T	G	M	R	TP
2	240025301	T	C	M	V	TP
2	240786444	G	A	R	C	TP
2	240868867	T	C	M	T	TP
2	240868887	G	C	V	L	TP
2	240868893	C	T	P	S	TP
2	240868897	C	G	P	R	TP
2	240868939	T	G	L	R	TP
2	240868971	C	T	R	C	TP
2	240868972	G	A	R	H	TP
2	240868986	G	A	G	R	TP
2	240868987	G	A	G	E	TP
2	240868987	G	T	G	V	TP
2	240868990	G	A	G	E	TP
2	240869004	G	A	G	R	TP
2	240869171	T	A	I	N	TP
2	240869179	G	A	E	K	TP
2	240869246	C	T	S	L	TP
2	240869248	G	C	G	R	TP
2	240869249	G	A	G	E	TP
2	240869306	T	C	L	P	TP
2	240869326	T	C	W	R	TP
2	240869336	G	A	R	Q	TP
2	240869350	G	A	G	R	TP
2	240869357	G	A	R	H	TP
2	240870656	A	C	H	P	TP
2	240871379	T	A	F	I	TP
2	240871391	G	A	G	R	TP
2	240871398	C	T	S	L	TP
2	240871406	G	A	G	S	TP
2	240871406	G	T	G	C	TP
2	240871422	T	C	L	P	TP
2	240871433	G	A	G	R	TP
2	240873014	C	T	S	F	TP
2	240873022	G	A	G	R	TP
2	240873037	A	C	M	L	TP
2	240873985	C	A	D	E	TP
2	240873995	T	C	S	P	TP
2	240873996	C	T	S	L	TP
2	240874028	G	A	G	R	TP
2	240874035	C	T	S	L	TP
2	240875125	C	T	R	C	TP
2	240875126	G	A	R	H	TP
2	240875159	T	C	I	T	TP
2	240875185	T	C	C	R	TP
2	240875941	T	A	H	Q	TP
2	240878086	T	A	V	D	TP
2	240878128	G	A	G	D	TP
2	240878721	G	A	R	Q	TP
2	240878793	T	C	L	P	TP
2	241743697	C	T	P	L	TP
2	241751371	G	T	D	Y	TP
2	241767734	T	C	V	A	TP
2	241801858	C	T	T	M	TP
3	3140628	C	T	T	I	TP
3	3144599	T	C	L	S	TP
3	3144671	G	T	R	I	TP
3	3146489	T	C	I	T	TP
3	4362223	C	T	R	Q	TP
3	4362224	G	A	R	W	TP
3	4362236	G	A	R	C	TP
3	4418082	C	T	C	Y	TP
3	4449322	A	G	S	P	TP
3	4665285	A	G	R	G	TP
3	4814521	G	A	G	R	TP
3	6861849	T	C	I	T	TP
3	8733956	G	A	R	Q	TP
3	8745647	T	G	L	R	TP
3	9750423	G	A	R	Q	TP
3	9839148	G	A	H	Y	TP
3	9840238	G	A	R	C	TP
3	9890725	G	A	M	I	TP
3	9890781	G	A	R	Q	TP
3	9893310	A	G	Q	R	TP
3	10043065	C	T	R	W	TP
3	10067267	G	A	R	Q	TP
3	10142055	G	A	E	K	TP
3	10142089	C	T	P	L	TP
3	10142124	G	T	G	C	TP
3	10142139	T	C	Y	H	TP
3	10142180	C	G	S	R	TP
3	10146580	T	C	F	S	TP
3	10149808	G	T	C	F	TP
3	10149822	C	T	R	W	TP
3	10149847	A	G	Y	C	TP
3	11025564	G	A	R	H	TP
3	11026248	G	A	V	I	TP
3	12381349	C	A	P	Q	TP
3	12392713	C	T	R	W	TP
3	12416831	G	A	R	H	TP
3	12416836	G	A	V	M	TP
3	12416855	T	C	I	T	TP
3	12516627	A	G	Y	C	TP
3	12531658	A	G	Q	R	TP
3	12584539	G	A	T	M	TP
3	12604261	C	T	A	T	TP
3	13854777	C	T	A	T	TP
3	13854798	G	A	R	W	TP
3	14130912	G	A	E	K	TP
3	14178568	T	A	M	L	TP
3	15451691	T	C	T	A	TP
3	15453838	T	G	Y	S	TP
3	15453899	G	A	R	W	TP
3	15635563	G	A	V	M	TP
3	15635614	C	T	R	C	TP
3	15635624	C	A	A	D	TP
3	15635636	T	G	M	R	TP
3	15635657	A	G	Y	C	TP
3	15641932	G	A	E	K	TP
3	15641939	G	T	G	V	TP
3	15642040	C	T	R	C	TP
3	15642041	G	A	R	H	TP
3	15642043	T	C	F	L	TP
3	15644325	C	T	R	C	TP
3	15644326	G	A	R	H	TP
3	15644335	G	T	C	F	TP
3	15644384	G	T	K	N	TP
3	15644413	G	A	C	Y	TP
3	15644440	A	G	N	S	TP
3	15644451	G	A	V	M	TP
3	15644482	G	A	R	H	TP
3	15644487	C	T	R	C	TP
3	15644499	C	T	L	F	TP
3	15644520	G	C	D	H	TP
3	15644557	C	T	T	I	TP
3	15644565	G	A	A	T	TP
3	15644611	A	G	D	G	TP
3	15644626	T	A	V	D	TP
3	15644751	G	C	A	P	TP
3	15644754	A	C	N	H	TP
3	15645070	T	C	L	P	TP
3	15645105	G	T	V	F	TP
3	15645109	G	C	C	S	TP
3	15645127	G	A	C	Y	TP
3	15645186	G	C	D	H	TP
3	15645190	G	T	G	V	TP
3	15645195	C	T	H	Y	TP
3	15645208	G	A	G	D	TP
3	15645224	A	C	Q	H	TP
3	15645225	G	A	V	M	TP
3	15645319	G	A	G	D	TP
3	15645345	C	T	P	S	TP
3	15645451	C	T	T	M	TP
3	15645468	C	T	R	C	TP
3	15645469	G	A	R	H	TP
3	15645484	A	T	D	V	TP
3	15645485	C	A	D	E	TP
3	20183961	T	C	K	E	TP
3	24122913	G	C	P	A	TP
3	24122913	G	T	P	T	TP
3	24122957	C	T	R	H	TP
3	24122958	G	A	R	C	TP
3	24122984	C	T	R	Q	TP
3	24123122	C	T	R	H	TP
3	24127696	C	T	R	H	TP
3	24143512	G	A	R	W	TP
3	25737406	C	T	E	K	TP
3	30650316	C	T	P	S	TP
3	30672249	C	G	R	G	TP
3	30672249	C	T	R	W	TP
3	30674229	G	A	R	H	TP
3	30691505	G	A	R	H	TP
3	32997311	G	A	R	C	TP
3	33014057	T	C	K	R	TP
3	33014144	G	A	P	L	TP
3	33014292	T	C	T	A	TP
3	33016743	C	T	R	H	TP
3	33016818	C	T	R	Q	TP
3	33018470	C	T	R	Q	TP
3	33018474	C	T	D	N	TP
3	33046150	C	A	K	N	TP
3	33051895	G	A	A	V	TP
3	33051956	G	A	H	Y	TP
3	33051979	C	A	W	L	TP
3	33051988	T	C	Y	C	TP
3	33051989	A	C	Y	D	TP
3	33058088	C	T	G	D	TP
3	33058200	G	A	R	C	TP
3	33058220	C	T	R	H	TP
3	33065551	A	C	L	R	TP
3	33068244	C	T	R	H	TP
3	33068245	G	A	R	C	TP
3	33068245	G	T	R	S	TP
3	33068849	C	T	G	R	TP
3	33068897	A	G	F	L	TP
3	33072544	G	A	T	I	TP
3	33072544	G	A	T	M	TP
3	33072587	G	A	R	W	TP
3	33072613	C	T	R	H	TP
3	33072614	G	A	R	C	TP
3	36993549	T	C	M	T	TP
3	37000991	A	G	T	A	TP
3	37004414	T	G	I	R	TP
3	37004444	C	T	T	M	TP
3	37017508	C	A	R	S	TP
3	37020356	A	G	K	E	TP
3	37040294	G	C	R	T	TP
3	37040294	G	C	S	T	TP
3	37048596	G	C	R	P	TP
3	37048973	C	T	R	W	TP
3	38009108	C	T	A	T	TP
3	38011442	A	G	C	R	TP
3	38140510	C	T	R	C	TP
3	38483273	G	A	V	I	TP
3	38550632	T	C	R	G	TP
3	38551022	C	T	E	K	TP
3	38551070	T	C	I	V	TP
3	38551141	C	A	S	I	TP
3	38551145	C	T	G	R	TP
3	38551243	G	A	S	L	TP
3	38551345	A	G	M	T	TP
3	38551441	C	T	R	H	TP
3	38551478	G	A	R	C	TP
3	38551486	C	T	R	Q	TP
3	38551513	G	A	T	M	TP
3	38560260	C	T	V	M	TP
3	38562422	C	A	G	V	TP
3	38562470	C	T	R	Q	TP
3	38562485	G	A	P	L	TP
3	38566426	C	T	D	N	TP
3	38575313	A	C	L	R	TP
3	38581170	C	A	A	S	TP
3	38585749	G	A	S	L	TP
3	38597737	C	T	G	R	TP
3	38597787	G	A	A	V	TP
3	38604837	G	C	N	K	TP
3	38606682	C	T	R	H	TP
3	38606709	C	T	R	H	TP
3	38606710	G	A	R	C	TP
3	38606743	C	T	D	N	TP
3	38609823	C	T	R	H	TP
3	38613773	G	A	R	W	TP
3	38613781	C	T	R	Q	TP
3	38630341	C	T	R	Q	TP
3	38630393	G	A	R	W	TP
3	38712340	C	T	A	T	TP
3	38909154	A	G	I	T	TP
3	38925454	G	A	R	C	TP
3	39184951	C	T	E	K	TP
3	39391956	G	C	R	P	TP
3	41238067	C	T	R	C	TP
3	42686175	T	A	L	H	TP
3	42688945	C	T	R	C	TP
3	42689029	G	A	E	K	TP
3	43080674	G	A	P	L	TP
3	43080938	A	G	M	T	TP
3	43080959	C	T	R	H	TP
3	43555417	A	C	L	R	TP
3	43605851	A	G	M	T	TP
3	43691011	G	A	E	K	TP
3	43717675	G	A	E	K	TP
3	45476508	C	T	T	M	TP
3	45491797	C	G	P	R	TP
3	45496316	C	A	T	N	TP
3	45516118	C	T	T	M	TP
3	45516219	C	T	R	W	TP
3	45931195	A	G	L	P	TP
3	45979728	G	A	R	C	TP
3	46579986	C	T	P	L	TP
3	46701579	A	G	E	G	TP
3	46709155	C	T	R	C	TP
3	46709164	C	T	R	W	TP
3	46860702	C	T	R	H	TP
3	46860789	G	C	P	R	TP
3	46860790	G	A	P	S	TP
3	46901797	G	A	R	Q	TP
3	48466945	G	A	R	H	TP
3	48466995	C	T	R	C	TP
3	48467322	G	A	A	T	TP
3	48566281	A	T	M	K	TP
3	48566719	C	T	G	R	TP
3	48567736	C	T	G	R	TP
3	48568100	C	T	R	Q	TP
3	48568101	G	A	R	W	TP
3	48568819	C	T	G	R	TP
3	48570914	C	T	G	S	TP
3	48571269	C	T	G	R	TP
3	48572942	C	T	G	R	TP
3	48575081	C	T	G	R	TP
3	48575218	G	A	R	C	TP
3	48575233	C	T	G	R	TP
3	48575236	G	A	R	W	TP
3	48575419	C	T	G	R	TP
3	48575475	C	T	G	E	TP
3	48575497	G	A	R	C	TP
3	48575514	C	T	R	H	TP
3	48575736	G	A	R	W	TP
3	48579241	C	T	G	R	TP
3	48579385	C	G	G	A	TP
3	48579650	C	T	G	R	TP
3	48580301	G	A	P	L	TP
3	48583161	C	T	G	D	TP
3	48584742	C	G	G	R	TP
3	48591738	C	T	R	H	TP
3	48593538	T	C	K	R	TP
3	49022146	T	C	M	T	TP
3	49098369	G	A	R	C	TP
3	49099415	G	A	R	W	TP
3	49099606	T	C	Y	C	TP
3	49100222	G	A	R	C	TP
3	49103374	T	C	K	E	TP
3	49104420	A	G	Y	H	TP
3	49104455	C	A	G	V	TP
3	49115844	C	A	E	D	TP
3	49131128	C	T	R	Q	TP
3	49131129	G	A	R	W	TP
3	49132135	T	C	H	R	TP
3	49417892	C	T	R	H	TP
3	49419022	C	G	D	H	TP
3	49419054	C	T	R	H	TP
3	49419292	G	A	R	C	TP
3	49420248	T	A	N	I	TP
3	49421551	G	A	R	W	TP
3	49422132	G	A	S	L	TP
3	49422145	G	A	R	C	TP
3	49510754	G	A	V	I	TP
3	49721765	C	T	R	H	TP
3	49721835	C	T	D	N	TP
3	49722056	C	T	R	Q	TP
3	49722057	G	A	R	W	TP
3	49722239	C	T	V	M	TP
3	49722343	A	G	I	T	TP
3	49722604	G	A	R	C	TP
3	49723648	C	G	D	H	TP
3	50193139	G	A	G	D	TP
3	50256263	G	A	R	H	TP
3	50342473	A	G	L	P	TP
3	50345495	A	G	S	P	TP
3	50345533	A	C	V	G	TP
3	51986993	C	T	R	W	TP
3	51987188	A	C	E	D	TP
3	52149295	C	T	D	N	TP
3	52293032	T	G	F	C	TP
3	52353613	A	C	K	Q	TP
3	52408056	T	C	T	A	TP
3	52452217	C	T	A	T	TP
3	53092502	C	T	R	Q	TP
3	53105728	T	C	Y	C	TP
3	53105738	C	T	E	K	TP
3	53122376	T	C	K	E	TP
3	53123790	C	T	R	H	TP
3	53123791	G	A	R	C	TP
3	53188832	G	A	G	S	TP
3	53189969	C	T	R	W	TP
3	53230612	G	A	R	C	TP
3	53673723	C	T	A	V	TP
3	57098300	G	A	S	L	TP
3	57105928	C	T	G	S	TP
3	57198277	G	A	R	C	TP
3	57198405	C	T	E	K	TP
3	57198797	A	C	W	G	TP
3	57199901	C	G	Q	H	TP
3	57238111	G	A	D	N	TP
3	58078747	C	T	P	L	TP
3	58531723	G	A	R	W	TP
3	64099773	C	A	V	F	TP
3	66262055	C	T	A	V	TP
3	68987467	C	T	R	Q	TP
3	69004378	C	G	W	S	TP
3	69007729	C	T	C	Y	TP
3	69949082	A	G	Y	C	TP
3	69964880	T	C	S	P	TP
3	70977662	T	C	Y	C	TP
3	71781472	G	A	R	C	TP
3	71781588	C	T	C	Y	TP
3	71784959	C	G	G	R	TP
3	71784983	C	G	A	P	TP
3	73602452	C	T	D	N	TP
3	77596730	T	C	I	T	TP
3	77622378	G	A	A	T	TP
3	81537021	G	A	R	W	TP
3	81577939	T	C	Y	C	TP
3	81577972	C	T	R	Q	TP
3	81577999	C	T	R	H	TP
3	81578000	G	A	R	C	TP
3	81593952	C	T	R	H	TP
3	81642787	T	G	Y	S	TP
3	81642989	G	A	R	C	TP
3	81646403	A	T	F	L	TP
3	81646466	C	G	Q	H	TP
3	81648876	A	G	L	P	TP
3	87253798	A	C	Q	H	TP
3	87260082	C	T	E	K	TP
3	87262098	A	G	W	R	TP
3	87262160	C	T	R	Q	TP
3	87262203	C	G	A	P	TP
3	87264299	C	T	R	Q	TP
3	93893025	G	A	R	C	TP
3	93900830	T	C	Y	C	TP
3	93905799	T	C	K	E	TP
3	94003764	G	A	R	Q	TP
3	94035411	A	G	N	S	TP
3	94036664	G	A	R	H	TP
3	97768199	C	G	T	R	TP
3	97768199	C	T	T	M	TP
3	97784972	T	C	I	T	TP
3	97784981	T	C	I	T	TP
3	97788002	G	A	R	H	TP
3	98581474	T	C	K	E	TP
3	98585622	G	A	R	W	TP
3	98585631	G	A	R	C	TP
3	100728759	C	T	R	C	TP
3	100748182	C	T	P	L	TP
3	101565323	G	T	R	L	TP
3	111122207	A	C	N	H	TP
3	111585362	C	T	T	M	TP
3	113396528	A	T	L	Q	TP
3	113794895	C	T	R	C	TP
3	114351462	C	T	D	N	TP
3	119490588	C	T	R	W	TP
3	120628517	C	G	E	Q	TP
3	120633223	T	C	H	R	TP
3	120633233	T	C	M	V	TP
3	120638471	C	A	R	S	TP
3	120638562	A	C	V	G	TP
3	120641660	C	T	G	R	TP
3	120644405	G	A	P	S	TP
3	120644419	C	T	R	H	TP
3	120647041	C	T	G	R	TP
3	120650843	G	A	A	V	TP
3	120650848	A	C	C	W	TP
3	120670520	C	A	R	S	TP
3	120674919	C	T	R	Q	TP
[truncated: 24,519 more rows]

## Sheet: TableS2_TrainingInD
Table S2. Training variants for MetaRNN-indel
chr	pos	ref	alt	label
1	1232684	GTGCTGGCCA	G	TP
1	1787340	GATC	G	TP
1	2229045	GTCCGACCGC	G	TP
1	2229045	GTCCGACCGCTCC	G	TP
1	6457223	TGGAGGCGGGACCTCCTGC	T	TP
1	8358216	T	TGGTGGA	TP
1	11796306	GTGA	G	TP
1	11796340	CCTT	C	TP
1	11801333	A	AGGGTCACCTGCTGGGTGCCAGGTCACGTCTATGTAGAGG	TP
1	11966257	AAGG	A	TP
1	15445687	AACACCCGCAAGAAGCCGGTAGTCT	A	TP
1	16986885	GAGA	G	TP
1	17044821	CATCGATAGA	C	TP
1	20650541	C	CCAA	TP
1	21573678	AGGGGAC	T	TP
1	21575831	ACCT	A	TP
1	25809104	G	GCCT	TP
1	32806522	TCCACCTGCTTTA	T	TP
1	34785182	CATT	C	TP
1	40092120	CACACTGTTGTTACTTG	AA	TP
1	40092149	CAAG	C	TP
1	40092494	G	GCAA	TP
1	40819438	TCTC	T	TP
1	42456883	GCCTTCGGGCCCAGCC	G	TP
1	42927211	AGAT	A	TP
1	42929604	CAGACAGCTGCTG	C	TP
1	42930634	TGAG	T	TP
1	42931105	AAAGATGGCC	G	TP
1	45331218	TTCC	T	TP
1	45333100	C	CATCCAT	TP
1	45508316	TTAC	T	TP
1	45509021	CAGA	C	TP
1	63414136	TTAA	T	TP
1	75733582	ATGGATG	A	TP
1	85267691	CCTT	C	TP
1	92266451	CTTG	C	TP
1	94019719	TCACGCAGATGGCAAC	T	TP
1	99891631	TCTTCTA	T	TP
1	102912179	GTGGGCCAGCCTCACCAGA	G	TP
1	102913659	TCACCCTTGTCAC	T	TP
1	102987649	C	CCTT	TP
1	109272915	T	TGAGGAGGAAGAA	TP
1	111124855	TATAACGAAC	T	TP
1	111131488	AAGC	A	TP
1	111982044	CAGA	C	TP
1	116387400	GGTTCTCAATGTTACT	G	TP
1	151401295	CGACTTAGTA	C	TP
1	154170678	TTTC	T	TP
1	154170694	ATCT	A	TP
1	154990455	ACTC	A	TP
1	155295550	CGAT	C	TP
1	156115006	CAGG	C	TP
1	156115009	GAGA	G	TP
1	156130623	CAAG	C	TP
1	156130723	AAGCGCACGCTGGAGG	A	TP
1	156134508	CAGA	C	TP
1	156134942	TAAG	T	TP
1	156134953	TGGA	T	TP
1	156135213	GAGGAAC	G	TP
1	156136110	CGAG	C	TP
1	158681595	G	GCAA	TP
1	161307301	AAGG	A	TP
1	161307340	G	GAGC	TP
1	173911958	AAAG	A	TP
1	183590266	AGTCCTTCTT	A	TP
1	193122211	TGCTTAGCGTCCTGCGACA	T	TP
1	196679670	CAGA	C	TP
1	200598303	CCAA	C	TP
1	201361970	ATCT	A	TP
1	201363376	TCTC	T	TP
1	201365283	TCTC	T	TP
1	202596927	TGTCATA	T	TP
1	209790667	GTCCAGCAGCTTGCTAGTG	T	TP
1	215674564	AGAGTCCATGTTC	CAAG	TP
1	215993027	ATAT	A	TP
1	216198562	TAGT	C	TP
1	220210803	CAGTGTAGAA	C	TP
1	226986538	GCAC	G	TP
1	229432732	TAGA	T	TP
1	235401552	TGGGAGCCACGAA	T	TP
1	235712149	GTTGTAT	G	TP
1	236482402	CAACGGT	C	TP
1	236880798	GTAA	G	TP
1	237377368	CAGA	C	TP
1	237639040	TGTC	T	TP
1	237784261	AGAG	A	TP
1	241506070	AACAGCAGTGCCTCCAGCTGCG	A	TP
1	241506100	GATTCTTGGCATGGCAGCTTTT	G	TP
1	241506112	G	GGCAGCTTTTATTCTTGTCATT	TP
1	241508757	ATTGCTG	A	TP
2	15536459	CAGG	C	TP
2	15536504	TATC	T	TP
2	15946057	AGCAGTT	A	TP
2	25247713	CCCA	C	TP
2	26461816	TCTC	T	TP
2	27476656	TAATATC	T	TP
2	31531447	CATT	C	TP
2	32128439	CCTT	C	TP
2	32137170	T	TTGA	TP
2	43934197	ATCT	A	TP
2	43934785	TACC	T	TP
2	47408485	GAGTTGA	G	TP
2	47410284	ATCTTGAGGC	A	TP
2	47410294	TCTC	T	TP
2	47475050	CAAT	C	TP
2	47475076	CTGT	C	TP
2	47476539	GGCTGAAATGTTGGAAACT	G	TP
2	47799596	ATCT	A	TP
2	47800282	ACTC	A	TP
2	47806256	A	AGAACTT	TP
2	47806278	TGTC	T	TP
2	47806285	CATT	C	TP
2	60461136	G	GCCA	TP
2	86038743	TCTC	T	TP
2	104856495	TTCAAGCAGCGGCGCA	T	TP
2	148929327	TTCA	T	TP
2	149579478	T	TTGATAAAGGTTCTGCTAG	TP
2	165380649	TTTA	T	TP
2	165381118	CAGA	C	TP
2	165991547	AAGT	A	TP
2	165991762	GGCGGTTCAA	G	TP
2	165992022	TGAG	T	TP
2	165992249	GGAGGCC	G	TP
2	166009745	CTCTTAGAGGTCTCAGAGCTCTTAG	C	TP
2	166009750	AGAGGTCTCAGAGCTCTTAGTGTCCTGAGAGATTTGATGGCTC	A	TP
2	166038027	TGGCCAAGAC	T	TP
2	166041306	T	TATA	TP
2	166048937	AAAT	A	TP
2	166073405	C	CCAT	TP
2	166073438	GAAGGTTCTTTCC	G	TP
2	169504506	CAGA	C	TP
2	169510237	T	ACTC	TP
2	169510352	AAAG	A	TP
2	172504157	AAAG	A	TP
2	176093061	GGCGGCGGCGGCAGCGGCGGCT	G	TP
2	176093094	G	GGCGGCGGCTGCGGCGGCGGCA	TP
2	176094589	TAAC	T	TP
2	178461119	CACA	C	TP
2	178527090	ACCATCT	A	TP
2	178533656	ATTG	A	TP
2	178598753	GGATCTCTAGCAGTCGCTGGGTC	AGGTT	TP
2	188993372	A	ACCTGCAGAC	TP
2	188993402	CCCTGGACAAAGAGGAGAA	C	TP
2	188993412	AGAG	A	TP
2	189002994	GCTCCGGGTGAGAAAGGTGAAGGAGGCC	G	TP
2	189006225	GTCT	G	TP
2	189006948	CCCTGCTGGTGCTCCCGGT	C	TP
2	190205155	GATT	G	TP
2	196912939	TAAG	T	TP
2	196920021	CAGG	C	TP
2	202464919	GGTAGCACCTGCTATGGCCTTT	G	TP
2	202552742	CGAA	C	TP
2	206146971	AATG	A	TP
2	206147045	CTGT	C	TP
2	210576411	T	TTGGGAA	TP
2	210642553	CGGT	C	TP
2	215386883	CGAG	C	TP
2	216432766	C	CCTGGGG	TP
2	219418791	TGGAGCTGCA	T	TP
2	219418955	CAGGTGGAGGTGCTCACTAACCAGCGCG	GCGT	TP
2	219418976	CAGCGCGCGCGCGTCGACGTCG	C	TP
2	219421384	TGCCAGTGAG	T	TP
2	219421409	GACA	G	TP
2	222297138	TGGTTGGGCAGCG	T	TP
2	227077928	ACCTGGGTGGCCTGGAACT	A	TP
2	227094149	GGCCTGGTGCTCCAGGCAA	G	TP
2	227094153	TGGTGCTCCAGGCAAGCCA	T	TP
2	227099668	GCCCTCGATTTCCAGGATC	G	TP
2	227109234	GGCT	G	TP
2	227244975	TCTGGTTCTC	T	TP
2	227266468	ATCTAGGGTC	A	TP
2	227272990	TCCTGGCTCC	T	TP
2	227280529	ACTCCCTGGACTTCCAGGT	A	TP
2	227280541	TCCAGGTCTC	T	TP
2	227293286	CCCTGGAAGT	C	TP
2	227295295	A	AGAG	TP
2	227688200	TCTA	T	TP
2	227699209	TACG	T	TP
2	232486298	CTGGCGTCCAGGT	C	TP
2	232540660	T	TGAGGGTGCC	TP
2	233760794	ATTC	A	TP
2	233760894	CACATGACCTTCCTGCAGCGGGTGA	C	TP
2	237359211	CACCATCCAG	C	TP
2	238848438	G	GAGCGCC	TP
2	240021272	A	AATT	TP
2	240788191	G	GGTC	TP
2	240869285	T	TGGA	TP
2	240870698	AGGT	A	TP
2	240874041	TCTC	T	TP
2	240877572	CGCG	C	TP
2	240878061	GCTGGCT	G	TP
3	3129165	CAGA	C	TP
3	4815176	CAGA	C	TP
3	8745596	ACACCACCTT	A	TP
3	9746429	CTCT	C	TP
3	9890751	CCGGCACCGA	C	TP
3	10064800	ACCT	A	TP
3	10142067	GTCA	G	TP
3	10142070	ATCT	A	TP
3	10142109	T	TGGC	TP
3	12489935	TAAC	T	TP
3	15645094	GCTATCTCCACGT	G	TP
3	24127630	CGTG	C	TP
3	25733924	GTTC	G	TP
3	25737356	AGCT	A	TP
3	37000955	AAAG	A	TP
3	37000987	CACT	C	TP
3	37014535	TTCA	T	TP
3	37020411	ACAT	A	TP
3	37040213	CCTT	C	TP
3	37047618	ATTG	A	TP
3	37047631	TGAA	T	TP
3	37048960	GTTC	G	TP
3	38138852	CGGA	C	TP
3	38550746	C	CCAT	TP
3	38550984	C	CTCA	TP
3	38551519	GAGA	G	TP
3	38555670	TGGGCTTCTG	T	TP
3	38555718	ACTT	A	TP
3	38575326	AGAT	A	TP
3	38597804	GAGT	G	TP
3	38709555	TGAA	T	TP
3	41224582	CACTGGCAGCAACAGTCTTACCTGG	C	TP
3	41227287	CCACAAGCAG	T	TP
3	48467020	T	TGGC	TP
3	48467251	G	GTGA	TP
3	48467513	GCTGCTGGCCCCACTGGGT	G	TP
3	48572689	GGGGCCAGGTTCTCCTTTAGGTCCGACA	G	TP
3	49417878	ACAT	A	TP
3	49420215	ATGAGGGCCAAATCTT	A	TP
3	53231529	C	CCAGAAGATAAGGAGGTAG	TP
3	53673802	T	TGGG	TP
3	55474528	T	TGCAGCC	TP
3	58136017	CAAT	C	TP
3	58136052	CCGA	C	TP
3	69119249	GTGT	G	TP
3	69956460	CGAA	C	TP
3	98592995	TACCTGTGCCAGAGCCTGGCAC	T	TP
3	122257287	GCTCAGAGCACATTCC	G	TP
3	128481866	CGTTGGCGTTTCG	C	TP
3	129532624	TCTG	T	TP
3	132682076	TCTC	T	TP
3	133448607	AAAG	A	TP
3	133947260	GGGGGTAGACTTC	G	TP
3	136260521	C	CAAAAGATCTGCA	TP
3	136316945	TTGA	T	TP
3	136329943	G	GCCC	TP
3	138946019	C	CCCGCGGCTGCAGCCGCAGCTGCTGCAGCCG	TP
3	138946021	C	CGCGGCTGCAGCCGCAGCTGCTGCAGCCGCT	TP
3	138946022	G	GGCGGCTGCAGCCGCAGCTGCTGCAGCCGCT	TP
3	138946024	G	GGCTGCAGCCGCAGCTGCTGCAGCCGCAGCT	TP
3	138946030	A	AGCCGCAGCTGCTGCAGCCGCTGCGGCTGCC	TP
3	138946530	T	TGGCGATGAGCGCCAC	TP
3	138946550	GAGTACGGGGGCTTCTGCGCCGGGTCCGGCTT	AGCGC	TP
3	150928173	CAAT	C	TP
3	160280682	TATA	T	TP
3	177032984	A	ATGT	TP
3	177038414	AATC	A	TP
3	177038416	TCAA	T	TP
3	177051580	TGCAGCTGCGGCAGCTGCA	T	TP
3	179199134	ACCAGTAGGCAAC	A	TP
3	179210192	T	TGTC	TP
3	179210289	TAGA	T	TP
3	179210292	AAGATTTGCTGAACCC	A	TP
3	184358227	TGATGAG	T	TP
3	189864349	AAAG	A	TP
3	189867889	TGGA	T	TP
3	193643607	CCAT	C	TP
3	197951224	CTCT	C	TP
4	987118	GCGCTCCTGGCCT	G	TP
4	1002063	G	GACACCCCCATTT	TP
4	1002338	AACG	A	TP
4	5562881	G	GGCATTCAAAAAGTTCTTCTTTTTC	TP
4	5745302	AAAG	A	TP
4	6300840	ATCT	A	TP
4	6300853	CCTT	C	TP
4	6301029	GTCT	G	TP
4	6301035	TTCG	T	TP
4	6301483	ACTTCCT	A	TP
4	15527560	T	TGGCATGTTTTGGCAGCGA	TP
4	15533227	AAAG	A	TP
4	15587842	TGAA	T	TP
4	41745972	A	AGCTGCCGCCGCTGCC	TP
4	41745975	T	TGCCGCCGCTGCCGCTGCCGCC	TP
4	41745984	T	TGCCGCTGCCGCCGCC	TP
4	41746002	C	CGCTGCCGCGGCCGCCGCCGCT	TP
4	42065323	TAGC	T	TP
4	54274863	G	GGAGGGA	TP
4	54274864	GAGGGTCATTGAATCA	G	TP
4	54274882	CAGCCCAGATGGACATGAA	C	TP
4	54285920	CCAGAGA	C	TP
4	54285924	AGACATCATG	A	TP
4	54285924	AGACATCATGCAT	A	TP
4	54285927	CATCATGCATGAT	C	TP
4	54285933	GCATGATTCGAAC	G	TP
4	54727417	AACCCATGTATGAAGT	A	TP
4	54727434	CAGTGGA	C	TP
4	54727442	GGTT	G	TP
4	54727442	GGTTGTT	G	TP
4	54727495	TTCCTTATGA	T	TP
4	54727500	TATG	T	TP
4	88008038	A	AGAG	TP
4	106230388	TAAG	T	TP
4	121833309	TCTGGAA	T	TP
4	122742226	ATAG	A	TP
4	122934573	TCAA	T	TP
4	125434258	G	GACTGGA	TP
4	145639432	GGGCCTGTTTAGCAGA	G	TP
4	158682228	ATGT	A	TP
4	158682343	GATAGGA	TCCT	TP
4	186276275	AACATCG	A	TP
5	491930	TAGA	T	TP
5	13810179	CCAGCGCCGCCCCCGCGCTCCA	C	TP
5	14711205	TCTC	T	TP
5	14716715	GGAA	G	TP
5	14716720	AAGG	A	TP
5	33963914	GAGA	G	TP
5	36955604	TCCATAGCCTCAA	T	TP
5	37001028	CAAT	C	TP
5	37003290	AAATATCTTGGAGAAG	A	TP
5	37036436	CTTG	C	TP
5	37045458	TAAA	T	TP
5	37048540	CAAG	C	TP
5	37048558	TATA	T	TP
5	37057256	AGCC	A	TP
5	37064773	ATTAA	TT	TP
5	68293721	AAAG	A	TP
5	68295256	TGACAAACGTATGAACAGC	T	TP
5	68295303	AGAC	A	TP
5	71604401	CAGA	TTGTCGAGGTAAGTGT	TP
5	90728734	C	CGTG	TP
5	93593732	CTCT	C	TP
5	96416101	CCTG	C	TP
5	112827223	GACT	G	TP
5	114404814	CATT	C	TP
5	128338940	GTTC	G	TP
5	128393249	A	AGCCATT	TP
5	131187053	A	AATT	TP
5	132370033	ATCT	A	TP
5	132390809	GGCT	G	TP
5	134893571	CCAGTTTGGCCCCTCA	C	TP
5	138559895	CTATTAA	C	TP
5	140114443	ATCG	A	TP
5	140114481	TACTCTCTCC	T	TP
5	140114794	CTCA	C	TP
5	140114870	GCTT	G	TP
5	140114990	CCTT	C	TP
5	149040658	GATA	G	TP
5	150056031	GAGA	G	TP
5	150125549	ACCTTCC	A	TP
5	150126578	A	AATC	TP
5	168493967	ATGAATGTAT	A	TP
5	169604101	GAAAAGAAACTTCAAGCAAATTGGA	G	TP
5	177260080	TATC	T	TP
5	177293886	CCTT	C	TP
5	177293907	G	GCTC	TP
5	177293995	GCCCAATCCTCTGGAA	G	TP
5	177386492	G	GGATCCTGGTGACCGTGCTGGT	TP
5	177404302	C	CGGAGGCGCCGCCTGGGTT	TP
5	178994812	ACAGGCCGCCCAGCGT	A	TP
5	180614073	GAGA	G	TP
6	1610851	TTCG	T	TP
6	1610948	T	TGCG	TP
6	1611781	C	CACGGCG	TP
6	7568550	CATT	C	TP
6	7571496	G	GCGGAAAATACAGTCTCAGTTCACCGATGCC	TP
6	30920730	TGGG	T	TP
6	33172579	GGCCCCGGGGGGCCTGGGTGACCTCTCT	G	TP
6	33320950	GATGAGCCGCTCAATGCGCCTGTTA	G	TP
6	33437692	GTGCTAAAGC	G	TP
6	39913794	GCTCGATGGCCTTGTGGATGCC	G	TP
6	42178878	T	ACAC	TP
6	42704534	CGTG	C	TP
6	42721871	GTCT	G	TP
6	42721976	AAGC	A	TP
6	43521005	AAAG	A	TP
6	43583090	ATCT	A	TP
6	45422753	G	GGCGGCGGCGGCTGCGGCGGCGGCGGCGGCT	TP
6	49453627	TAGA	T	TP
6	49457828	GTTC	G	TP
6	49459092	G	GTCC	TP
6	52059999	AATT	A	TP
6	73635384	GATTTCTTAATGATGA	G	TP
6	83178679	AACT	A	TP
6	83178680	ACTT	A	TP
6	90571777	AAAC	A	TP
6	90571792	CTCCTCT	C	TP
6	98875553	TGCTGCTCTGCAGAGTTGG	T	TP
6	104744180	GAGA	G	TP
6	118558956	TAAG	T	TP
6	150389486	TTCA	T	TP
6	157190171	T	CATGAGCCCA	TP
6	160716662	TGAA	T	TP
7	5529252	TAGA	T	TP
7	5987525	CTTT	C	TP
7	16258392	AAAC	A	TP
7	19116904	A	AGGGCAGCGTGGGGATGATCTT	TP
7	19116905	G	GGGCAGCGTGGGGATGATCTTC	TP
7	44145170	A	ACCG	TP
7	44149801	CAGG	C	TP
7	55173985	AAAC	A	TP
7	55174769	CAAGGAATTAAGAGAAGC	AAA	TP
7	55174776	TTAAGAGAAG	T	TP
7	55181318	A	AGTC	TP
7	55181319	C	CGGGTTG	TP
7	55181320	A	AACC	TP
7	55181323	C	CCCCACG	TP
7	55181324	C	CCCACGG	TP
7	55181325	C	CCACGTG	TP
7	66086788	T	TGCGGAA	TP
7	66988390	CCTT	C	TP
7	75986177	CTAAAGCAAGACCGAGAGCACCTGT	C	TP
7	80673381	ATATTGTGCCTAT	A	TP
7	92504842	A	ATCCACACTG	TP
7	94409373	CGTG	C	TP
7	94426014	T	TTGGTCCTGC	TP
7	94427629	CCCCCCTGGT	C	TP
7	100627386	GCTGGGCCACGGC	G	TP
7	107690151	ATCT	A	TP
7	107694418	TCTG	T	TP
7	107767866	CC	AAATTTTGAATTTTCACTTCAAAACCGGT	TP
7	107772089	C	CTGA	TP
7	107776639	CATA	C	TP
7	107783277	AACCATTGCGATGCCGAA	GGCATC	TP
7	107786844	AACC	A	TP
7	117504296	GAATTGTCAGACATATACC	G	TP
7	117531003	C	CTTA	TP
7	117531036	C	CCTA	TP
7	117531083	GAATAGCTATGTTTAGTTT	G	TP
7	117548800	GCTGGATCCA	G	TP
7	117559586	TATC	T	TP
7	117610592	CAGTGAT	C	TP
7	117614662	CATG	C	TP
7	120838834	AATG	A	TP
7	139961990	TGACATC	T	TP
7	140753331	ATTT	A	TP
7	140753333	TTCA	T	TP
7	140753338	T	TGTA	TP
7	140778000	C	CCTA	TP
7	140781597	CTGT	C	TP
7	140781600	TTCC	T	TP
7	141652865	CTGCAGTTCTTCTGTGATCCTAGGAAGA	C	TP
7	142750576	A	ATGACAAGAT	TP
7	143339292	TGCGGAG	T	TP
7	148807681	A	ACTT	TP
7	150951477	ATCT	A	TP
7	150952556	CGTA	C	TP
7	150974765	C	CCTGCGCGAT	TP
7	155803062	GCCGCCCCCGCGGTCC	G	TP
7	155803148	GGAAGGGCGC	G	TP
7	155803480	TGCGCGGCGGTGAGCAGCAGGC	T	TP
7	158930469	G	GGGA	TP
8	1771232	GAGA	G	TP
8	1780338	TGTG	T	TP
8	20218200	CGTT	C	TP
8	38417362	TTCA	T	TP
8	42839243	CTTG	C	TP
8	93804851	A	AATGAAT	TP
8	93809875	ATCT	A	TP
8	93922908	CCTT	C	TP
8	99511278	ATTC	A	TP
8	99577551	TAAGTGTGGCTCAAGTTCA	T	TP
8	99854158	CCTT	C	TP
8	99871657	CAGTG	AA	TP
8	102218862	A	ACTT	TP
8	102225983	TCTC	T	TP
8	116847619	CTTG	C	TP
8	117837146	GACC	G	TP
8	118928783	TGTC	T	TP
8	143816705	AGAT	A	TP
8	143818425	CCAAAGGGGG	C	TP
8	144317411	TAGA	T	TP
8	144359716	AGGACGAGCAGGTCCCCATCCG	A	TP
8	144514061	GCTGTGA	G	TP
9	4576749	GATC	G	TP
9	6554714	CAGA	C	TP
9	21974781	A	AGCC	TP
9	21974795	A	AGGCTCCATGCTGCTCCCCGCCGCC	TP
9	34514479	ACACCAAGGTCTT	A	TP
9	34647525	GACA	G	TP
9	34648841	TGCC	T	TP
9	35685508	TCTC	T	TP
9	35685655	CTCA	C	TP
9	35689238	GCTT	G	TP
9	35689795	ATCT	A	TP
9	36219938	CACA	C	TP
9	69053247	ATGTCT	TACACCTTGAGGACA	TP
9	74685486	CACG	C	TP
9	92719006	CATT	C	TP
9	94639191	T	TGTGCAG	TP
9	95477617	GCAACCAGCAGGACGC	G	TP
9	95485699	TACATGG	T	TP
9	96251454	GAGA	G	TP
9	98082952	A	ACAT	TP
9	99137916	T	TTGG	TP
9	99137961	GAGA	G	TP
9	99221671	AGCCAGTCCCC	CGGGGACT	TP
9	101424974	AAAG	A	TP
9	101426625	GGTACCA	G	TP
9	104828948	CAAG	C	TP
9	109141465	ACTC	A	TP
9	124491135	G	GCAGCGCAAGCAGCTGCAGCAC	TP
9	124500260	CCAGCTGCAG	C	TP
9	127502825	T	TGCCAGCCACTGCGCACCTGCCCGCTGTGCC	TP
9	127651621	TAAA	T	TP
9	127666267	T	TCTG	TP
9	127682467	CTCA	C	TP
9	127825791	GGCCGCCACTCGA	G	TP
9	127868413	TGTC	T	TP
9	128219127	A	AGAT	TP
9	128222557	C	CCTTCCA	TP
9	128332267	CCCA	C	TP
9	128584395	CAAG	C	TP
9	128585852	TCTC	T	TP
9	128627412	ACAG	A	TP
9	128627422	CAGG	C	TP
9	128632260	G	GGGACCAGCT	TP
9	128632260	GGGACCAGCT	G	TP
9	128632272	A	ACCAGCTGGG	TP
9	128632280	G	GGCATGC	TP
9	129814061	TCTC	T	TP
9	131506163	ATCT	A	TP
9	131507502	TTGA	T	TP
9	131515443	CCCT	C	TP
9	132346303	CAAG	C	TP
9	133352071	T	TGTACTGCAGATGCTC	TP
9	133354660	CGGCTGGCAG	C	TP
9	133449850	TGTGCCC	T	TP
9	134834972	TCTC	T	TP
9	134834981	TGGACGCCGA	T	TP
9	136498900	CTGT	C	TP
9	136673825	GTGGTCCTCA	G	TP
9	136677032	TGAA	T	TP
9	137162216	G	GAGC	TP
9	137162502	C	CCGGCAT	TP
9	137834389	ACGTCAGCCGGTT	A	TP
9	137834429	G	GGTGCCC	TP
10	252416	CCAG	C	TP
10	27533747	CAAG	C	TP
10	43111454	TGGAGGG	T	TP
10	43112153	T	TGGAGTGTGA	TP
10	43113625	ACTGCTTCCCTGAGGAGGAGAAGTGCTT	A	TP
10	43114491	G	GACGAGCTGTGCC	TP
10	43114493	CGAGCTG	C	TP
10	43114498	T	TGTGCCGCAC	TP
10	43114506	A	GACCTGTGCCGCC	TP
10	43114598	G	TTCT	TP
10	43120163	GAGATGTTTATGA	G	TP
10	47349308	ACTT	A	TP
10	65966713	CCAA	C	TP
10	70877258	GTCT	G	TP
10	71732108	CATG	C	TP
10	77982170	G	GGGT	TP
10	87864507	AAAG	A	TP
10	87894038	CATT	C	TP
10	87894101	TGTA	T	TP
10	87957953	GCCGTTA	G	TP
10	92628877	TGAG	T	TP
10	92649902	TCTC	T	TP
10	94597082	AGTT	A	TP
10	97601957	ACTG	A	TP
10	97611611	TGAG	T	TP
10	98435721	AGAT	A	TP
10	100750699	A	ACGAGAC	TP
10	101770490	AGCCCTTGCGGGGCCG	A	TP
10	102837199	TGAA	T	TP
10	110582077	GACT	G	TP
10	110583432	A	AAAG	TP
10	110589930	TTGC	T	TP
10	110589942	GAGA	G	TP
10	119030300	CCCG	C	TP
10	121488027	ATCT	A	TP
10	121520036	CACGTGCTTGATCCACTGG	C	TP
10	121520097	ACGT	A	TP
10	121520108	GACCACT	G	TP
10	124405531	TAGC	T	TP
10	124408575	TGCCCTTCACGGTATA	T	TP
10	124408789	ACTC	A	TP
10	129958941	T	TGATCTCGTG	TP
11	533848	G	GGTCCCGCATGGCGCTGTACTC	TP
11	681044	CCTT	C	TP
11	763391	TCTC	T	TP
11	1753572	G	GATGAAGACGTCGCCC	TP
11	1757339	GAGA	G	TP
11	1841131	TGCTGGGCTCGAA	T	TP
11	1841497	CGAG	C	TP
11	2570645	GTTC	G	TP
11	2572885	ATCT	A	TP
11	2572889	TCTC	T	TP
11	2572914	TGAG	T	TP
11	2583526	CCTT	C	TP
11	2583530	CTTT	C	TP
11	2847811	TCAC	T	TP
11	5225656	GCCT	G	TP
11	5226762	CAAA	C	TP
11	5226948	CCAA	C	TP
11	5254444	T	TGGCAGA	TP
11	6394536	TGCC	T	TP
11	6615251	A	AGGCACGGCCACT	TP
11	13708029	AGTAGTCTATCCA	T	TP
11	17394274	T	TGTCAATGGAAGCCGTGGCCTC	TP
11	17395887	GAGA	G	TP
11	17395890	AAGG	A	TP
11	17430884	A	AGAGGGAGAGGGAGGC	TP
11	18282180	AAGG	A	TP
11	32427960	TGTA	T	TP
11	46312635	TAAG	T	TP
11	47332116	TTGG	T	TP
11	47337456	ACGCGCATCT	A	TP
11	57614435	G	GTGT	TP
11	59125357	AAAG	A	TP
11	61955751	GGAACCAGTACGA	G	TP
11	64750422	TGAA	T	TP
11	64804438	GCTTGATGGCGCTCGAGTTGAT	G	TP
11	64804494	ATCT	A	TP
11	64805730	ACTC	A	TP
11	64807559	A	AGCT	TP
11	64809749	CCTT	C	TP
11	64809850	GCGATGATAGACAGGT	G	TP
11	64809987	CAGCACCAAGGAAAGG	C	TP
11	65888042	T	TTTA	TP
11	66346115	CTTA	C	TP
11	66707534	GTCCATGAGGTAGAGCAGGTCCTGGAACACCTTCTGCAGC	G	TP
11	66708227	TCTC	T	TP
11	67483223	GAGGAGA	G	TP
11	67487043	AGGGCACCGTGCTGGACGACAGCCG	A	TP
11	67490408	GTAC	G	TP
11	67490802	T	TACTTCAAGCGGGGCAAGGCCC	TP
11	72294104	GTGA	G	TP
11	77156915	TACATCG	T	TP
11	77172782	G	GCAGCCA	TP
11	77202397	TGGA	T	TP
11	77208452	ACTT	A	TP
11	86951532	TGCA	T	TP
11	89178754	ATTC	A	TP
11	103125281	ATTATTC	A	TP
11	103158709	G	GAGTCACAAC	TP
11	103197994	ACCATTACCT	A	TP
11	108146226	AAAG	A	TP
11	108325473	TGTATTAAGGACATTCTCAC	CA	TP
11	108329181	T	TGAA	TP
11	108329209	CCTTAGG	C	TP
11	108331884	CTCTAGAATT	C	TP
11	112088907	GGTT	G	TP
11	112088973	CTAT	C	TP
11	112230209	TGTG	T	TP
11	118488703	GTGT	G	TP
11	119026016	G	GTCATGCCAGCCA	TP
11	119027012	ACAC	A	TP
11	119092416	GTGGAAGTGCGAGCCAAGGACCAGGACATCT	G	TP
11	119277821	CAAGACCATATCA	C	TP
11	120986102	CTGGCGCAGGAGGCC	GCT	TP
11	124923383	CAAG	C	TP
12	6018805	GTGACGTGGA	G	TP
12	6019193	CCTT	C	TP
12	6075397	TACTCCAGGAGGGCAGGGCAGGCGC	T	TP
12	6843041	CAAG	C	TP
12	7066590	ATGT	A	TP
12	7085919	GTAGTACTGGATACGG	TATTACATGA	TP
12	8605456	GAGGAAGAGC	G	TP
12	11890994	A	AGGG	TP
12	13564309	CCTT	C	TP
12	25227334	ACTC	A	TP
12	25245353	G	GGCC	TP
12	25245355	T	TCCA	TP
12	32750046	A	ACTCCTGATCAGACATGAC	TP
12	47974237	GTGA	G	TP
12	47978041	AGGCCAGGAGGACCCACGG	A	TP
12	47987632	G	GGACCCAGGA	TP
12	49032891	CTGCTGCTGTTGCTGCTGT	C	TP
12	51914505	TCTC	T	TP
12	51914570	CACG	C	TP
12	52451560	CTTG	C	TP
12	52469683	CCTCCAGCAGCTTGCGGTAGGTGGCGAT	C	TP
12	52473219	CTTG	C	TP
12	52492657	TGAA	T	TP
12	52492670	CTTG	C	TP
12	52516776	CGGCCAGCTTGTTCCTGGCATCCTTGAG	C	TP
12	52813618	CTTG	C	TP
12	52813639	C	CTTG	TP
12	55724516	C	GAAG	TP
12	57512258	CCAAAGA	C	TP
12	88518857	CAAT	C	TP
12	89497241	ACTG	A	TP
12	94308841	AGTT	A	TP
12	94403234	AGCAATTCCAATTTTTGTG	A	TP
12	100511115	T	TAAA	TP
12	101770495	ATGG	A	TP
12	101790026	AAAC	A	TP
12	102843738	CAGCTCCAGGGGGAGA	C	TP
12	102843750	GAGA	G	TP
12	102894800	TTGA	T	TP
12	102894876	GAGA	G	TP
12	102912840	GAGA	G	TP
12	106432462	TTTC	T	TP
12	109509661	TCTC	T	TP
12	109561046	T	TCGGCCCGGCGGCACA	TP
12	109561051	C	CCGG	TP
12	109793945	C	CAGG	TP
12	109794405	TAGA	T	TP
12	110342387	TACA	T	TP
12	112450356	CTGG	C	TP
12	112450359	GTGA	G	TP
12	112450359	GTGA	T	TP
12	112472948	T	TACA	TP
12	114398680	GGCGGCCAGGCATGGCGGGCTCAGCTTT	G	TP
12	120737080	TGGA	T	TP
12	120988874	T	TGCA	TP
12	120993654	CAGA	C	TP
12	120993668	CAAG	C	TP
12	120994267	AAAG	A	TP
12	123624798	TTCC	T	TP
13	20189221	TCTC	T	TP
13	20189454	ACCT	A	TP
13	20189494	TGAA	T	TP
13	24884443	A	ATTC	TP
13	28018487	T	TGGATCC	TP
13	28018497	CATG	C	TP
13	28018502	TATC	T	TP
13	28034125	T	TTCATATTCTCTGAAATCAACG	TP
13	28034139	AATC	A	TP
13	32370414	AGTACTCG	CA	TP
13	38784726	CCTT	C	TP
13	40807393	TTTC	T	TP
13	48380178	GACA	G	TP
13	52024711	TAAG	T	TP
13	99985097	GAAGCAC	G	TP
13	99985448	A	AGCGGCGGCGGCAGCGGCGGCGGCGGCTGCG	TP
13	108209968	GGTT	G	TP
13	110683054	GCTC	G	TP
14	22813290	TCTC	T	TP
14	23321471	T	TGGCGGCGGCGGC	TP
14	23413805	GACT	A	TP
14	23415173	TGCA	T	TP
14	23415187	GGTC	G	TP
14	23415475	A	ATCT	TP
14	23415475	ATCT	A	TP
14	23415490	TTGA	T	TP
14	23416104	ATCT	A	TP
14	23416210	TCTC	T	TP
14	23419245	TCAG	T	TP
14	23419512	CTGGTGAGGTCGT	C	TP
14	23419854	GATGATCTGCTCC	G	TP
14	23419910	TCTC	T	TP
14	23420200	G	GCCTCCAGCTCCT	TP
14	23424035	TCTC	T	TP
14	23424882	ACTC	A	TP
14	23424903	TCTC	T	TP
14	23424906	CCTT	C	TP
14	24256064	GCAGCAGAAG	ACAGAGC	TP
14	30886281	CCAAGGC	TGGA	TP
14	35007368	AAAC	A	TP
14	58270970	TAAG	T	TP
14	60648790	TCTC	T	TP
14	67798063	GACA	G	TP
14	88843813	TTGAGTA	T	TP
14	94383008	GAGA	G	TP
14	95091297	A	AATATCCCCC	TP
14	95103871	AATTGCTGTA	T	TP
14	95535235	TGAA	T	TP
14	102029929	AAAG	A	TP
14	102929454	GCTCCAGCCCCTGGGCGGCCGCTGCCCCCAGGCCGCCTGCCACAGCGCC	G	TP
14	103574110	AAAG	A	TP
14	104703194	ACCCTGGACG	A	TP
15	25339188	T	TTTAAGTTTTTCTTTGCTTGAG	TP
15	25340174	CAAG	C	TP
15	25356842	AAAG	A	TP
15	25360425	ATTC	A	TP
15	25370734	TATAAAGGGACATGTC	T	TP
15	25371714	AAACTCTTCCAAT	A	TP
15	28022510	CCAGCGGTGATAAGGCCAA	C	TP
15	28260815	TGTCCAGTCCTGGCAA	T	TP
15	34793421	TAGA	T	TP
15	36896663	ATTC	A	TP
15	42387850	AGTTCTGGAGTGCTCT	A	TP
15	42388934	TGGTTCCTACGAAGCTCTGAAA	T	TP
15	42389050	TGAA	T	TP
15	42389089	CCATTGA	C	TP
15	42401680	TGGA	T	TP
15	42735116	AAAC	A	TP
15	44660445	GTCAATGAGCTTTTGCAATGCC	G	TP
15	48411130	TTCC	T	TP
15	48411188	GATTTTA	G	TP
15	48437015	AACCATCTGTATTGATGCACTGTCCATGTTT	A	TP
15	48441827	TTCGACACAC	T	TP
15	48463101	C	CTGT	TP
15	48463208	AGTAGTTTCTGTAGCACAAACTTCT	A	TP
15	48472627	GCACTGGCCA	G	TP
15	48485451	CAGA	C	TP
15	48492504	ACAC	A	TP
15	48495494	CAAAGTACTTTCA	C	TP
15	48505139	CGTT	C	TP
15	48510080	C	CCGCATTACA	TP
15	48537790	CATG	C	TP
15	48613053	G	GCAA	TP
15	50490441	ACTC	A	TP
15	51481264	AACTTCCATTGCCATC	A	TP
15	65625768	CCTT	C	TP
15	66435118	CAGA	C	TP
15	66435119	AGAAGGTGGGAGAACT	A	TP
15	66435129	AGAACTGAAGGATGAC	A	TP
15	68211697	TTGA	T	TP
15	71811552	CCTGCAACGG	C	TP
15	71811558	ACGGCTGCAG	A	TP
15	72349100	TCTC	T	TP
15	72349147	TAAG	T	TP
15	76753812	GCTT	G	TP
15	89217168	TGAAGCGCAGGAA	T	TP
15	89318961	T	TCGG	TP
15	89649841	CACATGT	C	TP
15	96332313	A	AAGC	TP
16	173001	TGGA	T	TP
16	578911	TCTA	T	TP
16	682188	GTGTGGC	G	TP
16	1362061	CCAA	C	TP
16	1791826	C	CGCGCAGGCT	TP
16	2060787	ATCGAACGGCTCCTTCAGCAGC	A	TP
16	2061962	AGGAGAGATACTTTGAACTGGT	A	TP
16	2062519	TCTC	T	TP
16	2074294	ACAT	A	TP
16	2085312	GAGA	G	TP
16	2086368	ACAT	A	TP
16	2086790	CAAG	C	TP
16	2086815	TTTGTGTCCA	T	TP
16	2088110	GTGGCCCGCCAGA	G	TP
16	2088292	CCGGCTCCGCCACATCAAG	C	TP
16	2092483	C	CCTGCAGCCGCACCTG	TP
16	2092485	TGCAGCCGCACCTGCC	T	TP
16	2093916	GACAGCC	G	TP
16	2100026	AGCT	A	TP
16	2100397	TTTG	T	TP
16	2106221	ACTC	A	TP
16	2108767	CGAA	C	TP
16	2109265	GCAC	G	TP
16	2111445	ATGT	A	TP
16	3728875	GCTGCACGCTGGGCATCCGGGGCCCAGCCACGGCCGCCTGGGC	G	TP
16	3729463	C	CCTGCTGCAGGCGGTGCTGGAT	TP
16	3731322	AAGG	A	TP
16	3736771	TCTC	T	TP
16	7676816	ACTGCCG	A	TP
16	9840656	CAGA	C	TP
16	16157674	CGTGGATCTTGAAGGACACGCCCTGCACAGCCAGCGGGAGCTCAGGTCG	C	TP
16	16163153	CCAA	C	TP
16	16165783	GAGA	G	TP
16	16165820	CAAA	C	TP
16	16169774	CAGAGGA	C	TP
16	16202056	AGCCTGTACATGTTCTGCTGCTCAAACAGCGTTT	A	TP
16	16221680	AGGTAGCCCC	A	TP
16	20348745	TGCGCCAGTACTCGTCCAGGGTGCGGTG	T	TP
16	20349012	CTTCGGGGCAGA	AGGAGGCGG	TP
16	27437574	CCTGCCA	C	TP
16	31001165	T	TCAATGCACATCC	TP
16	56334827	CCCACTTCACATTCAAGAACCT	C	TP
16	66517147	CCTT	C	TP
16	67436677	GACT	G	TP
16	67436794	CGCT	C	TP
16	67659785	CCTT	C	TP
16	67940252	CAGG	C	TP
16	67942700	G	GCGC	TP
16	74774579	GCTGATGTCCTGGCCCGCC	G	TP
16	83908163	A	ATGAAGC	TP
16	84017245	TCAG	T	TP
16	88430364	AGGGGTC	A	TP
16	88809717	GAGA	G	TP
16	88856766	TGAGCAG	T	TP
16	89740841	GAGA	G	TP
16	89745062	GCCA	G	TP
16	89746833	TGAA	T	TP
16	89919774	TGTC	T	TP
17	801020	TCTC	T	TP
17	1747320	AAAG	A	TP
17	3648903	ATATTACTATCCTTGAGCTCCC	A	TP
17	3648904	TATTACTATCCTTGAGCTCCCC	T	TP
17	3656724	AACG	A	TP
17	3658129	TCTC	T	TP
17	4900815	GAGA	G	TP
17	5433680	GATA	G	TP
17	7220964	TGGA	T	TP
17	7221557	TCGTGGGCATGCATGACCTTGG	T	TP
17	7222250	AAGG	A	TP
17	7223193	CAGG	C	TP
17	7673772	CGCCGGTCTCT	TG	TP
17	7674196	GTGA	G	TP
17	7674218	TCCGGTTCATGCCGCC	T	TP
17	7674226	ATGCCGCCCATGCAGGAACTGT	A	TP
17	7674865	CGGCTCATAG	C	TP
17	7674919	CTCCACACGCAAATTTCCT	C	TP
17	7903378	AGATGATGCTGAC	A	TP
17	8003272	GGCCGCCCGCCTGGCC	G	TP
17	8174572	TGAA	T	TP
17	8229945	AAAC	A	TP
17	8313028	GGTCCCCCGTCGGGCC	G	TP
17	10639075	C	CATT	TP
17	10640085	CGAG	C	TP
17	10648562	GGGA	G	TP
17	13005072	TGGA	T	TP
17	17214992	ACTC	A	TP
17	17214998	CCTT	C	TP
17	17224068	TGAA	T	TP
17	18155191	GGGA	G	TP
17	19343411	TCAC	T	TP
17	19651761	TAGG	T	TP
17	19663333	CCC	GGGCTAAAAGTACTGTTGGGG	TP
17	28554891	TTGCCCAGAAGCTGCGCCAGGGAGGTAAGGGTGGTGG	AGCAACC	TP
17	28981408	GGTGGTGGTA	G	TP
17	29252116	AGAG	A	TP
17	29254226	ATATCGTGGG	A	TP
17	31181714	TTTGGAA	T	TP
17	31182531	TTGG	T	TP
17	31223521	TGCG	T	TP
17	31227532	GATACAC	G	TP
17	31229307	CTGT	C	TP
17	31229953	CAAT	C	TP
17	31233143	CAAT	C	TP
17	31259068	AAAG	A	TP
17	31326013	GTCTATA	G	TP
17	31338802	TAAG	T	TP
17	31343020	AGTATTTATGGCAATCCGGAATCCTCTG	A	TP
17	31343097	CTAACTT	C	TP
17	31343115	TGGTTGGACA	CAGC	TP
17	31349246	TAGC	T	TP
17	35575812	ATGT	A	TP
17	35577182	AGTT	A	TP
17	39723965	GTTGAGGGAAAACACA	G	TP
17	39724728	A	AGCATACGTGATG	TP
17	39724731	A	ATACGTGATGGCT	TP
17	39724733	A	ACGTGATGGCTTC	TP
17	39724744	G	GTTT	TP
17	39724745	G	GTGTGGGCTC	TP
17	39724748	T	TGGGCTCCCC	TP
17	39724749	G	GGGCTCCCCA	TP
17	39724750	G	GGGCTCCCCA	TP
17	41583383	TCTC	T	TP
17	41610341	CGCCCTCCAGCAGGCGGCGGTAGGTGG	GCC	TP
17	41612297	TAGG	T	TP
17	41624214	AGGTAGGAGGCCAGGC	A	TP
17	41624217	TAGG	T	TP
17	41771736	T	TTGC	TP
17	41819356	CACT	C	TP
17	42325037	TCAC	T	TP
17	42911329	CCTT	C	TP
17	43063945	TCAG	T	TP
17	43063946	CAGC	GCAGAATCAA	TP
17	43067617	TAAC	T	TP
17	43094314	TTTGATTCAGACTCCCCATCATGTGAGTCATCAGAACCTAACA	T	TP
17	43094831	TTAC	T	TP
17	43124026	CACT	C	TP
17	44251263	TCAC	T	TP
17	44380900	TGTCTAC	T	TP
17	44911313	C	CTGCAAG	TP
17	44915106	G	GAGCCGC	TP
17	44915113	A	AGCCGCAGCT	TP
17	50188578	G	GGCACCAGGA	TP
17	50188578	GGCACCAGGA	G	TP
17	50190049	A	ATCGCCTTTAGCACCAGCATCACCAGGT	TP
17	50192824	AGCC	A	TP
17	50194154	ACCAGGGCTG	A	TP
17	50201443	TCTTGGC	T	TP
17	50571952	GTCT	G	TP
17	58208152	TAGG	T	TP
17	58208155	GAGA	G	TP
17	59682663	ATGC	A	TP
17	61478745	CCTT	C	TP
17	63483870	G	GCAGTTC	TP
17	63944681	TCTG	T	TP
17	63959282	G	GCACAGA	TP
17	75727414	ACCGGCGCTGCAACACCCAGGCGGAGCTGCTGGC	A	TP
17	75835417	TCTGCACAGCGCG	T	TP
17	75960255	CAAGTTCCAGGCGGGCATG	C	TP
17	80089876	A	ATGT	TP
17	80110786	GGAGGACATGGTGGCT	G	TP
17	80113007	CACA	C	TP
17	80118710	CAGA	C	TP
17	80369783	CAAA	C	TP
18	2697984	TATC	T	TP
18	10671602	ATCT	A	TP
18	31595128	G	GTGAGTC	TP
18	31598651	TGTC	T	TP
18	51054841	TGTCCACTGAAGG	T	TP
18	51065552	TTTG	T	TP
18	55228897	ATCAGGAGCTTGG	A	TP
18	55228903	AGCTTGGTCTGGG	A	TP
18	55228950	GCCGA	AG	TP
18	62325386	T	TTCGCGCTGCTGCTGCTCTGCGCGCTGC	TP
18	62325387	T	TCGCGCTGCTGCTGCTCTG	TP
18	62325397	G	GCTGCTCTGCGCGCTGCTC	TP
18	62325400	G	GCTCTGCGCGCTGCTC	TP
18	63362810	CCTT	C	TP
18	74633832	C	CAGT	TP
19	852941	GTGTCCC	G	TP
19	853293	G	GCCCATAACCTCT	TP
19	853371	GTAAACTTGCTCAACGACATCGTGA	G	TP
19	1207046	CTCATCGGCAAGT	C	TP
19	1207058	TACCTGATGGGGG	T	TP
19	1221330	CCTG	C	TP
19	1221972	AAGAGGTTCTCCATCCGGC	A	TP
19	1221993	ATCCGGCAGC	A	TP
19	3115060	ACAT	A	TP
19	3770753	C	CCCCGGG	TP
19	4117509	GTCA	G	TP
19	7467500	GCGAGCGGCTGGAGCAGGAGCGGGC	G	TP
19	7529183	CCTT	C	TP
19	10989352	TTGA	T	TP
19	10996249	CAGA	C	TP
19	11030790	AGTACT	GGC	TP
19	11100259	AAGACGG	A	TP
19	11100291	TGCGATG	T	TP
19	11105250	GCTGCCACGATGGGAAGTGCAT	G	TP
19	11105252	TGCC	T	TP
19	11105259	ATGG	A	TP
19	11105264	AAGTGCATCTCTCGGC	A	TP
19	11105354	CCCG	C	TP
19	11105419	C	CGACTGCGAA	TP
19	11105428	AGATGGCTCGGAT	A	TP
19	11105521	AAGTGGCGAGTGCATCCACTCC	A	TP
19	11105524	TGGCGAGTGCATCCACTCCAGC	T	TP
19	11105537	CACT	C	TP
19	11105541	C	CCAGCTGGCATCCACT	TP
19	11105552	TGTGATGGTG	T	TP
19	11105556	ATGG	A	TP
19	11105560	TGGC	T	TP
19	11105560	TGGCCCC	T	TP
19	11105562	GCCCCGA	G	TP
19	11105565	C	CCGACTGCAAGGACAAATCTGA	TP
19	11105566	C	CGACTGCAAGGACAAATCT	TP
19	11105566	CGACTGCAAGGACAAATCT	C	TP
19	11105567	GACTGCAAGGACAAATCTGACGAGGAAA	G	TP
19	11105573	A	AAGGACAAATCTG	TP
19	11105573	AAGGACAAATCTGACG	A	TP
19	11105575	G	GGACAAATCTGAC	TP
19	11105575	GGACAAATCTGACGA	AACTGCGGTAAACTGCGGTAAACT	TP
19	11105576	GACAAA	TTT	TP
19	11105578	CAAATCTGACGAGGAA	C	TP
19	11105581	A	ATCTGACGAG	TP
19	11105584	TGAC	T	TP
19	11105586	A	ACTCAGGGAAACCCGACTG	TP
19	11105586	ACGAGGAAAACTG	A	TP
19	11105588	G	TGCA	TP
19	11110669	GACA	G	TP
19	11110718	ACGAGTGCCTGTGCCC	A	TP
19	11110718	ACGAGTGCCTGTGCCCCGACGGCTT	A	TP
19	11111521	T	TGAGTGTCAGGATCCCGAC	TP
19	11111568	AGGGTGGCT	CACTGA	TP
19	11111601	TCCAGCTGGA	T	TP
19	11113386	TGGA	T	TP
19	11113589	AGACATCCAGGCCCCC	A	TP
19	11113742	CGTG	C	TP
19	11113742	CGTGGTGGAT	C	TP
19	11116095	TTCATGTACTGGACTGACTGGGGAACTCCCGCCAAGA	T	TP
19	11116101	TACTGGACTG	T	TP
19	11116134	AAGAAAGGGGGCCTGAATGGTGTGG	A	TP
19	11116189	A	AGTG	TP
19	11116879	TACTGGGTTG	T	TP
19	11116890	C	CTTG	TP
19	11116920	TGTCAAC	T	TP
19	11116978	T	TTCTCCTTGGCCG	TP
19	11116979	TCTC	T	TP
19	11120096	AAGTATTTTGGAC	A	TP
19	11120112	TATC	T	TP
19	11120410	CTGCCAGTATCTG	C	TP
19	11123260	A	ACCCGAC	TP
19	11128017	ACGTTGCTGGCAGAGGAAATGAGAAGAAGCC	A	TP
19	13257436	CAAA	C	TP
19	13257437	AAAG	A	TP
19	14097621	G	GCAC	TP
19	15191788	ATCCACGCATGTCCCCCCATTGAGACATCGGTGTCCTGGACAGTCG	A	TP
19	17844243	TGGC	T	TP
19	18786034	T	TGTCGTC	TP
19	18786034	TGTC	T	TP
19	18786627	AGTT	A	TP
19	18787599	TGTCCTC	T	TP
19	18868623	CCAT	C	TP
19	33387464	GTCC	G	TP
19	33413620	GAGT	G	TP
19	35850969	ATGG	A	TP
19	38458215	CCGGCGAGGGCTGGGGCGGCAACGGGGT	C	TP
19	38467665	A	ATCCTAT	TP
19	38564973	GCGCCAGTTC	G	TP
19	38572152	A	ACATGGTGTACTACTT	TP
19	38580400	G	GTCGTCTACCTGTACACCGTGGTGGCCT	TP
19	38580444	GTTCTACAACAAGAGCGAGGAT	G	TP
19	38585055	CCTT	C	TP
19	38585066	TTCGTCA	T	TP
19	38706066	CCTT	C	TP
19	40700388	T	TGTC	TP
19	41869192	ATGG	A	TP
19	41966938	C	CAGT	TP
19	41968846	GGAC	G	TP
19	41970211	AGTCT	GA	TP
19	41975740	CCTT	C	TP
19	41984929	CCAG	C	TP
19	44908706	G	GCGGCGAGGTGCAGGCCATGCT	TP
19	44908791	GCTC	G	TP
19	46756186	CCCCCGCTGGCCA	C	TP
19	47479918	G	GACCGACCACATCTGCAGA	TP
19	49016633	TGATGGGGTG	T	TP
19	49016690	TCAGCAGCAGCAA	T	TP
19	49861846	CGTG	C	TP
19	50408817	TCTC	T	TP
19	53889647	AACAAAC	A	TP
19	54180848	CCGGCGGCAATGCAGCCGCACT	C	TP
19	55154044	CCTT	C	TP
20	2430484	AAAG	A	TP
20	3230597	CGTA	T	TP
20	3912490	GTCT	G	TP
20	3916955	CGAG	C	TP
20	6077337	CGAT	C	TP
20	6115894	AGAC	A	TP
20	25302246	TTGTAAA	T	TP
20	36935167	CCATGGATAGGAT	C	TP
20	44414547	CGAA	C	TP
20	44424132	A	AGCT	TP
20	58909999	GCTCGCTGAGAAAGTC	G	TP
20	63350538	G	GAGC	TP
20	63414103	CTGACTT	C	TP
20	63424190	CCGG	C	TP
20	63442523	G	GGGT	TP
20	63446785	CCTT	C	TP
20	63446817	CAGG	C	TP
20	63446828	CAGG	C	TP
20	63690161	GCCATGTCAT	G	TP
20	63930870	GCCT	G	TP
21	33421652	G	GTGACAA	TP
21	33432274	AAAGTAACATCTTTAGAGTCGGGCATTT	A	TP
21	33581395	CTTAGAG	C	TP
21	34449454	TGCCCAGGGTGAAGAA	T	TP
21	37486484	TCGTGTG	T	TP
21	37490301	AGTT	A	TP
21	37714699	ATGG	A	TP
21	45989087	GAAC	G	TP
21	45989773	GAGA	G	TP
21	46125500	TTCGTCA	T	TP
22	19176660	ATCAGAGGG	GAGGTC	TP
22	23833669	GAGA	G	TP
22	24322177	GATACAC	G	TP
22	26464657	T	TCTCCTTCCTGCCATCTGGACAAGC	TP
22	29639133	ACTT	A	TP
22	29639200	ATTC	A	TP
22	31783910	GTGT	G	TP
22	31838822	G	GAGA	TP
22	36296899	C	CGCGATCTGGGCCTGGAGCTCG	TP
22	36296899	CGCGATCTGGGCCTGGAGCTCG	C	TP
22	37978081	A	AAGGAGC	TP
22	38113616	GACA	G	TP
22	38132960	C	CGCG	TP
22	38140038	GTTGCACCGAGCA	G	TP
22	41125901	CATATACTCAGAATCCTGG	C	TP
22	41164054	TTTG	T	TP
22	41170489	TACCCAA	T	TP
22	41178277	TGCAACAGCAGCA	T	TP
22	42619781	CGAA	C	TP
22	42619859	ACAT	A	TP
22	42619910	TCTC	T	TP
22	46350333	CCTT	C	TP
22	50220341	T	TCCCCTCCCCGCAGCC	TP
22	50525818	GAATGGC	G	TP
22	50526102	ACCAGCG	A	TP
22	50526393	A	AGCCGTCGTCCAGCGCCGC	TP
22	50625443	GTGGTATCAC	G	TP
22	50625585	TGAA	T	TP
X	2958330	CAGA	C	TP
X	10459776	TATC	T	TP
X	11294801	ATTTTATTTG	A	TP
X	13736586	T	TTAAAAGAGCTGC	TP
X	13746337	TTGA	T	TP
X	13746415	GAGAAAT	G	TP
X	13746805	TAGCAAAAATTAAAATGGA	T	TP
X	15324820	TAAG	T	TP
X	18575421	CATT	C	TP
X	18647261	GGTT	G	TP
X	18893591	TAAA	T	TP
X	18941640	TGTC	T	TP
X	18951134	GGAA	G	TP
X	19358936	T	TTCAGGAAGTAAG	TP
X	19358945	TAAG	T	TP
X	19358952	TAAG	T	TP
X	19359553	A	AGCCACCTTTGGAAGAGCTGGGCTACCACATCTACTC	TP
X	20188514	CCTT	C	TP
X	20188519	TTCA	T	TP
X	20194214	TCTC	T	TP
X	22047191	ATGT	A	TP
X	22094007	ATGG	A	TP
X	22099026	CAAG	C	TP
X	22219061	GTAATTGTCGGAC	G	TP
X	25013530	G	GGCCGCGGCGGCCGCGGCCGCGGCT	TP
X	25013533	C	CGCGGCGGCCGCGGCCGCGGCTGCCGCGGCGGCCCCT	TP
X	25013536	G	GGCGGCCGCGGCCGCGGCTGCCGCGGCGGCCCCT	TP
X	25013545	G	GGCCGCGGCTGCCGCGGCGGCCCCT	TP
X	25013649	T	TGGCGGCCGCTGCCGCCGCCGCCGCCGCCGCCGCCGCCGCCGC	TP
X	25013653	G	GGCCGCTGCCGCCGCCGCCGCCGCCGCCGCCGCC	TP
X	25013659	T	TGCCGCCGCCGCCGCCGCCGCCGCC	TP
X	25013668	C	CGCCGCCGCCGCCGCCGCCGCCGCT	TP
X	29399225	GAGA	G	TP
X	31178788	ATCT	A	TP
X	32699264	ACTT	A	TP
X	32816513	CTGG	C	TP
X	38369821	CCTT	C	TP
X	38401276	G	GTAT	TP
X	38401416	CCTCACG	C	TP
X	38408888	CTGTTGCTGA	C	TP
X	38411933	TGAA	T	TP
X	40064392	GCAGTGGTCT	G	TP
X	41136884	ACTT	A	TP
X	41344332	TTAG	T	TP
X	41345434	ATCT	A	TP
X	41346916	ATCT	A	TP
X	41473528	GGCCTGCGCCCGCGCTTGTCCCGCC	G	TP
X	41474442	GCCTCTT	G	TP
X	41534932	TTAC	T	TP
X	45083525	ATCT	A	TP
X	46837108	GCTT	G	TP
X	46837114	TCTC	T	TP
X	48514528	CCTGACGGTGTCCAAGCCA	C	TP
X	48515943	C	CGTG	TP
X	48523969	G	GTGC	TP
X	48527185	CATCACAGCTT	AG	TP
X	48684310	TACCT	AACCTGGCGCTGCCCCC	TP
X	48685760	A	AGACGAG	TP
X	48905269	CGGA	C	TP
X	49075439	AAGG	A	TP
X	49076449	ATCAAAC	A	TP
X	49228310	CGAA	C	TP
X	49255491	TCTC	T	TP
X	49255494	CCTT	C	TP
X	53380141	TGGTGAGGTCGAA	T	TP
X	53405254	CTCT	C	TP
X	53411870	GCTT	G	TP
X	53412949	CCTT	C	TP
X	64920098	CTCT	C	TP
X	67711552	AAGCCATTGAGCCAGGTGT	A	TP
X	67723760	AATG	A	TP
X	68838745	CAGCTGCCTG	C	TP
X	70027930	AGGAATTCCAGGGATTCCT	A	TP
X	70027972	GGGACCACCTGGTCCTCCAGGTCCTCCTGGTCCTCAA	G	TP
X	70027978	ACCTGGTCCTCCAGGTCCT	A	TP
X	70035386	CCAGCTATGAGGTGGTGGTGGATGAGAAGCCCTTCCTGCAGTGCACACG	C	TP
X	71109273	T	TCCAATGCTG	TP
X	71224010	AGAG	A	TP
X	71224268	AACCGTCTTC	A	TP
X	72464626	TGGAG	AC	TP
X	74521019	ATCT	A	TP
X	74529316	GCTT	G	TP
X	78029399	TGGCATACTAATAAAA	T	TP
X	78031415	TTTGA	AGTACAGG	TP
X	78043321	ATCT	A	TP
X	78118098	TGAA	T	TP
X	86027529	TGCA	T	TP
X	100408294	AGAT	A	TP
X	101358682	ACCT	A	TP
X	101397949	TGAA	T	TP
X	101398024	TCTC	T	TP
X	101398524	GTTA	G	TP
X	101401766	CCAACATCTGCATAAA	GCAG	TP
X	108568784	CAGGACCTCA	C	TP
X	108586647	AGGAGAAAAAGGAAACATTGGGTTGCCTGGGTTGCCT	A	TP
X	108591131	ACCTGGAATTTCCATTCCTGGACCT	A	TP
X	108591564	ATGAGATATG	A	TP
X	108591586	TCCAGGCCCC	T	TP
X	108598763	CAGGGAATAT	C	TP
X	108601433	GAAGCCTGGCTTGCCTGGT	G	TP
X	108601463	AGATGGT	A	TP
X	108603022	AGAAGGCCCTCCTGGGCCACCC	A	TP
X	108614978	GGGACCACCA	G	TP
X	108620289	ATCCAGGACCTCCTGGACTTGATGT	A	TP
X	108620338	CAGTCCAGGGATCCCCGGAGCACCTGGTCCTATAGGA	C	TP
X	108620341	TCCAGGGATCCCCGGAGCA	T	TP
X	108622729	GGTA	G	TP
X	108624275	TGCCTGGAGACCCAGGGCA	T	TP
X	108624276	GCCTGGAGACCCAGGGCAA	G	TP
X	108681830	CCCTGGCCAGCCT	C	TP
X	108687498	T	TGGTCCCCCTGGTCCAGATGGATTGCAAGGTCCCCCA	TP
X	108687507	TGGTCCAGATGGATTGCAAGGTCCCCCA	T	TP
X	111333116	ACAT	A	TP
X	111400995	T	TTCCATCCAGAGTGTA	TP
X	111401301	AGTT	A	TP
X	111410083	T	TGTA	TP
X	123417504	AAGAAGCCTC	A	TP
X	131278026	TCCTTATACAGAGCAAACCCCATGCCTG	T	TP
X	134415042	CACA	C	TP
X	136002170	GGTGAAA	G	TP
X	136010553	GGGTGCTGCT	G	TP
X	137566853	T	TGCCGCC	TP
X	149500977	GGAT	G	TP
X	149503378	TGGA	T	TP
X	150598593	CAAA	C	TP
X	150641303	TTAA	T	TP
X	150649766	TTTC	T	TP
X	150659706	TCTC	T	TP
X	152867576	GGAA	G	TP
X	153548785	TGTGCTG	T	TP
X	153548788	GCTGGTC	G	TP
X	153548789	CTGGTCG	C	TP
X	153690427	TTTC	T	TP
X	153726135	CGGA	C	TP
X	153905886	CCTA	C	TP
X	153906324	CGCT	C	TP
X	154030484	TTCTGCG	T	TP
X	154030689	ACGGGGGCCTTTGGGGACTCTGAGTGGTGGTGATGGTGGTGGTGCT	A	TP
X	154030756	CGCT	C	TP
X	154032234	GCAGAGCGGC	G	TP
X	154032286	GGGT	G	TP
X	154357466	GGCACGGCAC	G	TP
X	154380246	ACTACTATGAAGAGAG	A	TP
X	154533012	CGTGGGGTCGTCCAGGTACCCTTTG	C	TP
X	154556237	GGGA	G	TP
X	154765465	TTTC	T	TP
1	1232289	T	TGCGGCGGGCGTGGCG	TN
1	3430950	G	GGAC	TN
1	6448961	GCCACCGCCGCCC	G	TN
1	6469122	TTCC	T	TN
1	6469122	TTCCTCC	T	TN
1	6469122	TTCCTCCTCCTCCTCCTCC	T	TN
1	6469128	C	CTCCTCCTCCTCCTCCTCCTCTTCCTCCTCCTGCTCA	TN
1	6469137	C	CTCCTCCTCCTCT	TN
1	8656247	T	TCGGTCC	TN
1	11130640	CGTGGTGGCGGCA	C	TN
1	26696516	A	AGGC	TN
1	26696649	T	TGGCGGCGGCGGCGGAGCC	TN
1	26697417	GGCTGCGGCGGCGGCA	G	TN
1	26773690	C	CGCAGCA	TN
1	54759053	CTCT	C	TN
1	55039879	A	ACTG	TN
1	77558660	C	CTAT	TN
1	94036756	TGAATCA	T	TN
1	100216111	GCTC	G	TN
1	108922534	TCAA	T	TN
1	108922543	ACTT	A	TN
1	111414901	G	GGGTCAGGGTCTTCTGTCCAGT	TN
1	115701244	T	TTCA	TN
1	115701244	TTCA	T	TN
1	146019625	G	GCCT	TN
1	151408480	TGAG	T	TN
1	151612258	T	TGGC	TN
1	154273387	GGAA	G	TN
1	154869723	G	GGCTGCTGCTGCTGCTGCT	TN
1	154869723	GGCT	G	TN
1	179884747	C	CTCA	TN
1	240092766	A	ACAG	TN
1	240207641	TCCTCCGCCCCCTCTACCCGGAGCGGCAATACCC	T	TN
2	5693752	C	CCAGCAGCAGCGG	TN
2	21043902	GGCAGCGCCA	G	TN
2	25161587	C	CGCCGCTGCT	TN
2	26453335	CAGGCGAGCATGGAGA	C	TN
2	29070995	TGGG	T	TN
2	29193781	GCTC	G	TN
2	47408461	ATCT	A	TN
2	48755616	G	GGCTGCA	TN
2	71466886	CGAA	C	TN
2	71574204	C	CAGGCGG	TN
2	73385903	T	TGGAGGAGGAGGAGGA	TN
2	73385903	TGGAGGA	T	TN
2	73385903	TGGAGGAGGAGGA	T	TN
2	73385904	G	GGAA	TN
2	73385937	GGAGGAA	G	TN
2	73385943	AGAGGAGGAG	A	TN
2	73448097	TCTC	T	TN
2	85668140	GGCA	G	TN
2	88627211	CCAG	C	TN
2	151727801	ATGCTGGCTGTGCCAG	A	TN
2	165176265	CATT	C	TN
2	174571942	T	TGAG	TN
2	178747082	A	ATATCGCTCTAGAGTCTCTCCTGGGGGTGTGGAG	TN
2	196318617	CCTT	C	TN
2	196319638	CATT	C	TN
2	197487067	A	ACCACCTCCCATT	TN
2	210556728	A	ATCT	TN
2	218262879	GCTT	G	TN
2	218344961	GATATGC	G	TN
2	226796679	TTGC	T	TN
2	232847516	CACA	C	TN
2	237336220	TGCA	T	TN
2	240757423	A	ATCC	TN
2	240757423	ATCC	A	TN
2	240757423	ATCCTCCTCCTCC	A	TN
3	3147456	C	CTAAACT	TN
3	9917537	G	GTCTGGTCTT	TN
3	27721914	C	CGCGGCG	TN
3	38756712	ACTT	A	TN
3	42691888	CGAG	C	TN
3	46709583	T	TAAGAAG	TN
3	46709583	TAAGAAG	T	TN
3	52398959	TACA	T	TN
3	63912684	G	GGCAGCA	TN
3	69122345	GAGA	G	TN
3	113657263	TTGC	T	TN
3	123700269	GTTC	G	TN
3	123733811	CACA	C	TN
3	136259177	AAAT	A	TN
3	158105792	A	ACACCTCCTC	TN
3	184711345	A	ATCCTCC	TN
4	989180	GGCCTCCCTCACCGACCCCCGTCTCTGA	G	TN
4	991358	C	CCATGAGGAAGTAGAT	TN
4	2831606	TCTC	T	TN
4	15511381	GGAA	G	TN
4	41745972	AGCTGCCGCC	A	TN
4	41745972	AGCTGCCGCCGCTGCC	A	TN
4	41745975	TGCCGCCGCTGCCGCTGCCGCC	T	TN
4	41745975	TGCCGCCGCTGCCGCTGCCGCCGCCGCCGCTGCCGCGGCC	T	TN
4	41745978	CGCCGCTGCCGCTGCCGCCGCCGCCGCT	C	TN
4	41745984	TGCCGCTGCCGCCGCC	T	TN
4	41745984	TGCCGCTGCCGCCGCCGCCGCTGCCGCGGCCGCC	T	TN
4	41745990	TGCCGCCGCCGCCGCTGCCGCG	T	TN
4	41745990	TGCCGCCGCCGCCGCTGCCGCGGCCGCC	T	TN
4	41746008	CGCGGCCGCCGCCGCTGCTGCT	C	TN
4	80203232	AGCCGCGGCTGCGGCGGCG	A	TN
4	82429578	AGCTGCCGCGGCGGCC	A	TN
4	88008021	C	CGAG	TN
4	88008021	CGAG	C	TN
4	109869931	ATCT	A	TN
4	113367728	AGGG	A	TN
4	168878150	T	TCGCCCC	TN
4	168878227	G	GCCA	TN
4	168878233	A	ACCG	TN
5	1293505	CCTG	C	TN
5	45695870	T	TCGCCGCCGC	TN
5	45695870	TCGCCGC	T	TN
5	45695870	TCGCCGCCGC	T	TN
5	45695884	G	GCCGCCGCCA	TN
5	45695884	GCCGCCGCCA	G	TN
5	56882021	TCAA	T	TN
5	56882021	TCAACAACAACAA	T	TN
5	61332326	GGGCGGC	G	TN
5	61332354	A	AGCG	TN
5	74726021	TACTCAA	T	TN
5	78015515	ACAG	A	TN
5	78101011	TTTC	T	TN
5	78985127	GCCCCGGCGC	G	TN
5	80654905	G	GCCGCAGCGC	TN
5	80654922	GCCCCCAGCT	G	TN
5	93585127	G	GCGGCGC	TN
5	110761460	C	CTTA	TN
5	112839053	TGAA	T	TN
5	119452757	GTTA	G	TN
5	140114295	GGGCGGCGGCGGCAGTGGCGGCGGC	G	TN
5	140114310	T	TGGCGGC	TN
5	141573996	T	TGGAGGAGGAGGAGGA	TN
5	141573996	TGGA	T	TN
5	141573996	TGGAGGAGGAGGA	T	TN
5	148116440	AGTG	A	TN
5	150396821	GAGA	G	TN
5	150398379	AAAG	A	TN
5	157052557	C	CGTT	TN
5	172339475	GCCGCTC	G	TN
5	173232902	AGGC	A	TN
5	177386231	GGTCCCCAAGCTGCGCCAGGCT	G	TN
5	179345198	T	TCGG	TN
5	179345227	G	GGGC	TN
5	179345258	G	GGCAGCA	TN
6	1610525	GCGCGGCGGC	G	TN
6	1611567	G	GGGC	TN
6	1611585	C	CGCG	TN
6	1611782	A	ACGGCGG	TN
6	1611782	ACGG	A	TN
6	7585371	AAAG	A	TN
6	7585743	CGGCTCCCGCTCG	C	TN
6	16327633	G	GTGCTGC	TN
6	16327672	C	CTGA	TN
6	16327684	A	ATGC	TN
6	32038437	C	CCTG	TN
6	32038437	CCTG	C	TN
6	32223881	TAGC	T	TN
6	32223881	TAGCAGCAGCAGC	T	TN
6	33443354	GGCT	G	TN
6	35456230	TGGA	T	TN
6	44313284	GCCGCAGCCT	G	TN
6	45422677	CGCAACAGCAGCAGCAACAGCAGCAGCA	C	TN
6	45422749	AGGCGGCGGCGGCGGCTGC	A	TN
6	81752010	ACCGCCGAAGTCGCCG	A	TN
6	107635075	AGCC	A	TN
6	107893530	T	TGTA	TN
6	111591982	A	AGGT	TN
6	116437084	TGGG	T	TN
6	123516182	CCTTTTT	C	TN
6	137198270	C	CATTTCTGGAGTGATCACTCTCAGAACA	TN
6	156777940	A	ACGCGGGCGC	TN
6	156778031	G	GTCC	TN
6	156778052	CGCGGCGGCA	C	TN
6	156778178	GCAC	G	TN
6	156778178	GCACCACCACCACCACCATGCC	G	TN
6	156778198	CCCA	C	TN
6	156778267	TCCAGCAGCAGCAGCAGCAGCAGCAACA	T	TN
6	156778268	C	CCAGCAGCAGCAGCAGCAGCAGCAA	TN
6	156778268	CCAG	C	TN
6	156778268	CCAGCAG	C	TN
6	156778268	CCAGCAGCAGCAGCAGCAGCAGCAACAG	C	TN
6	156778271	GCAGCAGCAGCAGCAGCAGCAA	G	TN
6	156778274	GCAGCAGCAGCAGCAGCAA	G	TN
6	156778277	GCAGCAGCAGCAGCAA	G	TN
6	156778280	GCAGCAGCAGCAA	G	TN
6	156778283	GCAGCAGCAA	G	TN
6	156778292	A	ACAGCAGCAGCAG	TN
6	156778292	ACAG	A	TN
6	156778292	ACAGCAG	A	TN
6	156778847	G	GGGCGGC	TN
6	156778847	GGGC	G	TN
6	156778847	GGGCGGC	G	TN
6	156778847	GGGCGGCGGC	G	TN
6	156778868	C	CGGA	TN
6	156778869	GGCGGAGGAGGAGGAGGCA	G	TN
6	156778871	C	CGGA	TN
6	156778871	CGGA	C	TN
6	156778889	C	CGGAGGAGGA	TN
6	156778889	CGGA	C	TN
6	156778889	CGGAGGA	C	TN
6	156778889	CGGAGGAGGA	C	TN
6	156778906	GAGGAGGAGCAGGAGC	G	TN
6	156778909	G	GAGGAGC	TN
6	156778924	G	GAGGAGC	TN
6	156778943	T	TGTGGCG	TN
6	156778945	T	TGGCGGC	TN
6	156778946	GGCGGCGGCGGCC	G	TN
6	156778958	C	CGCG	TN
6	156778967	G	GGCGGCA	TN
6	156778970	G	GGCAGCA	TN
6	156778982	AGGCGGC	A	TN
6	156779262	G	GCGC	TN
6	156779296	AGGC	A	TN
6	156779311	G	GGGC	TN
6	157206358	TGAC	T	TN
6	170283474	ATGT	A	TN
6	170561949	GCAA	G	TN
7	4791165	CCAGCTCCACGCA	C	TN
7	19117045	T	TGCCGCCGCCGCCGCCCGCGCC	TN
7	19117045	TGCCGCCGCCGCCGCCCGC	T	TN
7	19117047	C	CCGCCGCCGCCGCCCG	TN
7	21543350	CGAG	C	TN
7	27095694	GCGA	G	TN
7	27095697	A	ATGGTGGTGG	TN
7	27095697	ATGG	A	TN
7	27095697	ATGGTGG	A	TN
7	27095697	ATGGTGGTGG	A	TN
7	30026458	CAAA	C	TN
7	30594966	TCTG	T	TN
7	36407740	A	ACTT	TN
7	70790590	G	GCCACCA	TN
7	74063640	G	GCTCGGAGGA	TN
7	78019494	T	TGCCGCC	TN
7	92022864	A	AAAC	TN
7	95409980	AAAC	A	TN
7	114629876	A	ACAG	TN
7	114629882	G	GCAGCAGCAACAA	TN
7	114629915	GCAA	G	TN
7	114629939	ACAACAGCAGCAGCAGCAG	A	TN
7	117548786	AGTT	A	TN
7	128394976	GAGA	G	TN
7	157009949	A	AGCGGCG	TN
8	10609363	G	GCTT	TN
8	10610119	T	TTTC	TN
8	24952860	TCTC	T	TN
8	38428395	G	GTCA	TN
8	41933168	CTGCGGCTGCTGT	C	TN
8	41933195	G	GGGT	TN
8	41933243	TGGCTGCTGTGGAGGCGGTGGTGGC	T	TN
8	41933268	G	GGCT	TN
8	41937278	ATCT	A	TN
8	47858853	TCTC	T	TN
8	64581450	T	TAGCGGC	TN
8	66177323	T	TGCG	TN
8	96160591	GGAC	G	TN
8	100194231	A	AGAC	TN
8	133238956	C	CCCCTCGCTGGTGTGCGAGCGGCTGCGGGTG	TN
8	144513027	T	TGGTGCA	TN
8	144513027	TGGTGCA	T	TN
9	2039776	A	ACAGCAGCAGCAG	TN
9	2039776	ACAG	A	TN
9	2039776	ACAGCAG	A	TN
9	2039776	ACAGCAGCAGCAG	A	TN
9	2039776	ACAGCAGCAGCAGCAG	A	TN
9	2039776	ACAGCAGCAGCAGCAGCAGCAG	A	TN
9	2039793	A	AGCC	TN
9	34506825	CCTT	C	TN
9	35078275	G	GGAC	TN
9	95111279	CAGG	C	TN
9	95508310	TGCCGCCGCC	T	TN
9	95508361	T	TGTTGCCGCC	TN
9	97854418	AGCCGCC	A	TN
9	97854418	AGCCGCCGCCGCC	A	TN
9	97854424	C	CGCTGCCGCA	TN
9	99105254	CTGGCGGCGG	C	TN
9	99105255	TGGC	T	TN
9	99105255	TGGCGGC	T	TN
9	100586070	AGAGAGGCTGAGACAGTCAGGG	A	TN
9	110048735	TCCCCCGGAGTCTCCTGGA	T	TN
9	130681605	T	TCGCCGCCGCCGC	TN
9	130681605	TCGCCGC	T	TN
9	130681605	TCGCCGCCGC	T	TN
9	130681605	TCGCCGCCGCCGC	T	TN
9	130681605	TCGCCGCCGCCGCCGC	T	TN
9	130681605	TCGCCGCCGCCGCCGCCGC	T	TN
9	132328430	CTTACTA	C	TN
9	132328523	T	TTCA	TN
9	132896600	C	CGCTGCT	TN
9	132896600	CGCT	C	TN
9	136496492	T	TGTG	TN
9	136496492	TGTG	T	TN
9	136687306	C	CCAG	TN
9	137192560	C	CTCCTCT	TN
9	137192569	CTCT	C	TN
9	137192572	T	TTCCTCC	TN
9	137192572	TTCC	T	TN
9	137192572	TTCCTCC	T	TN
10	27053356	CTCT	C	TN
10	53822390	GGACAAAAAA	G	TN
10	53822423	GGAGGAGCAA	G	TN
10	53822448	GAGGAGGAGA	G	TN
10	63208190	ACTAAAC	A	TN
10	63214835	TTCA	T	TN
10	71695484	AACCTGGTGGAGATGACCCCTCCAG	A	TN
10	75022093	GGAGGAGGAAGAA	G	TN
10	75022105	AGAG	A	TN
10	75022147	G	GGAA	TN
10	75022147	GGAA	G	TN
10	75028886	A	AGAG	TN
10	75028886	AGAGGAG	A	TN
10	75028901	G	GGAAGAGGAA	TN
10	75028901	GGAAGAGGAA	G	TN
10	75028913	AGAG	A	TN
10	77637505	A	AGAG	TN
10	77637505	AGAG	A	TN
10	77637505	AGAGGAG	A	TN
10	86716377	CCCTACACCCCCTCCCCTGCCCCTGCCTACACCCCCTCCCCTGCCCCTG	C	TN
10	101010536	T	TGCTGCG	TN
10	101694600	G	GCCT	TN
10	101694600	GCCT	G	TN
10	104043511	TGGAGGTCCTGGGGGTCCCATGGCTCCA	T	TN
10	113588989	CCTT	C	TN
10	117543426	GGCCGCC	G	TN
10	119670135	A	AGCG	TN
11	694952	CGCGGCCGCGGCCGCCGCCGCCACA	C	TN
11	1018167	ATCG	A	TN
11	2884840	T	TCCGGGGCCGGGGCCGGGGCGGGGGCCGGGG	TN
11	2884840	TCCGGGG	T	TN
11	2884840	TCCGGGGCCGGGG	T	TN
11	2884840	TCCGGGGCCGGGGCCGGGGCGGGGG	T	TN
11	2884840	TCCGGGGCCGGGGCCGGGGCGGGGGCCGGGG	T	TN
11	2884842	CGGGGCCGGGGCCGGGGCG	C	TN
11	2884848	C	CGGGGCCGGGGCG	TN
11	2884854	C	CGGGGCG	TN
11	2884857	G	GGCCGGT	TN
11	2884860	G	GGGGGCCGGGGCCGGGGCCGGGGCCGGGGCT	TN
11	2884860	GGGGGCC	G	TN
11	2884860	GGGGGCCGGGGCC	G	TN
11	2884860	GGGGGCCGGGGCCGGGGCC	G	TN
11	2884860	GGGGGCCGGGGCCGGGGCCGGGGCCGGGGCT	G	TN
11	2884866	C	CGGGGCCGGGGCCGGGGCCGGGGCT	TN
11	2884866	CGGGGCCGGGGCCGGGGCCGGGGCT	C	TN
11	2884872	CGGGGCCGGGGCCGGGGCT	C	TN
11	2884875	GGCCGGGGCCGGGGCTGGGGCCGGGGCCGCGACTGGA	G	TN
11	2884878	C	CGGGGCCGGGGCT	TN
11	2884878	CGGGGCCGGGGCT	C	TN
11	2884884	C	CGGGGCT	TN
11	2884884	CGGGGCT	C	TN
11	2884890	T	TGGGGCC	TN
11	2884890	TGGGGCC	T	TN
11	2884893	GGCCGGGGCCGCGACTGGA	G	TN
11	2884908	T	TGGAGCCGGGGCCGGAGCCGGAGCC	TN
11	2884908	TGGAGCCGGGGCCGGAGCCGGAGCC	T	TN
11	2884911	A	AGCCGGG	TN
11	2884917	G	GGCCGGA	TN
11	2884923	AGCCGGAGCCGGAGCCGGGGCCGGG	A	TN
11	2884929	A	AGCCGGG	TN
11	2884929	AGCCGGAGCCGGG	A	TN
11	2884929	AGCCGGAGCCGGGGCCGGG	A	TN
11	2884935	A	AGCCGGG	TN
11	2884935	AGCCGGG	A	TN
11	2884935	AGCCGGGGCCGGG	A	TN
11	2884935	AGCCGGGGCCGGGGCCGGG	A	TN
11	2884958	G	GGACCGC	TN
11	2884958	GGACCGC	G	TN
11	2884960	ACCGCGACCGCGACCGGAG	A	TN
11	2884966	A	ACCGCGACCGGAGCCGCGACCGGAG	TN
11	2884966	ACCGCGACCGGAG	A	TN
11	2884966	ACCGCGACCGGAGCCGCGACCGGAG	A	TN
11	2884972	ACCGGAG	A	TN
11	2884984	ACCGGAGCCGCGACCGGAG	A	TN
11	2884990	GCCGCGA	G	TN
11	6390700	CCTGGTGCTGGCG	C	TN
11	6390700	CCTGGTGCTGGCGCTGGCG	C	TN
11	6390700	CCTGGTGCTGGCGCTGGCGCTGGCG	C	TN
11	6390705	T	TGGC	TN
11	6390705	TGCTGGC	T	TN
11	6390705	TGCTGGCGCTGGC	T	TN
11	6390705	TGCTGGCGCTGGCGCTGGC	T	TN
11	46703166	CAGTGGTGACAGA	C	TN
11	59842516	GTTC	G	TN
11	65557854	C	CCAGCAG	TN
11	65557854	CCAGCAGCAG	C	TN
11	65720319	CCTT	C	TN
11	68050524	A	AGGCCTG	TN
11	68312746	C	CGCT	TN
11	68312746	CGCT	C	TN
11	68312746	CGCTGCTGCT	C	TN
11	70486126	G	GAATGGC	TN
11	77214658	G	GCCATGAGCAAACAGCGGGGCT	TN
11	119206522	GCAC	G	TN
11	119278645	T	TATG	TN
11	119664967	C	CCCT	TN
11	124880551	CCGGAGT	C	TN
12	885406	TAGC	T	TN
12	5044331	TCGGGAGTGCGGCCCTTGCCTCCGCTGCCGGACC	T	TN
12	8932728	CGCAGCA	C	TN
12	49032946	AGCT	A	TN
12	49033482	T	TTGC	TN
12	49051400	TAGGTGTGGCTCCTCAGGCCGGGGGGAC	T	TN
12	49051406	TGGCTCCTCAGGCCGGGGGGACAGGTGC	T	TN
12	49051568	TGAGTCCTCAGGTGGTGGGGATGTGGGG	T	TN
12	52317956	ACTT	A	TN
12	52321002	TCTC	T	TN
12	52675438	CACCTCCGGAGCCGTAGCTGCT	C	TN
12	52675527	GAGCCATAGCTGCTACCTCCAGAGCCGT	G	TN
12	102958393	C	CGCAGCAGCA	TN
12	102958393	CGCA	C	TN
12	102958393	CGCAGCAGCA	C	TN
12	102958393	CGCAGCAGCAGCA	C	TN
12	102958393	CGCAGCAGCAGCAGCA	C	TN
12	111598949	GGCT	G	TN
12	118068522	TTCCTCC	T	TN
12	121626873	C	CCCGCCA	TN
13	32338496	AAAG	A	TN
13	32398606	G	GTGAATTATA	TN
13	36819475	G	GCGGCCT	TN
13	38690377	G	GGGCTCT	TN
13	48303948	CGCCGCCGCT	C	TN
13	99970413	T	TGGC	TN
13	99970413	TGGC	T	TN
13	99970413	TGGCGGCGGCGGCGGCGGC	T	TN
13	99982753	C	CCCA	TN
13	99982753	CCCA	C	TN
14	22771504	T	TAGC	TN
14	28767417	G	GCAC	TN
14	28767417	GCAC	G	TN
14	28767441	T	TCAC	TN
14	28767450	CCCGCCGCCGCCCGCCCCGCAACCG	C	TN
14	28767450	CCCGCCGCCGCCCGCCCCGCAACCGCCG	C	TN
14	28767471	ACCGCCGCCGCCGCCGCAGCAGCAGCAGCCG	A	TN
14	28767473	CGCCGCCGCCGCCGCAGCAGCAGCA	C	TN
14	28767482	C	CGCCGCAGCA	TN
14	28767497	A	AGCCGCC	TN
14	28767507	GCCGCCGCCCCCGGCA	G	TN
14	28767591	C	CCCG	TN
14	28767660	G	GGGCGAGCCGGGC	TN
14	50118794	T	TGGA	TN
14	53152762	T	TGCCGCCGCCGCCGCC	TN
14	64142069	ATCT	A	TN
14	74260844	A	AGAG	TN
14	77616457	GGCGGCT	G	TN
14	92071010	C	CCTGCTGCTGCTGCTGCTGCTGCTGCTGCTG	TN
14	95096657	ATCC	A	TN
14	96860722	AAAC	A	TN
14	99174929	T	TCGTCGC	TN
14	104707525	ACCCCACCCCCAC	A	TN
14	104707547	CACCCCT	C	TN
14	105168369	C	CCAG	TN
15	22786677	A	AGCG	TN
15	22786677	AGCG	A	TN
15	22786677	AGCGGCG	A	TN
15	22786677	AGCGGCGGCG	A	TN
15	32798901	CCTT	C	TN
15	32908515	GTTC	G	TN
15	39976797	G	GGACGAC	TN
15	44598333	GGTT	G	TN
15	72474873	T	TGGC	TN
15	89776889	GAGGGGCAGGGGCAAGGGCAGGGGC	G	TN
15	89776891	GGGGCAGGGGCAAGGGCAGGGGCAGGGGCAGGGGCAA	G	TN
15	89776903	AGGGCAGGGGCAG	A	TN
15	89776915	GGGGCAGGGGCAA	G	TN
15	89776915	GGGGCAGGGGCAAGGGCAGGGGCAA	G	TN
15	89776930	GCAGGGGCAAGGA	G	TN
15	93002269	CAAA	C	TN
15	99712504	CCAGCAG	C	TN
16	177334	T	TTCA	TN
16	1220886	AGAG	A	TN
16	2082465	AGCTGCCAAG	A	TN
16	3590052	CAAT	C	TN
16	3728405	CTGCTGCTGT	C	TN
16	3728417	CTGCTGTTGT	C	TN
16	3728423	TTGTTGCTGCTGC	T	TN
16	3728426	T	TTGC	TN
16	3728426	TTGCTGCTGCTGTTGC	T	TN
16	3728438	T	CTGC	TN
16	3773847	AGCGGGCGCCTGG	A	TN
16	30725021	CGTT	C	TN
16	31185081	T	TGGC	TN
16	31185081	TGGC	T	TN
16	31185093	CGGCGGCGGT	C	TN
16	47669238	TGAA	T	TN
16	51141744	C	CGCTGCTGCTGCT	TN
16	57949370	TTCC	T	TN
16	69692513	TCAA	T	TN
16	69693665	GCAA	G	TN
16	79599201	T	TCCGCCG	TN
16	79599341	CGTG	C	TN
16	85656484	T	TGAGAAGGAGCGCGAGCGC	TN
16	86510604	A	ACGG	TN
16	88430089	TTCCGGCCCCAGAGGTCCCAGC	T	TN
16	88430377	GGGC	G	TN
16	88436563	GCTTCCCGGGAACACC	G	TN
16	88437940	GCCT	G	TN
16	88721199	CCTT	C	TN
16	88733964	GTCC	G	TN
16	89280343	TGAA	T	TN
16	89283645	GCCCTGCCGT	G	TN
17	4955525	G	GTCA	TN
17	7846859	TACCACC	T	TN
17	7848540	TCACCAC	T	TN
17	16940391	CTCT	C	TN
17	17793779	C	CCAGCAG	TN
17	17793779	CCAG	C	TN
17	17793779	CCAGCAG	C	TN
17	17793779	CCAGCAGCAG	C	TN
17	17793779	CCAGCAGCAGCAG	C	TN
17	17793779	CCAGCAGCAGCAGCAG	C	TN
17	17793779	CCAGCAGCAGCAGCAGCAG	C	TN
17	17793786	C	CCAGCAG	TN
17	17793788	G	GCAGCAGCAGCAA	TN
17	17793809	GCAGCAGCAGCAAGCCCTTCAG	AGCCCTTCAA	TN
17	17795650	AGGAGGAGGT	A	TN
17	17796678	CGCAGCAGCA	C	TN
17	18121912	G	GTCACTCCCCCCAAGGATA	TN
17	35116991	GGCA	G	TN
17	40818851	A	AGCTGCCGCCGCCGTATCCGCCGCCGGAGCT	TN
17	40819076	GGCCGCCGCCGGAGCTT	AG	TN
17	40819077	G	GCCGCCGCCGGAGCTTCCGCCGCCGGAGCTT	TN
17	41586597	AGCTGCT	A	TN
17	43092184	ACTT	A	TN
17	43093682	TAGA	T	TN
17	43094422	ACAT	A	TN
17	46033411	TCTC	T	TN
17	63477132	T	TGCTGCC	TN
17	65536436	ACGGGGGGTGGTG	A	TN
17	80090346	A	ACAC	TN
18	3176079	CAAT	C	TN
18	3188915	ACTGCTTGGATGCCGTGGACTGCTTAGATGCCGTGGT	A	TN
18	22172111	T	TACC	TN
18	22172111	TACC	T	TN
18	22172140	CCAT	C	TN
18	49879055	T	TGAG	TN
18	58329090	T	TGGAGCC	TN
18	70196614	T	TCTC	TN
18	79715187	T	TGGA	TN
19	615946	CCCGCCGCCG	C	TN
19	4817276	A	AAGG	TN
19	5711908	CCTT	C	TN
19	10986544	CCCCGGCCCGGGT	C	TN
19	11447525	AGAG	A	TN
19	11447525	AGAGGAG	A	TN
19	13207858	C	CCTG	TN
19	13207858	CCTGCTG	C	TN
19	13207869	T	TCTG	TN
19	13208877	GGAT	G	TN
19	13208879	A	ATGGTGG	TN
19	13208879	ATGG	A	TN
19	13285153	CCTT	C	TN
19	18606579	GAGC	G	TN
19	18869245	T	TGCC	TN
19	33301825	G	GGCGGGT	TN
19	33302101	T	TCGCCGC	TN
19	36102784	GACC	G	TN
19	38915624	G	GCCAGGCAGC	TN
19	40394105	G	GACA	TN
19	40394272	TTCC	T	TN
19	42225153	TGAG	T	TN
19	42248996	GGAA	G	TN
19	48297459	C	CGCG	TN
19	49154453	ACAT	A	TN
19	49196501	TGCTGCGGGGGCC	T	TN
19	49601542	C	CCCCTCA	TN
19	51354620	C	CCCACAG	TN
20	2431011	G	GAAC	TN
20	4699379	CGGTGGTGGCTGGGGGCAGCCTCAT	C	TN
20	4699448	CCATGGTGGTGGCTGGGGACAGCCT	C	TN
20	32358788	CAGA	C	TN
20	45891598	CCTG	C	TN
20	45891598	CCTGCTG	C	TN
20	50893875	CTCT	C	TN
20	50894289	G	GTGC	TN
20	51790423	ACAT	A	TN
20	58440983	GTTC	G	TN
20	62817577	TCCCCGGCCC	T	TN
20	63690337	GAGA	G	TN
21	32631618	A	AAGTATT	TN
21	34799317	AAGTTCTGCAGAG	A	TN
21	43420344	CGGG	C	TN
21	45504028	TTTC	T	TN
21	45505223	T	TCCCGGCCCC	TN
21	46302071	A	ATGG	TN
21	46334557	G	GTGGGATGTTCACAGTCAGTGACCACCCACCAGAACAGCA	TN
21	46334557	GTGGGATGTTCACAGTCAGTGACCACCCACCAGAACAGCA	G	TN
22	17109651	TGGAGGAAGA	T	TN
22	19761172	TGAA	T	TN
22	26483980	GGAGGCGGCGCCCCGGGGGAGA	G	TN
22	29489578	A	AAAGTCCCCTGAGAAGGCC	TN
22	29489869	AGCTAAGTCCCCAGAGAAG	A	TN
22	37723747	TCAA	T	TN
22	41178506	TCAG	T	TN
X	17375961	ACCG	A	TN
X	17376088	T	TCGG	TN
X	21845285	TTCTTCCTCCTCTTCTTCC	T	TN
X	25007238	A	AGGCGGC	TN
X	25007248	G	GGCC	TN
X	25007254	GGCGGCA	G	TN
X	25013529	AGGCCGCGGC	A	TN
X	25013529	AGGCCGCGGCGGCCGC	A	TN
X	25013530	GGCCGCGGCGGCCGCGGCCGCGGCT	G	TN
X	25013659	TGCC	T	TN
X	25013659	TGCCGCC	T	TN
X	25013659	TGCCGCCGCC	T	TN
X	38285927	CTCCCCTTCCACT	C	TN
X	38285945	TTCC	T	TN
X	38286047	CTCCTCT	C	TN
X	38286329	TTCC	T	TN
X	38286378	CCTTCCTCCCCTTCTT	C	TN
X	38286437	T	TCCTTCCTCCTCTTCCCCCTCC	TN
X	38286437	TCCTTCCTCCTCTTCCCCCTCC	T	TN
X	38286440	TTCCTCCTCTTCCCCCTCCCCTTCC	T	TN
X	38286537	TCCTCTACTTCCCCTC	T	TN
X	38286662	TTCC	T	TN
X	40074408	GGCT	G	TN
X	44873590	T	TGCC	TN
X	48686907	GGAA	G	TN
X	48902256	AGCCATGACAAGTCGGACAGGG	A	TN
X	49219765	T	TTCC	TN
X	50607687	G	GCCT	TN
X	50607728	T	TTCC	TN
X	50607728	TTCC	T	TN
X	50916210	C	CTCT	TN
X	53082576	C	CCCG	TN
X	53234948	ATGGTGGTGG	A	TN
X	53550683	ACCC	A	TN
X	53940367	TGAG	T	TN
X	65518120	TTCA	T	TN
X	67545316	T	TGCTGCAGCA	TN
X	67545316	TGCAGCAGCA	T	TN
X	67545316	TGCAGCAGCAGCA	T	TN
X	67545316	TGCAGCAGCAGCAGCA	T	TN
X	67545316	TGCAGCAGCAGCAGCAGCA	T	TN
X	67545316	TGCAGCAGCAGCAGCAGCAGCA	T	TN
X	67545316	TGCAGCAGCAGCAGCAGCAGCAGCA	T	TN
X	67545316	TGCAGCAGCAGCAGCAGCAGCAGCAGCA	T	TN
X	67545316	TGCAGCAGCAGCAGCAGCAGCAGCAGCAGCAGCA	T	TN
X	67545323	G	GGCAGCAGCAGCA	TN
X	67545329	G	GGCAGCA	TN
X	67546514	T	TGGCGGC	TN
X	67546514	TGGC	T	TN
X	67546514	TGGCGGC	T	TN
X	67546514	TGGCGGCGGC	T	TN
X	67546514	TGGCGGCGGCGGC	T	TN
X	67546514	TGGCGGCGGCGGCGGC	T	TN
X	67546524	G	GGGC	TN
X	71140738	GAGCAGC	G	TN
X	71140761	G	GCAGCAA	TN
X	71140773	A	ACAG	TN
X	71140797	A	ACAG	TN
X	71140797	ACAG	A	TN
X	71141277	A	ACAG	TN
X	71141283	GCAGCAGCAACAGCAACAACAGCAACAC	G	TN
X	71141301	A	ACAGCAACACCAG	TN
X	71377717	C	CAGG	TN
X	77652291	TTCC	T	TN
X	100408561	CCAG	C	TN
X	111730405	TGAA	T	TN
X	111744725	TACCACCACCACC	T	TN
X	111744725	TACCACCACCACCACC	T	TN
X	111744768	ACCTCCTCCTCCT	A	TN
X	120560261	T	TGAG	TN
X	120560261	TGAG	T	TN
X	129806400	T	TGGCTGTGGG	TN
X	133985356	C	CCGG	TN
X	137566825	ACGCCGCCGC	A	TN
X	140504323	AGCGGCTGCGGCCGCGGCAGCG	A	TN
X	140504329	T	GGCG	TN
X	140504329	TGCGGCC	T	TN
X	140504329	TGCGGCCGCGGCAGCGGCGGCG	T	TN
X	154030664	TGGG	T	TN
X	154030668	GGCAGGGGTGGGA	G	TN
X	154097616	T	TCGCCTC	TN
X	154097618	GCCT	G	TN
X	154097642	CGCG	C	TN
X	154371181	T	TCGA	TN
X	154776255	AAAG	A	TN
X	154776813	C	CAAGAAG	TN

## Sheet: TableS3
Table S3. Summary statistics for test datasets used to evaluate MetaRNN
Name	TP/TN	Source	Allele frequency filter	Allele count filter	Number count	If matched on location	Total No.
RNTS	TP	ClinVar	<0.01	-	5770	Yes	11540
	TN	Population control	<0.01	Observed in all 3 datasets	5770
RCTS	TP	ClinVar	<0.01	-	6190	No	18001
	TN	ClinVar	<0.01	-	11811
DN-RCTS	TP	ClinVar	0	0	4537	No	5368
	TN	ClinVar	0	0	831
AAFS	TP	ClinVar	-	-	6295	No	29103
	TN	ClinVar	-	-	22808
TP53TS	TP	TP53	-	-	385	No	824
	TN	TP53	-	-	439
SomaticTS	TP	Cancer	-	-	878	No	2634
	TN	DiscovEHR	-	-	1756
HGMD	TP	HGMD	-	-	22628	No	45256
	TN	gnomAD	0.0001<= MAF<=0.01	-	22628

## Sheet: TableS4_RNTS
Table S4. RNTS validation data set for MetaRNN model evaluation
chr	pos	ref	alt	aaref	aaalt	label
1	1051275	T	C	L	P	TP
1	1232754	C	A	S	Y	TP
1	1232823	A	G	Y	C	TP
1	1232896	C	G	C	W	TP
1	1516036	T	G	L	R	TP
1	1525242	T	G	L	R	TP
1	1804497	C	A	D	Y	TP
1	1804575	C	T	A	T	TP
1	1815789	T	G	K	T	TP
1	1815801	C	T	G	E	TP
1	2228857	T	C	S	P	TP
1	5874988	G	A	T	M	TP
1	6469588	G	T	P	H	TP
1	6473273	G	A	P	L	TP
1	7664700	A	G	Y	C	TP
1	9972177	T	C	M	T	TP
1	9975675	G	T	V	F	TP
1	9975681	A	T	M	L	TP
1	9975769	T	G	V	G	TP
1	9982495	G	A	V	M	TP
1	9982541	G	A	R	Q	TP
1	9982570	C	T	R	C	TP
1	11022302	G	T	G	V	TP
1	11022469	C	G	Q	E	TP
1	11022538	T	C	S	P	TP
1	11022556	A	G	I	V	TP
1	11114402	C	T	V	M	TP
1	11129792	C	A	G	V	TP
1	11228672	C	T	R	Q	TP
1	11794765	C	T	R	H	TP
1	11795116	A	G	M	T	TP
1	11796306	G	A	T	M	TP
1	11992600	A	G	Q	R	TP
1	11992641	A	T	I	F	TP
1	11992654	T	C	L	P	TP
1	11992659	C	G	R	G	TP
1	11998786	A	G	T	A	TP
1	11998808	T	A	I	N	TP
1	11998861	T	A	S	T	TP
1	11999055	G	T	R	L	TP
1	12001423	G	C	R	P	TP
1	12002034	G	T	R	L	TP
1	12497580	C	A	A	E	TP
1	15461640	C	T	T	M	TP
1	15462758	C	A	L	M	TP
1	15463390	G	A	D	N	TP
1	16051721	G	A	G	R	TP
1	16051737	A	G	E	G	TP
1	16051812	C	T	A	V	TP
1	17022645	C	A	C	F	TP
1	17028691	A	G	L	P	TP
1	17033125	T	A	D	V	TP
1	17044841	C	G	K	N	TP
1	17267938	C	T	R	W	TP
1	17283039	G	A	R	K	TP
1	18634383	C	T	R	C	TP
1	19094058	G	T	P	T	TP
1	19119624	C	T	R	H	TP
1	19151825	T	C	N	S	TP
1	19155051	C	T	G	S	TP
1	19167086	G	C	R	G	TP
1	19232652	G	T	P	Q	TP
1	19232655	G	C	P	R	TP
1	21225411	G	A	R	W	TP
1	21247317	A	C	F	C	TP
1	21563111	C	T	T	M	TP
1	21563143	G	A	A	T	TP
1	21564166	G	A	G	S	TP
1	21575877	A	G	H	R	TP
1	21577490	G	A	G	S	TP
1	21577499	G	A	E	K	TP
1	22081753	T	C	I	T	TP
1	22639139	G	A	G	D	TP
1	22908049	C	T	R	C	TP
1	23798184	C	T	G	D	TP
1	24814131	C	T	H	Y	TP
1	25809080	C	T	R	C	TP
1	26045009	C	T	G	R	TP
1	26438217	G	A	R	H	TP
1	26442842	C	T	R	W	TP
1	26460103	G	A	E	K	TP
1	26767868	T	C	W	R	TP
1	26767949	G	T	D	Y	TP
1	26780094	A	T	N	Y	TP
1	26794641	C	T	R	C	TP
1	28993489	A	G	M	V	TP
1	29303909	C	T	P	L	TP
1	29325243	A	C	M	L	TP
1	30933339	G	A	R	W	TP
1	30936663	G	A	R	W	TP
1	30942015	T	A	T	S	TP
1	30953787	G	A	R	W	TP
1	33013377	C	G	R	P	TP
1	36091794	T	C	L	P	TP
1	39318497	G	A	R	Q	TP
1	39485559	G	A	R	H	TP
1	40302639	C	T	G	S	TP
1	42927066	G	A	P	L	TP
1	42927220	A	C	F	V	TP
1	42927619	A	G	F	L	TP
1	42927649	A	C	W	G	TP
1	42929253	G	A	T	I	TP
1	42929601	T	G	I	L	TP
1	42929765	C	T	R	H	TP
1	42930754	C	T	G	S	TP
1	42943233	G	A	P	L	TP
1	42943238	A	C	N	K	TP
1	42943239	T	C	N	S	TP
1	43338598	G	A	R	Q	TP
1	43338633	C	T	R	C	TP
1	43338640	T	C	F	S	TP
1	43338720	G	A	G	S	TP
1	43364448	G	A	S	F	TP
1	43920848	G	C	A	P	TP
1	43930201	G	T	D	Y	TP
1	45332391	C	G	W	S	TP
1	45332473	C	T	D	N	TP
1	45332574	C	G	Q	H	TP
1	45332817	C	T	G	S	TP
1	45333436	G	C	R	G	TP
1	45334505	T	C	M	V	TP
1	45341326	G	C	R	S	TP
1	45342058	T	A	F	Y	TP
1	45342409	T	G	V	G	TP
1	45342549	G	A	E	K	TP
1	45342607	T	C	F	S	TP
1	45342847	C	T	R	W	TP
1	45343106	C	G	P	A	TP
1	45343124	C	T	H	Y	TP
1	45343126	C	A	H	Q	TP
1	45343656	C	T	S	F	TP
1	45507456	G	C	R	P	TP
1	45508323	T	C	Y	H	TP
1	45508837	G	C	W	C	TP
1	45508847	C	G	R	G	TP
1	45508944	T	C	L	P	TP
1	45508983	G	A	R	Q	TP
1	46192111	T	C	N	S	TP
1	46192396	C	T	R	H	TP
1	46192534	G	A	S	F	TP
1	47416559	A	G	M	V	TP
1	47416805	C	A	R	S	TP
1	50973993	C	A	A	E	TP
1	52687842	G	A	R	C	TP
1	52687970	C	A	S	I	TP
1	52698310	T	C	D	G	TP
1	53210438	A	G	D	G	TP
1	53210707	G	A	G	R	TP
1	53211185	C	T	P	L	TP
1	53213431	G	C	V	L	TP
1	54852252	C	T	C	Y	TP
1	54852280	C	T	A	T	TP
1	61088473	G	C	D	H	TP
1	61088494	A	G	K	E	TP
1	65572419	A	C	Y	S	TP
1	65610029	G	A	R	H	TP
1	68429795	C	A	G	V	TP
1	68431070	T	C	D	G	TP
1	68431311	G	A	L	F	TP
1	68431471	C	T	A	T	TP
1	68438311	T	A	E	V	TP
1	68439564	T	A	H	L	TP
1	68439568	C	A	V	F	TP
1	68440879	A	G	I	T	TP
1	68440936	C	T	G	E	TP
1	68444827	G	A	T	I	TP
1	68446728	T	G	H	P	TP
1	74492217	G	A	E	K	TP
1	75739983	T	C	Y	H	TP
1	75740014	A	G	D	G	TP
1	75761158	A	G	M	V	TP
1	75761261	G	A	G	E	TP
1	77154612	A	G	C	R	TP
1	77166727	T	G	Y	S	TP
1	77169375	G	A	A	V	TP
1	77206721	G	A	S	F	TP
1	77926854	G	A	E	K	TP
1	77933403	G	A	R	Q	TP
1	77933466	A	G	Q	R	TP
1	94000837	T	C	K	E	TP
1	94000861	C	A	G	C	TP
1	94000896	A	C	L	R	TP
1	94001002	C	T	S	N	TP
1	94001069	G	A	R	C	TP
1	94001949	G	A	A	V	TP
1	94005469	C	G	R	P	TP
1	94005475	C	G	R	P	TP
1	94005493	T	C	H	R	TP
1	94007710	C	G	G	R	TP
1	94008813	T	C	R	G	TP
1	94008833	T	A	D	V	TP
1	94014623	C	G	A	P	TP
1	94014652	A	C	L	R	TP
1	94019719	T	A	I	F	TP
1	94023386	C	G	R	T	TP
1	94029452	G	C	P	R	TP
1	94029479	C	A	C	F	TP
1	94029516	A	C	C	G	TP
1	94030468	G	C	P	A	TP
1	94031006	T	G	T	P	TP
1	94041318	A	G	L	P	TP
1	94041324	C	T	G	E	TP
1	94041345	C	T	R	H	TP
1	94041346	G	C	R	G	TP
1	94041351	C	T	G	E	TP
1	94041352	C	T	G	R	TP
1	94042810	G	T	D	E	TP
1	94044716	T	C	T	A	TP
1	94046942	A	C	N	K	TP
1	94047046	C	A	V	L	TP
1	94055161	T	C	D	G	TP
1	94060739	C	A	R	L	TP
1	94062662	C	T	G	R	TP
1	94062668	C	T	E	K	TP
1	94063114	G	T	D	E	TP
1	94063146	C	G	D	H	TP
1	94063280	T	C	E	G	TP
1	94063302	T	C	K	E	TP
1	94077715	A	C	L	R	TP
1	94078604	T	C	M	V	TP
1	94080709	G	A	R	W	TP
1	94103025	C	T	R	H	TP
1	94103133	A	G	I	T	TP
1	94111498	C	G	C	S	TP
1	94120993	C	G	R	P	TP
1	99864584	A	G	H	R	TP
1	99877788	G	A	R	H	TP
1	99880045	A	T	R	S	TP
1	100468076	A	C	Q	P	TP
1	102923343	C	T	G	D	TP
1	102962705	C	T	G	D	TP
1	108155047	C	G	G	A	TP
1	109606085	C	T	G	E	TP
1	109610487	T	C	S	G	TP
1	109612764	A	C	L	R	TP
1	109761728	C	T	A	T	TP
1	110603560	A	G	V	A	TP
1	110603564	G	C	P	A	TP
1	110603575	G	A	A	V	TP
1	111787083	G	A	T	M	TP
1	111787090	G	A	P	S	TP
1	111981651	C	A	W	L	TP
1	111981657	G	A	S	L	TP
1	111981714	A	T	V	E	TP
1	111981777	C	T	C	Y	TP
1	114713914	G	T	A	D	TP
1	116389589	T	C	L	P	TP
1	116389591	G	C	G	R	TP
1	116389682	C	G	P	R	TP
1	116400864	T	G	M	R	TP
1	116401202	T	C	W	R	TP
1	119076549	C	T	G	D	TP
1	119742883	G	T	G	V	TP
1	119742883	G	T	R	S	TP
1	119757384	G	A	T	I	TP
1	119764219	G	A	A	V	TP
1	119919449	G	A	H	Y	TP
1	119921801	G	A	S	L	TP
1	146018408	C	T	C	Y	TP
1	147908089	G	T	W	L	TP
1	147908217	C	G	P	A	TP
1	147908557	A	G	E	G	TP
1	147908784	C	T	H	Y	TP
1	150343311	G	T	D	Y	TP
1	150343371	C	G	R	G	TP
1	150344439	A	C	H	P	TP
1	150796836	C	T	C	Y	TP
1	150799232	G	A	H	Y	TP
1	151709259	C	T	E	K	TP
1	153939040	G	A	L	F	TP
1	154176221	G	A	R	C	TP
1	154191976	C	T	D	N	TP
1	154192012	C	G	E	Q	TP
1	154273464	T	G	F	C	TP
1	154273794	G	T	Q	H	TP
1	154586240	A	G	L	P	TP
1	154589402	T	C	H	R	TP
1	154772117	T	A	S	C	TP
1	154772374	C	T	G	D	TP
1	154869160	T	C	K	E	TP
1	155140117	G	C	P	A	TP
1	155235197	G	C	N	K	TP
1	155235205	C	G	V	L	TP
1	155235775	A	T	W	R	TP
1	155235798	A	G	L	P	TP
1	155236295	G	A	R	W	TP
1	155237370	G	A	R	C	TP
1	155237394	G	A	R	C	TP
1	155237411	C	T	S	N	TP
1	155237427	G	C	P	A	TP
1	155238186	T	C	K	E	TP
1	155238596	C	T	R	H	TP
1	155238608	T	A	D	V	TP
1	155238620	A	T	M	K	TP
1	155293322	C	T	A	T	TP
1	155294269	T	G	N	T	TP
1	155294272	C	T	C	Y	TP
1	155294276	G	A	R	C	TP
1	155294284	A	C	M	R	TP
1	155294357	C	T	G	S	TP
1	155904495	A	G	F	S	TP
1	155904738	G	C	A	G	TP
1	155910671	C	G	G	R	TP
1	156114976	C	A	P	T	TP
1	156114998	C	T	T	I	TP
1	156115039	C	A	R	S	TP
1	156115040	G	C	R	P	TP
1	156115061	G	C	R	P	TP
1	156115214	G	C	R	P	TP
1	156134507	C	A	F	L	TP
1	156134892	G	T	D	Y	TP
1	156134975	G	C	K	N	TP
1	156136424	C	G	N	K	TP
1	156593456	G	A	G	S	TP
1	156879261	C	T	R	W	TP
1	156880122	G	A	G	S	TP
1	156881554	C	T	P	L	TP
1	158620170	C	G	E	D	TP
1	158636688	G	C	H	D	TP
1	160041907	A	G	I	T	TP
1	160041932	C	T	A	T	TP
1	160042308	A	C	F	L	TP
1	160128725	C	T	T	M	TP
1	160130282	C	T	R	C	TP
1	160135469	C	A	N	K	TP
1	161166849	T	C	M	T	TP
1	161168110	C	T	R	C	TP
1	161170493	G	A	G	R	TP
1	161209241	G	A	E	K	TP
1	161305942	T	A	R	S	TP
1	161306753	T	A	I	L	TP
1	161306758	G	A	P	L	TP
1	161306795	C	T	D	N	TP
1	161306840	G	A	R	C	TP
1	161306860	A	G	I	T	TP
1	161306902	C	G	G	A	TP
1	161307379	A	T	V	D	TP
1	161309905	T	C	M	V	TP
1	161314406	A	T	M	L	TP
1	161340628	C	T	R	C	TP
1	161356814	C	T	H	Y	TP
1	162776306	A	G	Y	C	TP
1	164807543	C	T	R	W	TP
1	165210725	C	G	V	L	TP
1	165249614	C	G	C	S	TP
1	168297728	C	T	T	M	TP
1	169529619	T	C	H	R	TP
1	169546533	C	G	W	C	TP
1	169549914	A	C	C	G	TP
1	170736139	G	C	A	P	TP
1	171114108	C	T	S	L	TP
1	171636106	G	A	A	V	TP
1	173757077	G	A	G	R	TP
1	173833446	G	A	R	Q	TP
1	173903908	G	T	A	D	TP
1	173903969	G	T	P	T	TP
1	173907511	A	G	I	T	TP
1	173909752	G	A	P	L	TP
1	173911831	A	G	Y	H	TP
1	173914620	C	T	S	N	TP
1	175014734	G	A	R	C	TP
1	175335768	G	A	R	W	TP
1	175386215	C	T	D	N	TP
1	175396595	C	T	A	T	TP
1	179551396	T	A	E	V	TP
1	179561361	C	T	V	I	TP
1	181724489	C	A	F	L	TP
1	181724496	A	G	I	V	TP
1	181736287	C	T	T	M	TP
1	184694431	C	A	D	Y	TP
1	184717581	A	C	L	V	TP
1	186965552	G	C	D	H	TP
1	196429671	G	T	T	N	TP
1	196465362	C	T	R	H	TP
1	196747159	T	C	L	S	TP
1	197328758	G	A	C	Y	TP
1	197328806	G	A	C	Y	TP
1	197328839	G	T	C	F	TP
1	197356989	T	C	C	R	TP
1	197421176	T	C	C	R	TP
1	197421257	G	A	G	R	TP
1	197421264	T	C	L	P	TP
1	197421384	C	A	P	Q	TP
1	197421461	T	C	S	P	TP
1	197421495	T	C	L	P	TP
1	197421561	T	A	V	E	TP
1	197421671	G	A	G	S	TP
1	197421672	G	T	G	V	TP
1	197421720	A	G	Y	C	TP
1	197427463	C	T	A	V	TP
1	197427496	A	G	Y	C	TP
1	197427822	G	C	G	R	TP
1	197427823	G	A	G	D	TP
1	197429459	G	A	C	Y	TP
1	197434877	A	T	D	V	TP
1	197434984	A	G	M	V	TP
1	197435351	G	T	C	F	TP
1	197435516	G	A	C	Y	TP
1	197435516	G	T	C	F	TP
1	197442248	T	G	C	G	TP
1	197442278	C	G	R	G	TP
1	197442278	C	T	R	C	TP
1	197442293	G	A	V	I	TP
1	197477865	G	C	E	Q	TP
1	201066285	T	C	R	G	TP
1	201077013	C	T	M	I	TP
1	201077916	G	A	R	C	TP
1	201359627	T	G	K	Q	TP
1	201363348	C	A	R	L	TP
1	201365217	C	G	E	Q	TP
1	201365295	T	G	K	Q	TP
1	204406261	C	T	R	H	TP
1	204970688	G	C	R	P	TP
1	205009632	T	A	V	E	TP
1	209732479	G	T	K	N	TP
1	209790605	C	T	C	Y	TP
1	209796435	C	G	D	H	TP
1	209796551	G	A	A	V	TP
1	210804151	G	T	T	N	TP
1	211018934	G	A	T	M	TP
1	212863771	A	C	N	T	TP
1	212889209	G	C	G	R	TP
1	215634613	G	A	A	V	TP
1	215648760	C	T	E	K	TP
1	215674307	A	C	M	R	TP
1	215674637	G	T	T	K	TP
1	215674643	G	T	A	D	TP
1	215675199	A	G	Y	H	TP
1	215675386	C	A	W	C	TP
1	215680282	C	A	S	I	TP
1	215741387	T	C	Y	C	TP
1	215782049	C	T	S	N	TP
1	215817148	A	T	I	N	TP
1	215837992	T	C	R	G	TP
1	215867131	A	T	S	R	TP
1	215879068	C	T	G	R	TP
1	215879090	C	G	W	C	TP
1	215970657	A	C	C	G	TP
1	215970747	C	G	D	H	TP
1	216078142	C	A	G	V	TP
1	216078155	G	T	P	T	TP
1	216078332	G	A	R	W	TP
1	216084698	C	T	G	R	TP
1	216084856	A	G	V	A	TP
1	216097109	G	A	R	C	TP
1	216175303	C	T	G	R	TP
1	216175335	G	A	T	M	TP
1	216196671	A	G	L	P	TP
1	216217458	C	G	G	A	TP
1	216217539	C	G	C	S	TP
1	216232136	C	A	G	V	TP
1	216247199	C	A	G	V	TP
1	216250961	A	C	D	E	TP
1	216289395	A	G	L	P	TP
1	216292186	T	G	H	P	TP
1	216323477	C	A	G	V	TP
1	216364983	C	A	G	C	TP
1	216365052	C	G	G	R	TP
1	216418518	A	C	V	G	TP
1	220102258	T	C	F	S	TP
1	220139114	A	G	H	R	TP
1	220141838	G	A	R	H	TP
1	220143003	G	A	G	R	TP
1	220143108	C	T	P	S	TP
1	220191272	G	T	A	E	TP
1	224189831	A	G	N	D	TP
1	224189891	C	T	R	W	TP
1	224190258	A	G	N	S	TP
1	224192345	C	T	A	V	TP
1	224400975	C	A	G	V	TP
1	225853727	C	T	G	S	TP
1	225857010	A	T	I	N	TP
1	225867899	C	T	G	E	TP
1	226965719	C	G	R	G	TP
1	226965720	G	A	R	Q	TP
1	226982967	C	T	A	V	TP
1	226986598	C	T	P	L	TP
1	228097257	C	T	T	I	TP
1	228157975	C	A	P	T	TP
1	228276699	C	T	A	V	TP
1	228279343	C	T	T	M	TP
1	229431503	A	G	F	S	TP
1	229431506	C	A	C	F	TP
1	229431510	T	C	K	E	TP
1	229431629	G	C	P	R	TP
1	229431890	G	T	A	E	TP
1	229432029	C	T	R	H	TP
1	229432035	C	T	R	H	TP
1	229432063	C	T	G	R	TP
1	229432064	G	T	D	E	TP
1	229432185	G	A	A	V	TP
1	229432329	T	C	D	G	TP
1	229432357	T	C	I	V	TP
1	229432397	G	T	H	Q	TP
1	229432583	A	G	S	P	TP
1	229432801	T	C	K	R	TP
1	229432861	C	A	G	V	TP
1	229432867	C	A	G	V	TP
1	229432988	T	C	Q	R	TP
1	229433007	C	G	V	L	TP
1	230203227	T	C	F	S	TP
1	230243327	G	C	R	P	TP
1	231265757	C	T	R	C	TP
1	236720135	T	C	L	P	TP
1	236747719	T	C	C	R	TP
1	236757511	T	G	L	R	TP
1	236808749	G	C	A	P	TP
1	236850387	A	G	Y	C	TP
1	236874734	G	A	G	S	TP
1	237330952	G	A	M	I	TP
1	237423097	G	T	S	I	TP
1	237610928	G	C	W	S	TP
1	237638463	A	G	D	G	TP
1	237639095	G	A	G	R	TP
1	237643361	T	G	I	S	TP
1	237654355	G	A	E	K	TP
1	237778678	G	C	G	R	TP
1	237778727	G	A	G	D	TP
1	237783718	G	A	M	I	TP
1	237784167	T	A	I	N	TP
1	237784301	A	C	I	L	TP
1	237831526	G	T	M	I	TP
1	237831534	T	C	I	T	TP
1	241502477	C	T	G	E	TP
1	241502510	T	C	N	S	TP
1	241504066	C	T	E	K	TP
1	241504215	A	G	F	S	TP
1	241504236	A	G	F	S	TP
1	241506063	C	G	G	R	TP
1	241506065	G	A	T	I	TP
1	241508644	G	C	R	G	TP
1	241508688	A	C	L	R	TP
1	241512091	C	T	G	E	TP
1	241512097	T	C	Q	R	TP
1	241513603	C	G	E	D	TP
1	241519722	T	A	M	L	TP
1	243512348	T	C	I	V	TP
1	243572942	A	G	V	A	TP
1	244055057	T	G	F	C	TP
1	244055129	G	A	C	Y	TP
1	244055165	G	A	R	H	TP
1	244055239	G	T	D	Y	TP
1	244863890	C	T	E	K	TP
1	247424354	T	G	F	C	TP
2	1649321	T	C	Q	R	TP
2	1649504	G	A	S	L	TP
2	1744455	T	C	M	V	TP
2	1839153	G	T	R	S	TP
2	1910324	G	A	A	V	TP
2	1912034	C	A	R	S	TP
2	1912051	G	A	H	Y	TP
2	5693026	C	T	A	V	TP
2	5693043	A	G	K	E	TP
2	5693074	A	C	Y	S	TP
2	15275741	T	A	I	F	TP
2	15275743	T	G	N	T	TP
2	15417673	G	A	R	W	TP
2	15427723	T	C	E	G	TP
2	19953834	C	T	R	K	TP
2	19974497	C	T	C	Y	TP
2	21012297	G	A	S	F	TP
2	21026936	G	A	P	L	TP
2	21033369	C	A	V	F	TP
2	25234308	G	A	P	S	TP
2	25235779	T	C	Q	R	TP
2	25235809	G	A	T	I	TP
2	25240420	T	C	Y	C	TP
2	25247608	C	T	D	N	TP
2	25247617	A	G	W	R	TP
2	25247685	G	A	P	L	TP
2	25313978	C	A	A	S	TP
2	26194614	T	C	R	G	TP
2	26232194	G	A	P	L	TP
2	26280063	C	G	P	R	TP
2	26285557	G	A	A	T	TP
2	26373391	G	C	R	P	TP
2	26727927	G	C	E	Q	TP
2	27242098	G	A	R	Q	TP
2	27312681	T	G	Q	P	TP
2	27313050	G	A	A	V	TP
2	27313058	C	T	R	Q	TP
2	27322451	C	G	A	P	TP
2	29073555	A	C	I	S	TP
2	31580801	C	G	G	R	TP
2	32116151	G	T	G	V	TP
2	32116154	A	C	Q	P	TP
2	32116196	C	T	P	L	TP
2	32126953	C	G	F	L	TP
2	32127000	C	T	P	L	TP
2	32128472	C	T	S	L	TP
2	32136624	C	T	S	F	TP
2	32136915	G	A	E	K	TP
2	32136941	A	C	K	N	TP
2	32141906	G	T	R	L	TP
2	32143339	A	G	R	G	TP
2	32143352	T	C	L	P	TP
2	32144986	G	A	A	T	TP
2	32144990	C	T	A	V	TP
2	32154430	C	G	S	R	TP
2	32154483	A	G	D	G	TP
2	32154486	C	T	T	I	TP
2	32250535	G	C	H	Q	TP
2	32250854	G	T	T	N	TP
2	37122600	C	T	G	S	TP
2	38071023	C	T	R	Q	TP
2	38074606	G	T	F	L	TP
2	38075040	G	A	R	W	TP
2	39014838	A	T	F	I	TP
2	39022995	G	C	P	R	TP
2	39023128	C	G	G	R	TP
2	39051164	A	G	C	R	TP
2	42659795	G	A	C	Y	TP
2	43973879	A	G	Y	H	TP
2	44286083	T	C	C	R	TP
2	44301075	C	G	R	G	TP
2	44301088	A	G	Q	R	TP
2	44304310	T	G	M	R	TP
2	44304332	C	G	N	K	TP
2	44312667	C	T	L	F	TP
2	44320221	C	T	S	L	TP
2	44320325	T	C	Y	H	TP
2	46993478	C	T	R	W	TP
2	47060970	T	C	L	P	TP
2	47073841	C	T	A	V	TP
2	47161755	T	C	D	G	TP
2	47429941	G	C	G	R	TP
2	47476444	G	A	V	M	TP
2	47799235	T	C	S	P	TP
2	47799422	T	A	V	E	TP
2	47801156	G	C	G	A	TP
2	47803432	G	A	C	Y	TP
2	47805707	G	C	G	R	TP
2	47813273	C	T	G	R	TP
2	47813316	C	G	K	N	TP
2	47823183	C	T	A	T	TP
2	48688074	T	G	I	L	TP
2	55680751	C	T	A	T	TP
2	58241312	A	C	M	R	TP
2	61838538	C	T	R	K	TP
2	63856320	A	G	M	V	TP
2	64989915	T	C	L	P	TP
2	65018672	T	C	W	R	TP
2	68655413	T	A	L	Q	TP
2	69123068	T	A	I	N	TP
2	69345913	C	A	D	Y	TP
2	69358420	G	T	T	K	TP
2	69374071	C	T	R	Q	TP
2	69374080	C	A	R	L	TP
2	70790637	A	G	M	T	TP
2	70959962	C	T	R	C	TP
2	71515738	C	G	P	R	TP
2	71517028	G	C	G	R	TP
2	71526331	G	A	E	K	TP
2	71611344	G	A	E	K	TP
2	71669136	G	C	W	C	TP
2	71669673	G	A	G	D	TP
2	72888533	C	A	A	D	TP
2	73451767	A	T	Q	L	TP
2	73901427	C	T	P	L	TP
2	73902421	G	A	R	Q	TP
2	73908754	C	G	P	A	TP
2	73908765	C	A	N	K	TP
2	74048171	C	T	R	C	TP
2	74048279	G	A	E	K	TP
2	74073606	C	T	T	M	TP
2	74087872	G	T	V	L	TP
2	74093614	T	G	F	C	TP
2	74093625	G	A	A	T	TP
2	74093664	G	A	V	M	TP
2	74142330	A	T	I	N	TP
2	74461909	A	G	L	P	TP
2	84441088	A	G	I	T	TP
2	84459229	A	G	M	T	TP
2	85840377	C	T	G	S	TP
2	85846486	C	T	G	D	TP
2	88736565	G	C	W	C	TP
2	96265380	A	C	M	R	TP
2	96290799	G	A	A	V	TP
2	96291878	C	A	R	L	TP
2	96293066	T	C	Y	C	TP
2	96293088	G	A	P	S	TP
2	96293090	C	A	R	L	TP
2	96293091	G	A	R	C	TP
2	96296582	G	A	A	V	TP
2	96297043	T	C	K	E	TP
2	96761781	T	C	L	P	TP
2	96762219	G	T	R	L	TP
2	96797103	C	A	D	E	TP
2	97724319	C	T	P	S	TP
2	97733586	C	G	P	A	TP
2	98380275	G	A	E	K	TP
2	98389768	T	C	I	T	TP
2	98391869	G	A	C	Y	TP
2	98391886	T	C	S	P	TP
2	98391964	C	G	R	G	TP
2	98391965	G	A	R	Q	TP
2	98395948	G	A	D	N	TP
2	98395957	T	G	Y	D	TP
2	98396000	G	A	R	H	TP
2	98396074	A	G	R	G	TP
2	98396155	G	T	G	C	TP
2	98396191	T	C	S	P	TP
2	98396255	C	T	T	I	TP
2	98396284	C	G	P	A	TP
2	98396284	C	T	P	S	TP
2	98396296	G	A	E	K	TP
2	98396441	T	C	M	T	TP
2	98396485	C	T	R	W	TP
2	98396750	T	C	L	P	TP
2	98396812	G	A	G	R	TP
2	98396856	C	A	N	K	TP
2	98396864	C	T	T	M	TP
2	98396876	G	A	R	H	TP
2	98396938	G	A	E	K	TP
2	104856595	G	T	R	L	TP
2	104856730	G	T	R	L	TP
2	104856877	A	G	N	S	TP
2	108010349	G	A	D	N	TP
2	108896954	A	C	W	G	TP
2	111929403	C	G	C	W	TP
2	111947502	G	C	W	S	TP
2	112019495	A	C	H	P	TP
2	112019497	C	G	R	G	TP
2	112021535	C	T	A	V	TP
2	112022326	C	A	N	K	TP
2	112028394	C	T	R	C	TP
2	113244580	G	A	S	F	TP
2	127063645	G	A	R	C	TP
2	127069010	G	A	R	C	TP
2	127421288	G	A	V	M	TP
2	127421411	G	A	E	K	TP
2	127423172	G	A	G	D	TP
2	127423294	T	C	S	P	TP
2	127423313	G	A	C	Y	TP
2	127423397	G	A	C	Y	TP
2	127423405	G	C	A	P	TP
2	127427141	G	A	G	R	TP
2	127427178	C	T	A	V	TP
2	127428449	G	C	D	H	TP
2	127428542	C	T	R	C	TP
2	127428579	C	A	T	K	TP
2	127428723	C	T	A	V	TP
2	127428726	G	C	G	A	TP
2	130172433	A	G	L	P	TP
2	144389878	T	C	H	R	TP
2	144389927	A	G	C	R	TP
2	144389974	T	C	H	R	TP
2	144396412	C	T	A	T	TP
2	144396412	C	T	G	R	TP
2	144396412	C	T	V	I	TP
2	144401216	T	C	H	R	TP
2	148458759	A	G	M	V	TP
2	151518370	G	C	P	R	TP
2	151524311	C	G	Q	H	TP
2	159349108	T	A	E	V	TP
2	159430931	C	T	C	Y	TP
2	162267511	T	C	I	V	TP
2	162272281	A	T	M	K	TP
2	162272298	A	C	D	E	TP
2	162272356	G	C	T	S	TP
2	162272371	C	T	R	K	TP
2	162273810	T	A	E	D	TP
2	162273842	T	A	I	F	TP
2	162273845	T	C	N	D	TP
2	162273847	C	T	C	Y	TP
2	162273907	C	T	G	E	TP
2	162273913	C	A	R	L	TP
2	162273932	C	G	E	Q	TP
2	162276835	G	A	A	V	TP
2	162278223	T	C	I	V	TP
2	162281335	A	T	I	N	TP
2	162281387	C	T	A	T	TP
2	162281505	G	C	N	K	TP
2	162281521	T	C	E	G	TP
2	162282494	T	G	D	A	TP
2	162282507	C	T	G	R	TP
2	162288238	G	A	T	I	TP
2	162288238	G	C	T	R	TP
2	165095539	A	C	I	R	TP
2	165162783	A	G	L	P	TP
2	165295987	A	C	D	A	TP
2	165308762	G	T	W	C	TP
2	165309384	T	C	V	A	TP
2	165312085	C	T	A	V	TP
2	165313980	T	A	L	M	TP
2	165342408	G	A	S	N	TP
2	165344630	G	A	A	T	TP
2	165344651	G	C	V	L	TP
2	165367360	A	C	S	R	TP
2	165374955	C	A	L	I	TP
2	165380722	A	G	K	R	TP
2	165386829	G	C	M	I	TP
2	165386829	G	T	M	I	TP
2	165386838	G	C	M	I	TP
2	165386882	T	G	L	R	TP
2	165386939	T	C	L	P	TP
2	165388671	C	G	P	R	TP
2	165388692	G	T	R	L	TP
2	165388724	A	T	I	F	TP
2	165388755	T	C	L	P	TP
2	165388937	A	G	T	A	TP
2	165389037	G	A	G	E	TP
2	165389112	A	G	N	S	TP
2	165389139	A	T	N	I	TP
2	165389422	G	C	M	I	TP
2	165389724	C	G	P	R	TP
2	165991507	T	G	Q	P	TP
2	165991508	G	T	Q	K	TP
2	165991519	G	C	A	G	TP
2	165991729	A	G	L	P	TP
2	165991963	A	C	I	S	TP
2	165992014	C	T	G	E	TP
2	165992096	C	A	D	Y	TP
2	165992360	G	C	R	G	TP
2	165992413	A	G	L	P	TP
2	165994367	T	C	D	G	TP
2	165996069	T	G	N	H	TP
2	165998086	G	C	N	K	TP
2	165999734	C	T	D	N	TP
2	165999766	T	A	K	I	TP
2	166002512	A	G	F	S	TP
2	166002623	T	A	N	I	TP
2	166002713	A	G	M	T	TP
2	166002716	A	G	I	T	TP
2	166002723	G	A	P	S	TP
2	166009795	A	T	L	H	TP
2	166013817	C	T	C	Y	TP
2	166036496	G	A	S	L	TP
2	166037930	C	A	R	L	TP
2	166037993	T	A	Q	L	TP
2	166039439	A	G	L	P	TP
2	166047653	C	T	D	N	TP
2	166047720	A	T	N	K	TP
2	166051853	C	T	C	Y	TP
2	166052863	G	A	S	L	TP
2	166056480	A	G	M	T	TP
2	166058592	C	G	A	P	TP
2	166303290	A	G	I	T	TP
2	168924745	C	A	R	L	TP
2	168924753	C	G	E	D	TP
2	168930694	G	A	R	C	TP
2	168971862	G	C	I	M	TP
2	169013404	A	T	M	K	TP
2	169479555	T	A	M	K	TP
2	169487092	A	G	R	G	TP
2	170854011	T	G	W	G	TP
2	171726051	A	G	Y	C	TP
2	176269631	T	A	M	K	TP
2	178536144	C	T	E	K	TP
2	178552432	C	A	K	N	TP
2	178558197	T	C	T	A	TP
2	178570836	G	T	A	E	TP
2	178575858	C	G	S	T	TP
2	178587738	G	T	P	T	TP
2	178589681	T	C	K	E	TP
2	178598643	G	A	P	S	TP
2	178601318	C	T	G	D	TP
2	178604773	C	T	D	N	TP
2	178614110	G	T	N	K	TP
2	178647389	G	A	P	L	TP
2	178670266	C	T	E	K	TP
2	178671973	T	A	K	I	TP
2	178722307	A	G	S	P	TP
2	178722911	C	G	E	Q	TP
2	178724093	C	T	V	M	TP
2	178750716	A	G	I	T	TP
2	178774349	C	A	E	D	TP
2	178777567	C	A	D	Y	TP
2	178795154	C	T	G	D	TP
2	181558692	C	T	G	R	TP
2	181603899	A	G	L	P	TP
2	181603962	C	T	G	D	TP
2	181657005	A	C	M	R	TP
2	181657005	A	G	M	T	TP
2	188984825	C	G	P	A	TP
2	188988590	G	A	G	R	TP
2	188990335	G	C	G	A	TP
2	188991032	G	T	G	V	TP
2	188991050	G	T	G	V	TP
2	188995047	G	T	G	V	TP
2	188996170	G	A	G	R	TP
2	188997166	G	T	G	V	TP
2	188998674	G	A	G	S	TP
2	188998692	G	A	G	S	TP
2	188999313	G	A	G	E	TP
2	188999358	G	T	G	V	TP
2	188999507	G	A	G	D	TP
2	189003045	G	A	G	R	TP
2	189004010	G	A	G	D	TP
2	189006409	G	A	G	D	TP
2	189042755	C	G	G	R	TP
2	189068857	C	G	G	R	TP
2	189565581	C	T	R	Q	TP
2	189571799	T	C	N	D	TP
2	190902026	G	A	R	K	TP
2	190905126	C	T	P	L	TP
2	190930456	C	G	S	C	TP
2	190974909	G	A	T	I	TP
2	190984347	G	A	T	I	TP
2	190986909	A	C	V	G	TP
2	190986910	C	G	V	L	TP
2	190991295	A	G	C	R	TP
2	190995142	G	A	T	I	TP
2	190995146	A	C	Y	D	TP
2	190995149	T	G	K	Q	TP
2	190995166	A	C	L	W	TP
2	190998244	C	T	M	I	TP
2	191009027	C	G	R	P	TP
2	195857582	C	T	G	S	TP
2	196215961	G	T	S	Y	TP
2	196217031	C	G	E	Q	TP
2	196220104	A	C	L	W	TP
2	196220126	A	G	F	L	TP
2	196228190	A	G	Y	H	TP
2	199308907	G	T	N	K	TP
2	199328897	T	C	E	G	TP
2	201639047	T	C	I	M	TP
2	201704484	G	A	P	L	TP
2	201726685	A	G	L	P	TP
2	201753165	G	T	A	E	TP
2	202467522	G	A	C	Y	TP
2	202467617	T	C	C	R	TP
2	202467620	T	G	C	G	TP
2	202520151	A	C	H	P	TP
2	202532589	G	T	G	V	TP
2	202532634	A	G	N	S	TP
2	202532673	T	G	M	R	TP
2	202532684	G	C	G	R	TP
2	202555437	G	A	R	Q	TP
2	203870603	C	G	P	A	TP
2	203870886	C	G	P	R	TP
2	203870892	A	G	Y	C	TP
2	203955933	T	C	F	S	TP
2	206124248	C	T	M	I	TP
2	206141947	C	T	R	Q	TP
2	206144919	T	C	N	S	TP
2	206147564	A	C	M	R	TP
2	206767457	T	C	L	P	TP
2	206788903	G	T	R	I	TP
2	210293791	A	C	M	R	TP
2	210595514	G	A	G	R	TP
2	210612132	C	G	R	G	TP
2	210612273	C	G	R	G	TP
2	210612274	G	A	R	H	TP
2	210642649	A	C	D	A	TP
2	210654061	G	C	A	P	TP
2	210658633	T	A	F	Y	TP
2	211387000	G	A	R	C	TP
2	211619271	A	T	I	N	TP
2	211722491	C	T	C	Y	TP
2	214780560	C	A	K	N	TP
2	214792414	A	G	C	R	TP
2	214945067	C	T	R	Q	TP
2	214945068	G	A	R	W	TP
2	214945097	G	A	P	L	TP
2	214990880	A	G	L	P	TP
2	215336111	A	G	Y	C	TP
2	215430762	C	T	C	Y	TP
2	215431874	C	T	C	Y	TP
2	215433371	C	T	C	Y	TP
2	216477140	G	A	R	H	TP
2	218638749	G	A	R	C	TP
2	218661816	G	A	G	D	TP
2	218814055	T	G	L	R	TP
2	218814184	T	C	L	P	TP
2	218882358	G	A	R	H	TP
2	218893216	G	A	C	Y	TP
2	219057658	C	T	V	M	TP
2	219284769	G	A	E	K	TP
2	219421359	A	C	Q	P	TP
2	219568150	C	T	R	H	TP
2	222297009	C	G	R	P	TP
2	222297060	T	C	H	R	TP
2	222297172	C	A	G	C	TP
2	224500474	C	T	G	D	TP
2	227007540	C	T	G	S	TP
2	227010313	C	T	G	S	TP
2	227032019	C	T	G	E	TP
2	227057528	C	A	G	V	TP
2	227094160	C	G	G	A	TP
2	227103178	C	T	G	E	TP
2	227104033	C	A	G	V	TP
2	227104033	C	T	G	D	TP
2	227108597	C	T	G	E	TP
2	227118653	C	G	G	R	TP
2	227253330	G	A	G	E	TP
2	227253598	G	A	G	E	TP
2	227253637	C	T	T	M	TP
2	227256380	G	A	G	D	TP
2	227263812	G	A	G	R	TP
2	227263848	G	C	G	R	TP
2	227263890	G	A	G	S	TP
2	227263917	G	A	G	R	TP
2	227269964	G	A	G	D	TP
2	227270788	G	T	G	C	TP
2	227273021	G	A	G	R	TP
2	227277449	G	A	G	D	TP
2	227279874	G	T	G	V	TP
2	227282460	G	A	G	S	TP
2	227282488	G	A	G	D	TP
2	227284342	A	G	K	E	TP
2	227289999	G	A	G	D	TP
2	227293237	G	A	G	E	TP
2	227293246	G	A	G	D	TP
2	227295307	G	C	G	R	TP
2	227297683	G	A	G	E	TP
2	227297701	G	A	G	D	TP
2	227297727	G	C	G	R	TP
2	227297737	G	A	G	E	TP
2	227297790	G	C	G	R	TP
2	227305066	G	T	G	V	TP
2	227310803	G	A	G	R	TP
2	227699435	A	G	W	R	TP
2	229771526	G	A	P	L	TP
2	229787514	A	T	D	E	TP
2	232528599	G	C	C	S	TP
2	232531411	C	T	L	F	TP
2	232531616	G	A	R	Q	TP
2	237358574	C	T	G	R	TP
2	237359362	C	G	K	N	TP
2	237359363	T	C	K	R	TP
2	237371731	C	A	G	V	TP
2	239115264	G	A	P	L	TP
2	240775889	C	G	R	P	TP
2	240783106	C	T	G	R	TP
2	240783109	C	G	E	Q	TP
2	240786437	C	G	R	T	TP
2	240786473	A	G	L	P	TP
2	240788181	C	T	G	D	TP
2	240797649	G	T	T	N	TP
2	240797721	C	T	R	Q	TP
2	240878726	G	A	G	S	TP
3	3140610	C	T	A	V	TP
3	3152504	T	A	N	I	TP
3	4452928	A	C	V	G	TP
3	4521031	G	A	D	N	TP
3	4663162	A	G	R	G	TP
3	7452612	G	A	E	K	TP
3	9442156	A	G	K	E	TP
3	9447807	A	G	Q	R	TP
3	9470571	C	T	P	L	TP
3	9474582	G	A	D	N	TP
3	9745071	G	A	R	H	TP
3	10065429	G	A	R	Q	TP
3	10142007	A	T	M	L	TP
3	10142073	T	A	F	I	TP
3	10142079	A	C	N	H	TP
3	10142079	A	G	N	D	TP
3	10142086	G	T	S	I	TP
3	10142178	A	G	S	G	TP
3	10146517	A	G	H	R	TP
3	10146522	T	G	W	G	TP
3	10146530	C	G	F	L	TP
3	10146634	C	T	P	L	TP
3	10146636	G	T	V	L	TP
3	10149798	A	G	K	E	TP
3	10149804	C	G	R	G	TP
3	10149815	G	C	Q	H	TP
3	10149820	T	A	V	D	TP
3	10149831	G	C	V	L	TP
3	10149832	T	A	V	D	TP
3	10149856	T	A	L	Q	TP
3	10149856	T	G	L	R	TP
3	10149886	T	A	L	Q	TP
3	10149886	T	C	L	P	TP
3	11017360	G	T	R	L	TP
3	11017378	C	T	S	F	TP
3	11020259	G	A	C	Y	TP
3	11022404	C	T	T	M	TP
3	11026305	G	A	V	M	TP
3	11028833	G	A	G	S	TP
3	11029219	A	G	K	R	TP
3	11034534	G	T	V	L	TP
3	12604185	T	C	N	S	TP
3	12604191	G	T	T	K	TP
3	12604197	G	C	T	R	TP
3	12604201	A	T	S	T	TP
3	12935988	G	A	T	M	TP
3	12936054	C	T	R	Q	TP
3	14445720	C	A	A	E	TP
3	14472304	G	T	G	V	TP
3	15453829	C	T	G	E	TP
3	15453910	C	G	G	A	TP
3	15641920	A	G	I	V	TP
3	15644412	T	G	C	G	TP
3	15644621	C	G	I	M	TP
3	15645381	C	T	P	S	TP
3	15645484	A	G	D	G	TP
3	23919200	G	T	R	L	TP
3	23961982	C	T	R	W	TP
3	24127715	T	A	M	L	TP
3	25593551	T	G	F	V	TP
3	25733963	C	T	R	Q	TP
3	25736128	T	C	Y	C	TP
3	25739700	C	A	C	F	TP
3	27192217	G	A	R	C	TP
3	27201558	G	A	P	L	TP
3	30671940	G	A	G	S	TP
3	30688396	A	G	Y	C	TP
3	30691456	T	C	W	R	TP
3	32891027	G	A	R	H	TP
3	32891090	G	A	R	H	TP
3	32891591	G	A	R	H	TP
3	32891654	G	A	R	Q	TP
3	33018477	G	A	H	Y	TP
3	33051782	C	T	G	R	TP
3	33058106	G	A	T	M	TP
3	33068280	G	A	P	L	TP
3	33068831	C	G	E	Q	TP
3	36993550	G	T	M	I	TP
3	36993642	T	A	I	N	TP
3	36993660	A	C	N	T	TP
3	36996633	C	A	S	Y	TP
3	36996705	T	G	I	S	TP
3	37004414	T	A	I	K	TP
3	37004449	A	G	T	A	TP
3	37004474	G	C	R	T	TP
3	37048599	T	C	L	P	TP
3	37048609	G	C	E	D	TP
3	38550475	G	C	S	C	TP
3	38551015	A	G	L	P	TP
3	38554381	A	G	F	L	TP
3	38555735	G	T	T	K	TP
3	38556532	T	A	Y	F	TP
3	38606743	C	A	D	Y	TP
3	38633048	T	C	Y	C	TP
3	38894945	G	T	A	D	TP
3	38925462	C	T	R	H	TP
3	39110923	A	G	Y	C	TP
3	39392021	G	C	D	H	TP
3	42685794	G	C	R	P	TP
3	43080921	C	T	D	N	TP
3	43555409	A	G	C	R	TP
3	43717708	G	A	G	R	TP
3	45400318	G	A	R	H	TP
3	45417506	G	A	A	T	TP
3	45417558	A	C	Q	P	TP
3	45458819	G	A	R	H	TP
3	45491590	A	G	D	G	TP
3	45496358	C	T	P	L	TP
3	45517957	C	T	T	I	TP
3	45913144	C	T	M	I	TP
3	46863327	C	T	A	T	TP
3	46996814	T	C	L	P	TP
3	47003872	G	A	C	Y	TP
3	47005036	G	A	R	Q	TP
3	47005221	T	C	F	L	TP
3	47006204	G	C	R	P	TP
3	47007577	C	T	T	I	TP
3	47101476	T	C	Y	C	TP
3	47406548	G	A	R	Q	TP
3	47407348	A	G	M	V	TP
3	47408451	C	T	R	W	TP
3	47409040	C	T	P	L	TP
3	47409268	A	G	K	R	TP
3	47409521	C	G	N	K	TP
3	47410284	C	T	P	L	TP
3	47410478	C	T	H	Y	TP
3	47410545	A	G	Q	R	TP
3	47411546	G	A	E	K	TP
3	47676777	T	G	H	P	TP
3	47846462	A	G	T	A	TP
3	48466837	C	A	P	Q	TP
3	48467043	G	A	D	N	TP
3	48567136	C	A	G	W	TP
3	48572412	C	T	G	R	TP
3	48574290	C	T	R	H	TP
3	48575493	C	T	G	E	TP
3	48576286	C	T	G	E	TP
3	48579271	G	A	R	W	TP
3	48859119	C	G	D	H	TP
3	49005046	G	A	R	H	TP
3	49005046	G	A	R	Q	TP
3	49014077	G	A	R	H	TP
3	49023111	C	T	A	V	TP
3	49100296	C	A	G	V	TP
3	49125081	G	A	R	W	TP
3	49132500	A	C	S	R	TP
3	49368494	G	A	P	S	TP
3	49375451	C	T	E	K	TP
3	49417965	G	A	R	C	TP
3	49419291	C	T	R	H	TP
3	49421520	C	T	G	E	TP
3	49898938	C	A	D	Y	TP
3	50193763	G	T	D	Y	TP
3	50365146	A	G	L	P	TP
3	50365633	C	T	D	N	TP
3	50375876	C	G	R	P	TP
3	52149838	C	G	V	L	TP
3	52151055	C	A	V	F	TP
3	52396797	G	C	K	N	TP
3	52403241	C	G	S	T	TP
3	52409877	A	G	M	T	TP
3	53111830	C	T	G	S	TP
3	53730468	A	T	I	F	TP
3	58077255	G	T	G	C	TP
3	58105208	G	T	G	V	TP
3	58134726	T	C	I	T	TP
3	58138348	C	T	A	V	TP
3	58431595	T	C	M	V	TP
3	69118727	C	A	R	L	TP
3	70972657	A	C	L	R	TP
3	70977662	T	A	Y	F	TP
3	70977665	G	A	T	I	TP
3	71001034	C	G	D	H	TP
3	73384465	T	G	S	R	TP
3	81537093	T	C	N	D	TP
3	81642817	T	C	H	R	TP
3	81646404	A	G	F	S	TP
3	87245793	G	A	R	Q	TP
3	93874280	A	G	C	R	TP
3	93874360	C	T	C	Y	TP
3	93879264	G	A	R	C	TP
3	93892962	C	T	D	N	TP
3	93893009	T	C	E	G	TP
3	93893118	A	G	S	P	TP
3	93898531	A	T	C	S	TP
3	93906137	G	A	P	L	TP
3	98591111	C	T	E	K	TP
3	101232901	C	A	C	F	TP
3	101257771	C	T	G	D	TP
3	101273682	C	G	A	P	TP
3	101652500	A	C	H	Q	TP
3	101656110	G	A	H	Y	TP
3	113013310	C	G	L	F	TP
3	113014014	G	A	R	C	TP
3	114339276	T	C	H	R	TP
3	114339292	T	G	S	R	TP
3	114339369	A	G	L	P	TP
3	114339394	G	A	R	C	TP
3	114339409	A	G	C	R	TP
3	114339414	T	G	H	P	TP
3	114339418	G	A	P	S	TP
3	114350278	G	C	H	Q	TP
3	114350318	A	C	F	C	TP
3	119513647	C	T	T	M	TP
3	119703222	G	C	D	H	TP
3	119715744	G	A	G	D	TP
3	120633257	C	G	G	R	TP
3	120644413	A	G	F	S	TP
3	121993883	A	C	L	W	TP
3	122257092	G	A	R	H	TP
3	122261538	C	T	A	V	TP
3	122262285	C	G	S	C	TP
3	122282111	A	G	Q	R	TP
3	122282174	G	A	G	E	TP
3	122283698	T	A	C	S	TP
3	122284257	G	T	G	V	TP
3	123291366	T	G	E	A	TP
3	123296216	G	T	S	R	TP
3	123325339	T	C	K	E	TP
3	123330956	G	T	P	T	TP
3	123347810	T	A	I	F	TP
3	123347866	G	A	A	V	TP
3	123640361	G	A	P	L	TP
3	123647372	C	A	A	S	TP
3	124632638	A	G	S	G	TP
3	125233881	T	C	D	G	TP
3	128481276	G	A	R	W	TP
3	128481276	G	C	R	G	TP
3	128481877	C	T	R	Q	TP
3	128481916	C	T	C	Y	TP
3	128481917	A	G	C	R	TP
3	128807614	G	T	K	N	TP
3	128897709	A	G	K	R	TP
3	128901309	C	T	P	L	TP
3	128909411	G	A	R	H	TP
3	129528777	A	T	N	I	TP
3	129528778	T	G	N	K	TP
3	129528786	G	A	G	D	TP
3	129528870	T	G	L	R	TP
3	129528885	G	T	G	V	TP
3	129528998	G	C	G	R	TP
3	129529035	G	T	G	V	TP
3	129529050	G	T	G	V	TP
3	129529058	G	A	G	R	TP
3	129529061	T	C	C	R	TP
3	129529061	T	G	C	G	TP
3	129529074	G	T	G	V	TP
3	129531011	C	T	A	V	TP
3	129531015	C	G	C	W	TP
3	129531026	C	A	P	Q	TP
3	129531026	C	T	P	L	TP
3	129532252	T	C	Y	H	TP
3	129532258	C	A	P	T	TP
3	129532258	C	G	P	A	TP
3	129532258	C	T	P	S	TP
3	129532277	C	G	S	W	TP
3	129532280	G	A	C	Y	TP
3	129532280	G	T	C	F	TP
3	129532283	G	A	G	E	TP
3	129532291	T	A	Y	N	TP
3	129532352	A	G	H	R	TP
3	129532364	C	T	P	L	TP
3	129532367	T	A	M	K	TP
3	129532367	T	G	M	R	TP
3	129532646	C	A	S	R	TP
3	129532744	C	G	P	R	TP
3	129533699	G	A	S	N	TP
3	129533704	G	T	V	L	TP
3	129533705	T	A	V	E	TP
3	129533705	T	C	V	A	TP
3	132692787	C	T	G	D	TP
3	136256616	T	C	F	S	TP
3	136260516	A	G	H	R	TP
3	136293804	A	C	T	P	TP
3	136293834	G	A	G	S	TP
3	136297988	C	A	A	D	TP
3	136327190	G	A	G	S	TP
3	136327643	G	A	G	S	TP
3	136327673	C	T	L	F	TP
3	136327707	C	T	A	V	TP
3	138372951	G	T	G	V	TP
3	138397333	C	T	T	I	TP
3	138397342	A	G	Q	R	TP
3	138656256	C	A	E	D	TP
3	138946425	T	C	N	D	TP
3	138946457	G	C	P	R	TP
3	138946457	G	T	P	Q	TP
3	138946461	A	T	F	I	TP
3	138946493	A	G	L	P	TP
3	138946530	T	C	M	V	TP
3	138946535	A	T	I	N	TP
3	138946548	A	C	Y	D	TP
3	138946550	G	C	S	W	TP
3	138946554	A	T	Y	N	TP
3	138946563	T	C	K	E	TP
3	142676175	T	C	F	S	TP
3	146081816	T	C	N	S	TP
3	147410413	C	A	L	M	TP
3	149155215	G	A	M	I	TP
3	149960890	T	C	L	S	TP
3	149960893	T	C	L	P	TP
3	150928198	G	T	S	Y	TP
3	150941692	A	G	L	P	TP
3	150972581	C	A	G	V	TP
3	150972644	A	T	L	H	TP
3	151338326	T	C	K	E	TP
3	151380116	G	A	M	I	TP
3	155166907	C	T	P	S	TP
3	155168789	G	A	A	T	TP
3	155172203	C	A	N	K	TP
3	155833907	G	C	H	D	TP
3	158646178	A	T	D	V	TP
3	158653421	C	T	P	S	TP
3	158666331	T	C	C	R	TP
3	158666356	C	T	A	V	TP
3	158684581	C	T	R	W	TP
3	167789282	A	C	S	R	TP
3	177033051	A	G	Y	H	TP
3	177034264	T	C	Y	C	TP
3	177038120	C	A	C	F	TP
3	177038317	T	C	H	R	TP
3	177038360	A	G	C	R	TP
3	177047365	C	A	G	C	TP
3	177050521	A	G	F	L	TP
3	179204533	G	A	G	R	TP
3	179210279	C	T	P	S	TP
3	179229373	T	G	L	W	TP
3	179413452	T	C	Q	R	TP
3	179419433	T	C	K	E	TP
3	181712728	A	G	D	G	TP
3	181713058	C	G	P	R	TP
3	184137636	C	T	R	C	TP
3	184137706	G	A	R	H	TP
3	184140589	C	T	R	W	TP
3	184140590	G	C	R	P	TP
3	184140604	C	G	R	G	TP
3	184141976	C	T	A	V	TP
3	184142274	C	T	S	L	TP
3	184164505	G	A	G	R	TP
3	184180927	C	T	R	W	TP
3	184242930	T	C	N	S	TP
3	184245562	C	G	R	P	TP
3	184245723	C	T	G	R	TP
3	184245788	T	C	Y	C	TP
3	186539495	C	T	V	M	TP
3	186539503	G	C	S	C	TP
3	187235940	G	A	T	M	TP
3	189867902	C	T	R	C	TP
3	189890821	T	C	L	P	TP
3	189890829	T	G	F	V	TP
3	189894249	T	C	I	T	TP
3	190404926	G	C	G	R	TP
3	190408368	G	A	R	H	TP
3	193637967	G	C	D	H	TP
3	193643604	A	T	N	I	TP
3	193643975	A	T	D	V	TP
3	193644008	C	G	T	R	TP
3	193647129	T	C	F	L	TP
3	196654568	T	C	L	P	TP
4	499336	A	G	M	V	TP
4	516101	A	C	M	L	TP
4	625919	G	A	R	H	TP
4	626011	G	A	E	K	TP
4	626054	C	A	A	D	TP
4	653914	C	G	H	Q	TP
4	662189	A	G	H	R	TP
4	664891	A	T	M	L	TP
4	987086	T	C	M	T	TP
4	1001982	G	C	G	R	TP
4	1002341	G	T	D	Y	TP
4	1002811	C	A	S	R	TP
4	1803813	C	T	S	F	TP
4	1807128	C	T	P	L	TP
4	1918170	G	T	R	S	TP
4	2831581	C	A	P	T	TP
4	6291265	C	T	R	C	TP
4	6300763	A	G	H	R	TP
4	8601494	C	T	R	W	TP
4	8612120	G	T	G	W	TP
4	9834957	G	A	P	L	TP
4	15587838	G	T	G	V	TP
4	15599587	T	G	W	G	TP
4	15984263	C	A	L	F	TP
4	16009012	A	T	V	D	TP
4	16176194	C	A	M	I	TP
4	20257908	G	A	A	T	TP
4	20553955	A	T	K	N	TP
4	39253202	G	C	R	P	TP
4	39503903	T	C	H	R	TP
4	39503921	C	T	R	H	TP
4	39503925	G	A	R	W	TP
4	39504452	C	A	A	S	TP
4	39505308	T	C	Y	C	TP
4	39509760	C	G	G	R	TP
4	39509807	A	G	I	T	TP
4	39510493	G	C	P	A	TP
4	39514103	C	T	A	T	TP
4	39521382	G	A	A	V	TP
4	39521388	A	G	I	T	TP
4	39521443	C	T	A	T	TP
4	39521472	T	C	Y	C	TP
4	41746306	C	A	R	L	TP
4	41746307	G	C	R	G	TP
4	41747356	C	T	R	Q	TP
4	46262010	G	T	F	L	TP
4	46262110	G	T	T	K	TP
4	46262114	G	C	L	V	TP
4	46303528	A	G	M	T	TP
4	47936863	A	C	F	C	TP
4	47937047	A	G	C	R	TP
4	47937421	A	G	L	P	TP
4	47937438	G	T	S	R	TP
4	52038258	A	G	M	T	TP
4	54101759	A	G	Q	R	TP
4	54726036	A	T	K	I	TP
4	78372742	G	T	C	F	TP
4	83284545	A	T	Y	N	TP
4	84702505	C	A	G	V	TP
4	88038372	G	A	R	Q	TP
4	88038381	G	A	R	Q	TP
4	88038399	G	C	C	S	TP
4	88046642	G	T	R	S	TP
4	88046671	G	A	G	D	TP
4	88074889	T	C	L	P	TP
4	95131424	C	T	H	Y	TP
4	99601674	T	A	L	H	TP
4	99608826	C	T	R	C	TP
4	99618993	G	A	G	E	TP
4	101025954	C	T	D	N	TP
4	101026014	C	T	A	T	TP
4	101026023	A	G	F	L	TP
4	102315712	C	G	C	S	TP
4	102566988	T	G	I	S	TP
4	102567021	T	A	V	D	TP
4	102582873	C	G	I	M	TP
4	105235380	C	T	P	S	TP
4	105438036	T	A	T	S	TP
4	106171171	G	A	S	F	TP
4	106194735	A	C	F	C	TP
4	106194737	C	A	W	C	TP
4	107895738	T	G	I	S	TP
4	107895744	T	G	M	R	TP
4	109746486	G	A	R	C	TP
4	109749248	C	G	C	S	TP
4	110618684	C	G	W	S	TP
4	110621162	A	C	V	G	TP
4	110621163	C	T	V	I	TP
4	112427580	C	T	T	M	TP
4	118731342	A	G	S	P	TP
4	118731461	C	T	C	Y	TP
4	118738261	C	A	Q	H	TP
4	118797786	C	T	R	H	TP
4	118805881	G	A	P	L	TP
4	119248807	G	T	R	S	TP
4	119256268	A	G	H	R	TP
4	119261770	G	T	G	V	TP
4	121848898	C	G	G	R	TP
4	122239608	G	A	R	Q	TP
4	122336233	T	C	Y	H	TP
4	122741957	T	C	F	S	TP
4	122742142	G	A	G	R	TP
4	122743115	A	G	K	R	TP
4	122743286	T	C	V	A	TP
4	122743394	C	T	T	M	TP
4	122947360	G	A	R	Q	TP
4	123028354	G	T	A	S	TP
4	140396131	T	C	K	R	TP
4	140399004	T	C	D	G	TP
4	140405975	G	T	P	Q	TP
4	143528006	A	C	K	Q	TP
4	146503857	C	T	G	R	TP
4	146503910	C	T	G	D	TP
4	146510012	A	G	L	P	TP
4	148114246	A	C	L	R	TP
4	150302763	A	G	W	R	TP
4	154567781	T	C	C	R	TP
4	154569529	G	C	G	A	TP
4	154585957	C	T	C	Y	TP
4	154589513	C	G	R	P	TP
4	154589514	G	T	R	S	TP
4	154606735	C	T	A	T	TP
4	154608640	C	A	G	V	TP
4	154744489	C	G	R	G	TP
4	154744672	T	C	F	L	TP
4	155713561	G	A	C	Y	TP
4	155852222	C	A	R	I	TP
4	157341334	G	T	A	S	TP
4	158682314	C	T	R	C	TP
4	158682408	A	T	D	V	TP
4	158695582	A	G	Y	C	TP
4	158697619	C	T	P	S	TP
4	158699120	G	C	G	A	TP
4	158703517	T	C	M	T	TP
4	158706254	G	C	V	L	TP
4	158706353	T	C	W	R	TP
4	158706707	T	C	F	S	TP
4	183668021	C	T	S	L	TP
4	185144890	C	G	R	G	TP
4	186208943	G	T	R	L	TP
4	186271741	C	G	A	G	TP
4	186274149	T	C	M	T	TP
4	186274155	G	A	G	D	TP
4	186276363	C	T	S	F	TP
4	186280058	C	T	R	C	TP
4	186280563	T	C	L	S	TP
4	186280565	T	C	C	R	TP
4	186287715	G	C	K	N	TP
4	186613313	G	C	R	G	TP
4	186620915	G	T	P	T	TP
4	186628570	C	T	R	H	TP
4	186706820	G	A	A	V	TP
4	186707160	C	T	E	K	TP
4	186708971	T	C	N	S	TP
4	186709108	C	T	M	I	TP
5	235299	A	G	H	R	TP
5	254392	G	T	R	M	TP
5	256409	C	T	R	C	TP
5	483376	C	T	E	K	TP
5	1216578	C	T	S	L	TP
5	1253781	C	G	E	Q	TP
5	1264408	A	G	S	P	TP
5	1266479	G	A	A	V	TP
5	1266515	T	C	D	G	TP
5	1280312	C	T	R	Q	TP
5	1293505	C	A	V	L	TP
5	1294541	G	C	F	L	TP
5	1443020	G	A	R	W	TP
5	1801497	G	A	C	Y	TP
5	7870795	A	G	M	V	TP
5	13788866	G	A	R	C	TP
5	13862701	A	G	L	P	TP
5	13882939	C	T	G	R	TP
5	14374244	C	G	R	G	TP
5	14374245	G	A	R	Q	TP
5	14388626	G	A	E	K	TP
5	14394095	G	T	V	F	TP
5	33455691	T	C	L	P	TP
5	33456216	A	G	K	E	TP
5	33944709	G	A	A	V	TP
5	33984393	C	A	G	V	TP
5	33984435	G	T	A	E	TP
5	34933817	A	G	K	E	TP
5	35068265	G	A	P	L	TP
5	35860974	C	G	L	V	TP
5	36976342	C	G	R	G	TP
5	37022323	G	A	G	D	TP
5	37044661	T	G	L	R	TP
5	37206242	C	G	G	A	TP
5	38485872	G	C	T	R	TP
5	41749544	G	A	R	C	TP
5	41850170	C	G	A	P	TP
5	41861399	C	T	G	R	TP
5	42694994	A	C	N	T	TP
5	45267103	C	T	R	Q	TP
5	45353237	C	T	V	M	TP
5	45396551	C	T	G	S	TP
5	45461871	C	G	C	S	TP
5	45645306	A	C	M	R	TP
5	45645565	G	C	L	V	TP
5	55910592	C	T	S	F	TP
5	55952309	G	A	P	L	TP
5	55956082	T	A	N	Y	TP
5	56856673	A	G	R	G	TP
5	60904792	C	T	V	I	TP
5	71495323	G	T	V	F	TP
5	71602562	C	T	P	L	TP
5	74705310	T	C	L	S	TP
5	74720491	A	G	D	G	TP
5	78885744	C	G	G	R	TP
5	78969050	C	T	R	Q	TP
5	88728498	C	G	Q	H	TP
5	88804662	A	C	V	G	TP
5	88804791	G	C	T	R	TP
5	88823745	C	T	R	H	TP
5	90653722	A	G	Y	C	TP
5	90657917	T	G	L	R	TP
5	90716490	G	T	D	Y	TP
5	90776560	G	T	G	C	TP
5	93585262	G	T	S	I	TP
5	93585312	C	T	H	Y	TP
5	93585475	T	C	M	T	TP
5	93585476	G	C	M	I	TP
5	95523788	C	A	G	V	TP
5	96397370	G	C	P	R	TP
5	96400037	A	G	L	P	TP
5	103173953	G	A	R	H	TP
5	110761304	C	T	P	L	TP
5	110761517	T	C	L	P	TP
5	112828006	G	C	Q	H	TP
5	119452576	A	C	M	L	TP
5	122070581	A	T	S	R	TP
5	122075539	G	A	T	I	TP
5	126552046	G	A	P	L	TP
5	126561098	T	C	N	D	TP
5	126577163	C	T	G	E	TP
5	126583993	C	T	G	E	TP
5	126595007	C	G	E	D	TP
5	128332980	A	G	L	P	TP
5	128334832	C	T	C	Y	TP
5	128335176	A	C	C	G	TP
5	128344469	C	G	G	R	TP
5	128345438	T	C	K	E	TP
5	128378884	T	C	D	G	TP
5	131165204	A	G	M	T	TP
5	131187079	C	G	Q	E	TP
5	132385472	C	G	P	R	TP
5	132385472	C	T	P	L	TP
5	132392478	G	A	G	E	TP
5	134199149	T	C	Y	C	TP
5	134200349	G	C	Q	E	TP
5	134200351	T	C	H	R	TP
5	134200405	T	A	D	V	TP
5	134200406	C	G	D	H	TP
5	134200989	T	C	H	R	TP
5	134201943	C	G	D	H	TP
5	134201954	T	C	Y	C	TP
5	134201968	C	G	Q	H	TP
5	134205971	T	C	D	G	TP
5	137628301	G	T	N	K	TP
5	138386248	A	G	D	G	TP
5	138399908	A	T	D	V	TP
5	138431545	G	A	E	K	TP
5	138441398	T	G	M	R	TP
5	138566643	G	A	L	F	TP
5	140114446	G	A	A	T	TP
5	140114611	A	G	K	E	TP
5	140114665	A	G	N	D	TP
5	140114684	T	C	L	P	TP
5	140114746	G	C	A	P	TP
5	140114795	T	C	L	P	TP
5	140114960	C	G	P	R	TP
5	140674744	T	G	I	L	TP
5	140677922	C	A	D	Y	TP
5	140693619	T	A	L	Q	TP
5	140694010	C	T	R	C	TP
5	140695521	G	A	R	H	TP
5	140697189	G	A	R	Q	TP
5	140698056	G	A	R	H	TP
5	141528775	A	C	L	R	TP
5	148120118	C	T	T	I	TP
5	149028020	A	G	L	P	TP
5	149944370	G	A	R	C	TP
5	149944673	T	C	M	V	TP
5	149980524	T	C	C	R	TP
5	149981158	C	T	S	F	TP
5	150054386	C	T	R	K	TP
5	150054414	C	G	A	P	TP
5	150056109	G	C	P	R	TP
5	150056286	G	T	A	D	TP
5	150056335	G	A	H	Y	TP
5	150060902	G	T	H	Q	TP
5	150080249	G	A	P	L	TP
5	150247813	C	T	G	E	TP
5	150289577	C	T	E	K	TP
5	151266900	G	A	C	Y	TP
5	151886767	C	T	C	Y	TP
5	156647499	A	T	T	S	TP
5	157294834	C	A	R	S	TP
5	157319809	G	C	E	D	TP
5	157327988	G	T	D	Y	TP
5	157327989	A	G	D	G	TP
5	157460136	T	C	M	T	TP
5	157463277	T	A	V	D	TP
5	157463295	G	T	G	V	TP
5	157467055	G	A	G	E	TP
5	157468735	A	C	E	D	TP
5	157471668	C	T	S	F	TP
5	157471740	C	G	T	R	TP
5	157471754	C	G	H	D	TP
5	157472395	C	T	P	L	TP
5	157472403	G	A	G	R	TP
5	157472448	G	A	G	R	TP
5	157472498	C	G	N	K	TP
5	157472573	C	A	S	R	TP
5	157638560	G	C	S	C	TP
5	161331065	T	A	I	F	TP
5	161873129	G	A	D	N	TP
5	161873301	G	A	R	Q	TP
5	161882641	C	A	L	I	TP
5	161890981	A	G	M	V	TP
5	161891019	C	A	N	K	TP
5	161895706	T	G	S	R	TP
5	162097811	C	A	N	K	TP
5	162142238	C	T	P	S	TP
5	168516859	C	T	R	W	TP
5	169718777	G	T	R	S	TP
5	171436234	C	T	R	C	TP
5	172950725	G	A	G	D	TP
5	177191941	G	A	A	T	TP
5	177257032	A	G	H	R	TP
5	177267613	G	T	C	F	TP
5	177269708	T	A	Y	N	TP
5	177280627	C	G	C	W	TP
5	177283873	G	C	W	C	TP
5	177292061	T	G	F	L	TP
5	177293858	T	C	C	R	TP
5	177386498	T	C	L	P	TP
5	177402372	A	T	C	S	TP
5	179836481	T	C	M	T	TP
5	179836481	T	C	W	R	TP
5	180616465	G	A	R	W	TP
6	1610806	G	A	G	S	TP
6	1610837	C	G	S	W	TP
6	3104279	G	A	D	N	TP
6	3104279	G	C	D	H	TP
6	3104280	A	T	D	V	TP
6	3113125	G	A	C	Y	TP
6	3113167	T	C	I	T	TP
6	3113257	C	T	T	M	TP
6	3153954	T	C	N	S	TP
6	3154023	G	A	A	V	TP
6	3157459	C	A	R	L	TP
6	3224917	C	T	R	H	TP
6	3225019	G	A	P	L	TP
6	3225460	A	T	I	N	TP
6	3225487	C	A	C	F	TP
6	6224771	G	C	S	R	TP
6	6266566	C	A	W	L	TP
6	6305437	C	A	R	L	TP
6	7569286	C	T	S	F	TP
6	10404520	C	T	G	E	TP
6	10404526	A	G	L	P	TP
6	10404721	T	C	K	R	TP
6	10626444	A	G	Y	C	TP
6	10808816	G	A	T	I	TP
6	10830570	C	G	G	R	TP
6	13272904	A	T	N	I	TP
6	13283473	C	T	R	C	TP
6	18122047	T	G	H	P	TP
6	21594710	T	G	I	S	TP
6	21594849	G	T	K	N	TP
6	21594868	G	C	A	P	TP
6	26020889	G	C	E	Q	TP
6	26156523	A	C	T	P	TP
6	27865398	C	G	A	G	TP
6	27892786	C	T	E	K	TP
6	30657009	C	A	Q	H	TP
6	30657079	G	A	T	M	TP
6	30660043	A	T	F	I	TP
6	30664838	C	T	G	E	TP
6	30723486	G	T	G	C	TP
6	30723510	C	T	L	F	TP
6	31116156	C	T	G	S	TP
6	31779470	G	A	R	C	TP
6	31780526	C	T	R	H	TP
6	31860194	C	T	R	Q	TP
6	31949523	G	A	M	I	TP
6	31962985	C	T	R	C	TP
6	32039417	G	A	C	Y	TP
6	32039555	T	G	L	V	TP
6	32040020	G	A	G	S	TP
6	32040048	T	C	M	T	TP
6	32040048	T	G	M	R	TP
6	32040116	A	G	M	V	TP
6	32040675	G	A	G	S	TP
6	32040871	C	T	R	C	TP
6	32040919	G	A	G	S	TP
6	32040926	G	A	R	H	TP
6	32040937	G	A	G	S	TP
6	32843013	G	A	T	M	TP
6	33165948	C	T	G	S	TP
6	33165975	C	T	G	R	TP
6	33170899	C	T	G	R	TP
6	33437749	T	C	C	R	TP
6	33437885	T	C	L	P	TP
6	33437989	T	C	W	R	TP
6	33441330	A	C	T	P	TP
6	33441374	G	C	K	N	TP
6	33443077	C	A	S	Y	TP
6	33447842	G	C	Q	H	TP
6	35503581	C	T	R	K	TP
6	35503762	C	T	R	Q	TP
6	35503808	C	T	G	R	TP
6	35505806	A	C	N	K	TP
6	35506031	T	G	Y	S	TP
6	35506071	G	A	R	W	TP
6	36270515	C	G	S	W	TP
6	36270551	C	A	A	D	TP
6	36270559	G	A	A	T	TP
6	36270608	C	A	A	E	TP
6	36270616	T	C	S	P	TP
6	36270617	C	G	S	W	TP
6	36291476	A	C	H	P	TP
6	36291501	C	A	D	E	TP
6	36291535	A	G	K	E	TP
6	36293070	T	C	C	R	TP
6	36293086	C	T	P	L	TP
6	36294199	G	A	D	N	TP
6	36294299	C	T	P	L	TP
6	36294389	C	T	P	L	TP
6	36295386	G	C	R	P	TP
6	39925719	C	T	G	D	TP
6	42178377	A	G	D	G	TP
6	42178809	G	T	R	L	TP
6	42698409	C	A	E	D	TP
6	42704399	A	C	M	R	TP
6	42704444	C	A	C	F	TP
6	42704528	C	A	C	F	TP
6	42704528	C	G	C	S	TP
6	42704528	C	T	C	Y	TP
6	42704599	G	C	S	R	TP
6	42704609	C	T	R	Q	TP
6	42721798	C	A	W	C	TP
6	42721817	T	C	D	G	TP
6	42721817	T	G	D	A	TP
6	42721859	A	C	L	R	TP
6	42964861	G	A	A	V	TP
6	42966297	C	T	G	S	TP
6	42966524	C	T	V	M	TP
6	42967451	G	A	R	W	TP
6	42978765	T	A	E	V	TP
6	42978981	A	G	L	P	TP
6	43519737	T	C	V	A	TP
6	43519769	A	T	I	F	TP
6	43519778	C	T	H	Y	TP
6	43519805	G	C	A	P	TP
6	43520185	G	A	V	M	TP
6	43520702	G	A	V	M	TP
6	43520754	T	C	I	T	TP
6	43521229	G	A	E	K	TP
6	43614489	A	G	T	A	TP
6	43670917	G	T	R	L	TP
6	44302127	A	G	L	P	TP
6	44303404	T	G	Q	P	TP
6	44312205	C	T	R	H	TP
6	45328729	G	A	M	I	TP
6	45545280	C	T	A	V	TP
6	49435466	A	C	I	R	TP
6	49440273	C	G	G	A	TP
6	49440288	T	G	D	A	TP
6	49453628	A	C	L	R	TP
6	49453709	G	A	A	V	TP
6	49453721	T	C	Y	C	TP
6	49457877	A	C	N	K	TP
6	49459186	C	A	G	V	TP
6	49459190	G	T	R	S	TP
6	50838070	C	T	T	M	TP
6	51632619	A	G	W	R	TP
6	51659468	A	T	I	N	TP
6	51746721	C	G	R	T	TP
6	51753287	C	A	R	L	TP
6	51775844	G	A	R	C	TP
6	51934185	T	A	S	C	TP
6	51959948	C	T	D	N	TP
6	52010310	T	C	Q	R	TP
6	52025590	A	C	L	R	TP
6	52028177	C	T	G	E	TP
6	52028249	G	A	S	L	TP
6	52028348	C	T	G	D	TP
6	52046072	T	G	T	P	TP
6	52046089	A	G	V	A	TP
6	52059981	C	T	A	T	TP
6	53031065	C	A	G	C	TP
6	53032573	C	T	E	K	TP
6	56459060	G	A	P	L	TP
6	56851414	G	T	A	E	TP
6	63720702	C	G	G	A	TP
6	63721038	A	G	M	T	TP
6	63721215	C	G	C	S	TP
6	63721252	A	G	C	R	TP
6	63762478	C	T	G	E	TP
6	63762583	G	A	S	F	TP
6	64066440	C	T	G	E	TP
6	65334979	C	A	R	S	TP
6	65495376	A	G	M	T	TP
6	69049307	T	C	V	A	TP
6	69382853	G	A	R	K	TP
6	73111384	C	A	P	Q	TP
6	76018812	A	G	L	P	TP
6	79003821	T	C	K	R	TP
6	79026079	G	A	S	L	TP
6	79026163	C	A	G	V	TP
6	79492551	C	T	A	T	TP
6	79513271	A	C	L	V	TP
6	80168875	A	T	I	F	TP
6	80168925	C	G	N	K	TP
6	80343770	G	A	C	Y	TP
6	81752077	G	C	P	R	TP
6	87518639	C	T	R	H	TP
6	87518847	C	T	G	R	TP
6	87529572	A	T	L	Q	TP
6	87548593	A	G	I	T	TP
6	87589956	A	C	M	R	TP
6	89932572	C	T	E	K	TP
6	90008774	A	G	L	P	TP
6	98875444	C	T	C	Y	TP
6	99446205	T	C	S	G	TP
6	99468617	C	T	R	Q	TP
6	99482871	C	T	V	M	TP
6	99508705	A	C	S	A	TP
6	101928526	C	A	T	K	TP
6	104849166	G	T	P	H	TP
6	105133577	T	C	M	V	TP
6	105158564	C	T	R	Q	TP
6	105158695	T	A	L	F	TP
6	105161446	A	T	L	H	TP
6	106622931	G	A	P	S	TP
6	106643060	G	A	G	E	TP
6	108964306	T	A	I	N	TP
6	111572899	G	T	T	N	TP
6	112061175	G	A	C	Y	TP
6	112064997	G	C	A	P	TP
6	116120174	C	G	D	H	TP
6	116120345	A	C	C	G	TP
6	116627789	G	T	G	V	TP
6	116627810	T	G	V	G	TP
6	116628098	G	A	G	E	TP
6	118632482	A	G	I	T	TP
6	118632492	C	T	D	N	TP
6	118651268	A	G	M	T	TP
6	121446911	G	A	G	R	TP
6	121447764	G	A	S	N	TP
6	129312921	T	C	C	R	TP
6	129353247	C	T	P	L	TP
6	131573285	G	A	M	I	TP
6	131579110	G	C	E	Q	TP
6	131581230	G	A	G	E	TP
6	131581296	A	G	D	G	TP
6	131581317	C	T	T	I	TP
6	131581347	T	A	V	E	TP
6	131587804	G	A	R	C	TP
6	131861679	C	G	P	A	TP
6	131877037	G	A	S	N	TP
6	131884995	T	A	N	K	TP
6	134170860	T	C	N	S	TP
6	135442665	C	G	R	P	TP
6	135447008	C	A	Q	H	TP
6	136822781	A	C	H	P	TP
6	137206214	A	G	W	R	TP
6	139373244	T	G	E	A	TP
6	143471041	G	A	G	R	TP
6	145627577	C	A	G	C	TP
6	145627577	C	A	R	L	TP
6	145635403	G	A	T	I	TP
6	145735240	T	C	K	E	TP
6	148531616	T	G	S	A	TP
6	148531622	G	A	E	K	TP
6	148531641	T	C	L	P	TP
6	148531653	G	A	S	N	TP
6	148532883	T	C	Y	H	TP
6	148532883	T	G	Y	D	TP
6	149680019	C	T	E	K	TP
6	157206623	G	A	E	K	TP
6	157206878	C	T	H	Y	TP
6	157207035	T	C	M	T	TP
6	158116193	C	G	A	P	TP
6	158116193	C	G	S	T	TP
6	160718392	T	G	C	G	TP
6	160718730	A	G	K	E	TP
6	161350196	A	G	M	T	TP
6	161785885	C	T	C	Y	TP
6	162443356	C	G	R	P	TP
6	162727667	A	G	M	T	TP
6	165433015	G	A	R	W	TP
7	1474720	G	A	P	L	TP
7	1496222	T	C	M	V	TP
7	1503021	G	A	R	C	TP
7	2235298	C	T	G	R	TP
7	2525433	G	A	D	N	TP
7	2938822	G	A	R	C	TP
7	2945938	A	G	L	P	TP
7	5225827	G	A	V	M	TP
7	5527873	G	A	R	C	TP
7	5528455	G	A	R	C	TP
7	5528467	G	A	R	W	TP
7	5528500	C	T	E	K	TP
[truncated: 9,542 more rows]

## Sheet: TableS5_RCTS
Table S5. RCTS validation data set for MetaRNN model evaluation
#chr	pos(1-based)	ref	alt	aaref	aaalt	label
1	1051275	T	C	L	P	TP
1	1232754	C	A	S	Y	TP
1	1232823	A	G	Y	C	TP
1	1232896	C	G	C	W	TP
1	1516036	T	G	L	R	TP
1	1525242	T	G	L	R	TP
1	1804497	C	A	D	Y	TP
1	1804575	C	T	A	T	TP
1	1815789	T	G	K	T	TP
1	1815801	C	T	G	E	TP
1	2228857	T	C	S	P	TP
1	6469588	G	T	P	H	TP
1	6473273	G	A	P	L	TP
1	7664700	A	G	Y	C	TP
1	9972177	T	C	M	T	TP
1	9975675	G	T	V	F	TP
1	9975681	A	T	M	L	TP
1	9975769	T	G	V	G	TP
1	9982495	G	A	V	M	TP
1	9982541	G	A	R	Q	TP
1	9982570	C	T	R	C	TP
1	11022302	G	T	G	V	TP
1	11022469	C	G	Q	E	TP
1	11022538	T	C	S	P	TP
1	11022556	A	G	I	V	TP
1	11114402	C	T	V	M	TP
1	11129792	C	A	G	V	TP
1	11228672	C	T	R	Q	TP
1	11794765	C	T	R	H	TP
1	11795116	A	G	M	T	TP
1	11796306	G	A	T	M	TP
1	11992600	A	G	Q	R	TP
1	11992641	A	T	I	F	TP
1	11992654	T	C	L	P	TP
1	11992659	C	G	R	G	TP
1	11998786	A	G	T	A	TP
1	11998808	T	A	I	N	TP
1	11998861	T	A	S	T	TP
1	11999055	G	T	R	L	TP
1	12001423	G	C	R	P	TP
1	12002034	G	T	R	L	TP
1	12497580	C	A	A	E	TP
1	15462758	C	A	L	M	TP
1	15463390	G	A	D	N	TP
1	16051721	G	A	G	R	TP
1	16051737	A	G	E	G	TP
1	16051812	C	T	A	V	TP
1	17022645	C	A	C	F	TP
1	17028691	A	G	L	P	TP
1	17033125	T	A	D	V	TP
1	17044841	C	G	K	N	TP
1	17283039	G	A	R	K	TP
1	18634383	C	T	R	C	TP
1	19094058	G	T	P	T	TP
1	19119624	C	T	R	H	TP
1	19151825	T	C	N	S	TP
1	19155051	C	T	G	S	TP
1	19167086	G	C	R	G	TP
1	19232652	G	T	P	Q	TP
1	19232655	G	C	P	R	TP
1	21247317	A	C	F	C	TP
1	21563111	C	T	T	M	TP
1	21563143	G	A	A	T	TP
1	21564166	G	A	G	S	TP
1	21575877	A	G	H	R	TP
1	21577490	G	A	G	S	TP
1	21577499	G	A	E	K	TP
1	22081753	T	C	I	T	TP
1	22639139	G	A	G	D	TP
1	22908049	C	T	R	C	TP
1	23798184	C	T	G	D	TP
1	24814131	C	T	H	Y	TP
1	25809080	C	T	R	C	TP
1	26045009	C	T	G	R	TP
1	26438217	G	A	R	H	TP
1	26442842	C	T	R	W	TP
1	26460103	G	A	E	K	TP
1	26767868	T	C	W	R	TP
1	26767949	G	T	D	Y	TP
1	26780094	A	T	N	Y	TP
1	26794641	C	T	R	C	TP
1	28993489	A	G	M	V	TP
1	30933339	G	A	R	W	TP
1	30936663	G	A	R	W	TP
1	30942015	T	A	T	S	TP
1	30953787	G	A	R	W	TP
1	33013377	C	G	R	P	TP
1	36091794	T	C	L	P	TP
1	39318497	G	A	R	Q	TP
1	39485559	G	A	R	H	TP
1	42927066	G	A	P	L	TP
1	42927220	A	C	F	V	TP
1	42927619	A	G	F	L	TP
1	42927649	A	C	W	G	TP
1	42929253	G	A	T	I	TP
1	42929601	T	G	I	L	TP
1	42929765	C	T	R	H	TP
1	42930754	C	T	G	S	TP
1	42943233	G	A	P	L	TP
1	42943238	A	C	N	K	TP
1	42943239	T	C	N	S	TP
1	43338598	G	A	R	Q	TP
1	43338633	C	T	R	C	TP
1	43338640	T	C	F	S	TP
1	43338720	G	A	G	S	TP
1	43364448	G	A	S	F	TP
1	43920848	G	C	A	P	TP
1	43930201	G	T	D	Y	TP
1	45332391	C	G	W	S	TP
1	45332473	C	T	D	N	TP
1	45332574	C	G	Q	H	TP
1	45332817	C	T	G	S	TP
1	45333436	G	C	R	G	TP
1	45334505	T	C	M	V	TP
1	45341326	G	C	R	S	TP
1	45342058	T	A	F	Y	TP
1	45342409	T	G	V	G	TP
1	45342549	G	A	E	K	TP
1	45342607	T	C	F	S	TP
1	45342847	C	T	R	W	TP
1	45343106	C	G	P	A	TP
1	45343124	C	T	H	Y	TP
1	45343126	C	A	H	Q	TP
1	45343656	C	T	S	F	TP
1	45507456	G	C	R	P	TP
1	45508323	T	C	Y	H	TP
1	45508837	G	C	W	C	TP
1	45508847	C	G	R	G	TP
1	45508944	T	C	L	P	TP
1	46192111	T	C	N	S	TP
1	46192396	C	T	R	H	TP
1	46192534	G	A	S	F	TP
1	47416559	A	G	M	V	TP
1	47416805	C	A	R	S	TP
1	50973993	C	A	A	E	TP
1	52687842	G	A	R	C	TP
1	52687970	C	A	S	I	TP
1	52698310	T	C	D	G	TP
1	53210438	A	G	D	G	TP
1	53210707	G	A	G	R	TP
1	53211185	C	T	P	L	TP
1	53213431	G	C	V	L	TP
1	54852252	C	T	C	Y	TP
1	54852280	C	T	A	T	TP
1	61088473	G	C	D	H	TP
1	61088494	A	G	K	E	TP
1	65572419	A	C	Y	S	TP
1	68429795	C	A	G	V	TP
1	68431070	T	C	D	G	TP
1	68431311	G	A	L	F	TP
1	68431471	C	T	A	T	TP
1	68438311	T	A	E	V	TP
1	68439564	T	A	H	L	TP
1	68440879	A	G	I	T	TP
1	68440936	C	T	G	E	TP
1	68444827	G	A	T	I	TP
1	68446728	T	G	H	P	TP
1	74492217	G	A	E	K	TP
1	75739983	T	C	Y	H	TP
1	75740014	A	G	D	G	TP
1	75761158	A	G	M	V	TP
1	75761261	G	A	G	E	TP
1	77154612	A	G	C	R	TP
1	77166727	T	G	Y	S	TP
1	77169375	G	A	A	V	TP
1	77206721	G	A	S	F	TP
1	77926854	G	A	E	K	TP
1	77933403	G	A	R	Q	TP
1	77933466	A	G	Q	R	TP
1	94000837	T	C	K	E	TP
1	94000861	C	A	G	C	TP
1	94000896	A	C	L	R	TP
1	94001002	C	T	S	N	TP
1	94001069	G	A	R	C	TP
1	94001949	G	A	A	V	TP
1	94005469	C	G	R	P	TP
1	94005475	C	G	R	P	TP
1	94005493	T	C	H	R	TP
1	94007710	C	G	G	R	TP
1	94008813	T	C	R	G	TP
1	94008833	T	A	D	V	TP
1	94014623	C	G	A	P	TP
1	94014652	A	C	L	R	TP
1	94019719	T	A	I	F	TP
1	94023386	C	G	R	T	TP
1	94029452	G	C	P	R	TP
1	94029479	C	A	C	F	TP
1	94029516	A	C	C	G	TP
1	94030468	G	C	P	A	TP
1	94031006	T	G	T	P	TP
1	94031836	G	T	A	E	TP
1	94041318	A	G	L	P	TP
1	94041324	C	T	G	E	TP
1	94041345	C	T	R	H	TP
1	94041346	G	C	R	G	TP
1	94041351	C	T	G	E	TP
1	94041352	C	T	G	R	TP
1	94042810	G	T	D	E	TP
1	94044716	T	C	T	A	TP
1	94046942	A	C	N	K	TP
1	94047046	C	A	V	L	TP
1	94055161	T	C	D	G	TP
1	94060739	C	A	R	L	TP
1	94062662	C	T	G	R	TP
1	94062668	C	T	E	K	TP
1	94063114	G	T	D	E	TP
1	94063146	C	G	D	H	TP
1	94063280	T	C	E	G	TP
1	94063302	T	C	K	E	TP
1	94077715	A	C	L	R	TP
1	94078604	T	C	M	V	TP
1	94080709	G	A	R	W	TP
1	94103025	C	T	R	H	TP
1	94103133	A	G	I	T	TP
1	94111498	C	G	C	S	TP
1	94120993	C	G	R	P	TP
1	99864584	A	G	H	R	TP
1	99877788	G	A	R	H	TP
1	99880045	A	T	R	S	TP
1	100468076	A	C	Q	P	TP
1	102923343	C	T	G	D	TP
1	102962705	C	T	G	D	TP
1	108155047	C	G	G	A	TP
1	109606085	C	T	G	E	TP
1	109610487	T	C	S	G	TP
1	109612764	A	C	L	R	TP
1	109761728	C	T	A	T	TP
1	110603560	A	G	V	A	TP
1	110603564	G	C	P	A	TP
1	110603575	G	A	A	V	TP
1	111787083	G	A	T	M	TP
1	111787090	G	A	P	S	TP
1	111981651	C	A	W	L	TP
1	111981657	G	A	S	L	TP
1	111981714	A	T	V	E	TP
1	111981777	C	T	C	Y	TP
1	114713914	G	T	A	D	TP
1	116389589	T	C	L	P	TP
1	116389591	G	C	G	R	TP
1	116389682	C	G	P	R	TP
1	116400864	T	G	M	R	TP
1	116401202	T	C	W	R	TP
1	119076549	C	T	G	D	TP
1	119742883	G	T	G	V	TP
1	119742883	G	T	R	S	TP
1	119757384	G	A	T	I	TP
1	119764219	G	A	A	V	TP
1	119919449	G	A	H	Y	TP
1	119921801	G	A	S	L	TP
1	146018408	C	T	C	Y	TP
1	147908089	G	T	W	L	TP
1	147908217	C	G	P	A	TP
1	147908557	A	G	E	G	TP
1	147908784	C	T	H	Y	TP
1	150343311	G	T	D	Y	TP
1	150343371	C	G	R	G	TP
1	150344439	A	C	H	P	TP
1	150796836	C	T	C	Y	TP
1	150799232	G	A	H	Y	TP
1	151709259	C	T	E	K	TP
1	153939040	G	A	L	F	TP
1	154176221	G	A	R	C	TP
1	154191976	C	T	D	N	TP
1	154192012	C	G	E	Q	TP
1	154273464	T	G	F	C	TP
1	154273794	G	T	Q	H	TP
1	154586240	A	G	L	P	TP
1	154589402	T	C	H	R	TP
1	154772117	T	A	S	C	TP
1	154772374	C	T	G	D	TP
1	154869160	T	C	K	E	TP
1	155140117	G	C	P	A	TP
1	155235197	G	C	N	K	TP
1	155235205	C	G	V	L	TP
1	155235775	A	T	W	R	TP
1	155235798	A	G	L	P	TP
1	155236295	G	A	R	W	TP
1	155237370	G	A	R	C	TP
1	155237394	G	A	R	C	TP
1	155237411	C	T	S	N	TP
1	155237427	G	C	P	A	TP
1	155238186	T	C	K	E	TP
1	155238596	C	T	R	H	TP
1	155238608	T	A	D	V	TP
1	155238620	A	T	M	K	TP
1	155293322	C	T	A	T	TP
1	155294269	T	G	N	T	TP
1	155294272	C	T	C	Y	TP
1	155294276	G	A	R	C	TP
1	155294284	A	C	M	R	TP
1	155294357	C	T	G	S	TP
1	155904495	A	G	F	S	TP
1	155904738	G	C	A	G	TP
1	155910671	C	G	G	R	TP
1	156114976	C	A	P	T	TP
1	156114998	C	T	T	I	TP
1	156115039	C	A	R	S	TP
1	156115040	G	C	R	P	TP
1	156115061	G	C	R	P	TP
1	156115214	G	C	R	P	TP
1	156134507	C	A	F	L	TP
1	156134892	G	T	D	Y	TP
1	156134975	G	C	K	N	TP
1	156136424	C	G	N	K	TP
1	156593456	G	A	G	S	TP
1	156879261	C	T	R	W	TP
1	156880122	G	A	G	S	TP
1	156881554	C	T	P	L	TP
1	158620170	C	G	E	D	TP
1	158636688	G	C	H	D	TP
1	160041907	A	G	I	T	TP
1	160041932	C	T	A	T	TP
1	160042308	A	C	F	L	TP
1	160128725	C	T	T	M	TP
1	160130282	C	T	R	C	TP
1	160135469	C	A	N	K	TP
1	161166849	T	C	M	T	TP
1	161168110	C	T	R	C	TP
1	161170493	G	A	G	R	TP
1	161209241	G	A	E	K	TP
1	161305942	T	A	R	S	TP
1	161306753	T	A	I	L	TP
1	161306758	G	A	P	L	TP
1	161306795	C	T	D	N	TP
1	161306840	G	A	R	C	TP
1	161306860	A	G	I	T	TP
1	161306902	C	G	G	A	TP
1	161307379	A	T	V	D	TP
1	161309905	T	C	M	V	TP
1	161314406	A	T	M	L	TP
1	161340628	C	T	R	C	TP
1	161356814	C	T	H	Y	TP
1	162776306	A	G	Y	C	TP
1	164807543	C	T	R	W	TP
1	165210725	C	G	V	L	TP
1	165249614	C	G	C	S	TP
1	168297728	C	T	T	M	TP
1	169529619	T	C	H	R	TP
1	169546533	C	G	W	C	TP
1	169549914	A	C	C	G	TP
1	170736139	G	C	A	P	TP
1	171636106	G	A	A	V	TP
1	173757077	G	A	G	R	TP
1	173833446	G	A	R	Q	TP
1	173903908	G	T	A	D	TP
1	173903969	G	T	P	T	TP
1	173907511	A	G	I	T	TP
1	173909752	G	A	P	L	TP
1	173911831	A	G	Y	H	TP
1	173914620	C	T	S	N	TP
1	175014734	G	A	R	C	TP
1	175335768	G	A	R	W	TP
1	175386215	C	T	D	N	TP
1	175396595	C	T	A	T	TP
1	179551396	T	A	E	V	TP
1	179561361	C	T	V	I	TP
1	181724489	C	A	F	L	TP
1	181724496	A	G	I	V	TP
1	181736287	C	T	T	M	TP
1	184694431	C	A	D	Y	TP
1	184717581	A	C	L	V	TP
1	186965552	G	C	D	H	TP
1	196429671	G	T	T	N	TP
1	196465362	C	T	R	H	TP
1	196747159	T	C	L	S	TP
1	197328758	G	A	C	Y	TP
1	197328806	G	A	C	Y	TP
1	197328839	G	T	C	F	TP
1	197356989	T	C	C	R	TP
1	197421176	T	C	C	R	TP
1	197421257	G	A	G	R	TP
1	197421264	T	C	L	P	TP
1	197421384	C	A	P	Q	TP
1	197421461	T	C	S	P	TP
1	197421495	T	C	L	P	TP
1	197421561	T	A	V	E	TP
1	197421671	G	A	G	S	TP
1	197421672	G	T	G	V	TP
1	197421720	A	G	Y	C	TP
1	197427463	C	T	A	V	TP
1	197427496	A	G	Y	C	TP
1	197427822	G	C	G	R	TP
1	197427823	G	A	G	D	TP
1	197429459	G	A	C	Y	TP
1	197434877	A	T	D	V	TP
1	197434984	A	G	M	V	TP
1	197435351	G	T	C	F	TP
1	197435516	G	A	C	Y	TP
1	197435516	G	T	C	F	TP
1	197442248	T	G	C	G	TP
1	197442278	C	G	R	G	TP
1	197442278	C	T	R	C	TP
1	197442293	G	A	V	I	TP
1	197477865	G	C	E	Q	TP
1	201066285	T	C	R	G	TP
1	201077013	C	T	M	I	TP
1	201077916	G	A	R	C	TP
1	201359627	T	G	K	Q	TP
1	201363348	C	A	R	L	TP
1	201365217	C	G	E	Q	TP
1	201365295	T	G	K	Q	TP
1	204406261	C	T	R	H	TP
1	204970688	G	C	R	P	TP
1	205009632	T	A	V	E	TP
1	209732479	G	T	K	N	TP
1	209790605	C	T	C	Y	TP
1	209796435	C	G	D	H	TP
1	209796551	G	A	A	V	TP
1	210804151	G	T	T	N	TP
1	211018934	G	A	T	M	TP
1	212863771	A	C	N	T	TP
1	212889209	G	C	G	R	TP
1	215634613	G	A	A	V	TP
1	215648760	C	T	E	K	TP
1	215674307	A	C	M	R	TP
1	215674637	G	T	T	K	TP
1	215674643	G	T	A	D	TP
1	215675199	A	G	Y	H	TP
1	215675386	C	A	W	C	TP
1	215680282	C	A	S	I	TP
1	215741387	T	C	Y	C	TP
1	215782049	C	T	S	N	TP
1	215817148	A	T	I	N	TP
1	215837992	T	C	R	G	TP
1	215867131	A	T	S	R	TP
1	215879090	C	G	W	C	TP
1	215970657	A	C	C	G	TP
1	215970747	C	G	D	H	TP
1	216078142	C	A	G	V	TP
1	216078155	G	T	P	T	TP
1	216078332	G	A	R	W	TP
1	216084698	C	T	G	R	TP
1	216084856	A	G	V	A	TP
1	216097109	G	A	R	C	TP
1	216175303	C	T	G	R	TP
1	216175335	G	A	T	M	TP
1	216196671	A	G	L	P	TP
1	216217458	C	G	G	A	TP
1	216217539	C	G	C	S	TP
1	216232136	C	A	G	V	TP
1	216247199	C	A	G	V	TP
1	216250961	A	C	D	E	TP
1	216289395	A	G	L	P	TP
1	216292186	T	G	H	P	TP
1	216323477	C	A	G	V	TP
1	216364983	C	A	G	C	TP
1	216365052	C	G	G	R	TP
1	216418518	A	C	V	G	TP
1	220102258	T	C	F	S	TP
1	220139114	A	G	H	R	TP
1	220141838	G	A	R	H	TP
1	220143108	C	T	P	S	TP
1	220191272	G	T	A	E	TP
1	224189831	A	G	N	D	TP
1	224189891	C	T	R	W	TP
1	224190258	A	G	N	S	TP
1	224192345	C	T	A	V	TP
1	224400975	C	A	G	V	TP
1	225853727	C	T	G	S	TP
1	225857010	A	T	I	N	TP
1	225867899	C	T	G	E	TP
1	226965719	C	G	R	G	TP
1	226965720	G	A	R	Q	TP
1	226982967	C	T	A	V	TP
1	226986598	C	T	P	L	TP
1	228097257	C	T	T	I	TP
1	228157975	C	A	P	T	TP
1	228276699	C	T	A	V	TP
1	228279343	C	T	T	M	TP
1	229431503	A	G	F	S	TP
1	229431506	C	A	C	F	TP
1	229431510	T	C	K	E	TP
1	229431629	G	C	P	R	TP
1	229431890	G	T	A	E	TP
1	229432029	C	T	R	H	TP
1	229432035	C	T	R	H	TP
1	229432063	C	T	G	R	TP
1	229432064	G	T	D	E	TP
1	229432185	G	A	A	V	TP
1	229432329	T	C	D	G	TP
1	229432357	T	C	I	V	TP
1	229432397	G	T	H	Q	TP
1	229432583	A	G	S	P	TP
1	229432801	T	C	K	R	TP
1	229432861	C	A	G	V	TP
1	229432867	C	A	G	V	TP
1	229432988	T	C	Q	R	TP
1	229433007	C	G	V	L	TP
1	230203227	T	C	F	S	TP
1	230243327	G	C	R	P	TP
1	231265757	C	T	R	C	TP
1	236720135	T	C	L	P	TP
1	236747719	T	C	C	R	TP
1	236757511	T	G	L	R	TP
1	236808749	G	C	A	P	TP
1	236850387	A	G	Y	C	TP
1	236874734	G	A	G	S	TP
1	237330952	G	A	M	I	TP
1	237423097	G	T	S	I	TP
1	237610928	G	C	W	S	TP
1	237638463	A	G	D	G	TP
1	237639095	G	A	G	R	TP
1	237643361	T	G	I	S	TP
1	237654355	G	A	E	K	TP
1	237778678	G	C	G	R	TP
1	237778727	G	A	G	D	TP
1	237783718	G	A	M	I	TP
1	237784167	T	A	I	N	TP
1	237784301	A	C	I	L	TP
1	237831526	G	T	M	I	TP
1	237831534	T	C	I	T	TP
1	241502477	C	T	G	E	TP
1	241502510	T	C	N	S	TP
1	241504066	C	T	E	K	TP
1	241504215	A	G	F	S	TP
1	241504236	A	G	F	S	TP
1	241506063	C	G	G	R	TP
1	241506065	G	A	T	I	TP
1	241508644	G	C	R	G	TP
1	241508688	A	C	L	R	TP
1	241512091	C	T	G	E	TP
1	241512097	T	C	Q	R	TP
1	241513603	C	G	E	D	TP
1	241519722	T	A	M	L	TP
1	243512348	T	C	I	V	TP
1	243572942	A	G	V	A	TP
1	244055057	T	G	F	C	TP
1	244055129	G	A	C	Y	TP
1	244055165	G	A	R	H	TP
1	244055239	G	T	D	Y	TP
1	244863890	C	T	E	K	TP
1	247424354	T	G	F	C	TP
2	1649321	T	C	Q	R	TP
2	1649504	G	A	S	L	TP
2	1744455	T	C	M	V	TP
2	1839153	G	T	R	S	TP
2	1910324	G	A	A	V	TP
2	1912034	C	A	R	S	TP
2	1912051	G	A	H	Y	TP
2	5693026	C	T	A	V	TP
2	5693043	A	G	K	E	TP
2	5693074	A	C	Y	S	TP
2	15275741	T	A	I	F	TP
2	15275743	T	G	N	T	TP
2	15417673	G	A	R	W	TP
2	15427723	T	C	E	G	TP
2	19953834	C	T	R	K	TP
2	19974497	C	T	C	Y	TP
2	21012297	G	A	S	F	TP
2	21026936	G	A	P	L	TP
2	21033369	C	A	V	F	TP
2	25234308	G	A	P	S	TP
2	25235779	T	C	Q	R	TP
2	25235809	G	A	T	I	TP
2	25240420	T	C	Y	C	TP
2	25247608	C	T	D	N	TP
2	25247617	A	G	W	R	TP
2	25247685	G	A	P	L	TP
2	25313978	C	A	A	S	TP
2	26194614	T	C	R	G	TP
2	26232194	G	A	P	L	TP
2	26280063	C	G	P	R	TP
2	26285557	G	A	A	T	TP
2	26373391	G	C	R	P	TP
2	26727927	G	C	E	Q	TP
2	27242098	G	A	R	Q	TP
2	27312681	T	G	Q	P	TP
2	27313050	G	A	A	V	TP
2	27313058	C	T	R	Q	TP
2	27322451	C	G	A	P	TP
2	29073555	A	C	I	S	TP
2	31580801	C	G	G	R	TP
2	32116151	G	T	G	V	TP
2	32116154	A	C	Q	P	TP
2	32116196	C	T	P	L	TP
2	32126953	C	G	F	L	TP
2	32127000	C	T	P	L	TP
2	32128472	C	T	S	L	TP
2	32136624	C	T	S	F	TP
2	32136915	G	A	E	K	TP
2	32136941	A	C	K	N	TP
2	32141906	G	T	R	L	TP
2	32143339	A	G	R	G	TP
2	32143352	T	C	L	P	TP
2	32144986	G	A	A	T	TP
2	32144990	C	T	A	V	TP
2	32154430	C	G	S	R	TP
2	32154483	A	G	D	G	TP
2	32154486	C	T	T	I	TP
2	32250535	G	C	H	Q	TP
2	32250854	G	T	T	N	TP
2	37122600	C	T	G	S	TP
2	38071023	C	T	R	Q	TP
2	38074606	G	T	F	L	TP
2	38075040	G	A	R	W	TP
2	39014838	A	T	F	I	TP
2	39022995	G	C	P	R	TP
2	39023128	C	G	G	R	TP
2	39051164	A	G	C	R	TP
2	42659795	G	A	C	Y	TP
2	43973879	A	G	Y	H	TP
2	44286083	T	C	C	R	TP
2	44301075	C	G	R	G	TP
2	44301088	A	G	Q	R	TP
2	44304310	T	G	M	R	TP
2	44304332	C	G	N	K	TP
2	44312667	C	T	L	F	TP
2	44320221	C	T	S	L	TP
2	44320325	T	C	Y	H	TP
2	46993478	C	T	R	W	TP
2	47060970	T	C	L	P	TP
2	47073841	C	T	A	V	TP
2	47161755	T	C	D	G	TP
2	47410324	T	G	C	W	TP
2	47429941	G	C	G	R	TP
2	47476381	G	A	G	S	TP
2	47476444	G	A	V	M	TP
2	47799235	T	C	S	P	TP
2	47799422	T	A	V	E	TP
2	47801156	G	C	G	A	TP
2	47803432	G	A	C	Y	TP
2	47805707	G	C	G	R	TP
2	47813273	C	T	G	R	TP
2	47813316	C	G	K	N	TP
2	47823183	C	T	A	T	TP
2	48688074	T	G	I	L	TP
2	55680751	C	T	A	T	TP
2	58241312	A	C	M	R	TP
2	61838538	C	T	R	K	TP
2	63856320	A	G	M	V	TP
2	64989915	T	C	L	P	TP
2	65018672	T	C	W	R	TP
2	69123068	T	A	I	N	TP
2	69345913	C	A	D	Y	TP
2	69358420	G	T	T	K	TP
2	69374071	C	T	R	Q	TP
2	69374080	C	A	R	L	TP
2	70790637	A	G	M	T	TP
2	70959962	C	T	R	C	TP
2	71515738	C	G	P	R	TP
2	71517028	G	C	G	R	TP
2	71526331	G	A	E	K	TP
2	71611344	G	A	E	K	TP
2	71669136	G	C	W	C	TP
2	71669673	G	A	G	D	TP
2	72888533	C	A	A	D	TP
2	73451767	A	T	Q	L	TP
2	73901427	C	T	P	L	TP
2	73902421	G	A	R	Q	TP
2	73908754	C	G	P	A	TP
2	73908765	C	A	N	K	TP
2	74048171	C	T	R	C	TP
2	74048279	G	A	E	K	TP
2	74073606	C	T	T	M	TP
2	74087872	G	T	V	L	TP
2	74093614	T	G	F	C	TP
2	74093625	G	A	A	T	TP
2	74093664	G	A	V	M	TP
2	74142330	A	T	I	N	TP
2	74461909	A	G	L	P	TP
2	84459229	A	G	M	T	TP
2	85840377	C	T	G	S	TP
2	85846486	C	T	G	D	TP
2	88736565	G	C	W	C	TP
2	96265380	A	C	M	R	TP
2	96290799	G	A	A	V	TP
2	96291878	C	A	R	L	TP
2	96293066	T	C	Y	C	TP
2	96293088	G	A	P	S	TP
2	96293090	C	A	R	L	TP
2	96293091	G	A	R	C	TP
2	96296582	G	A	A	V	TP
2	96297043	T	C	K	E	TP
2	96761781	T	C	L	P	TP
2	96762219	G	T	R	L	TP
2	96797103	C	A	D	E	TP
2	97724319	C	T	P	S	TP
2	97733586	C	G	P	A	TP
2	98380275	G	A	E	K	TP
2	98389768	T	C	I	T	TP
2	98391869	G	A	C	Y	TP
2	98391886	T	C	S	P	TP
2	98391964	C	G	R	G	TP
2	98391965	G	A	R	Q	TP
2	98395948	G	A	D	N	TP
2	98395957	T	G	Y	D	TP
2	98396000	G	A	R	H	TP
2	98396074	A	G	R	G	TP
2	98396155	G	T	G	C	TP
2	98396191	T	C	S	P	TP
2	98396255	C	T	T	I	TP
2	98396284	C	G	P	A	TP
2	98396284	C	T	P	S	TP
2	98396296	G	A	E	K	TP
2	98396441	T	C	M	T	TP
2	98396485	C	T	R	W	TP
2	98396750	T	C	L	P	TP
2	98396812	G	A	G	R	TP
2	98396856	C	A	N	K	TP
2	98396864	C	T	T	M	TP
2	98396876	G	A	R	H	TP
2	98396938	G	A	E	K	TP
2	104856595	G	T	R	L	TP
2	104856730	G	T	R	L	TP
2	104856877	A	G	N	S	TP
2	108010349	G	A	D	N	TP
2	108896954	A	C	W	G	TP
2	111929403	C	G	C	W	TP
2	111947502	G	C	W	S	TP
2	112019495	A	C	H	P	TP
2	112019497	C	G	R	G	TP
2	112021535	C	T	A	V	TP
2	112022326	C	A	N	K	TP
2	112028394	C	T	R	C	TP
2	113244580	G	A	S	F	TP
2	127063645	G	A	R	C	TP
2	127069010	G	A	R	C	TP
2	127421288	G	A	V	M	TP
2	127421411	G	A	E	K	TP
2	127423172	G	A	G	D	TP
2	127423294	T	C	S	P	TP
2	127423313	G	A	C	Y	TP
2	127423397	G	A	C	Y	TP
2	127423405	G	C	A	P	TP
2	127427141	G	A	G	R	TP
2	127428542	C	T	R	C	TP
2	127428579	C	A	T	K	TP
2	127428723	C	T	A	V	TP
2	127428726	G	C	G	A	TP
2	130172433	A	G	L	P	TP
2	144389878	T	C	H	R	TP
2	144389927	A	G	C	R	TP
2	144389974	T	C	H	R	TP
2	144396412	C	T	A	T	TP
2	144396412	C	T	G	R	TP
2	144396412	C	T	V	I	TP
2	144401216	T	C	H	R	TP
2	148458759	A	G	M	V	TP
2	151518370	G	C	P	R	TP
2	151524311	C	G	Q	H	TP
2	159349108	T	A	E	V	TP
2	159430931	C	T	C	Y	TP
2	162267511	T	C	I	V	TP
2	162272281	A	T	M	K	TP
2	162272298	A	C	D	E	TP
2	162272356	G	C	T	S	TP
2	162272371	C	T	R	K	TP
2	162273810	T	A	E	D	TP
2	162273842	T	A	I	F	TP
2	162273845	T	C	N	D	TP
2	162273847	C	T	C	Y	TP
2	162273907	C	T	G	E	TP
2	162273913	C	A	R	L	TP
2	162273932	C	G	E	Q	TP
2	162276835	G	A	A	V	TP
2	162278223	T	C	I	V	TP
2	162281335	A	T	I	N	TP
2	162281387	C	T	A	T	TP
2	162281505	G	C	N	K	TP
2	162281521	T	C	E	G	TP
2	162282494	T	G	D	A	TP
2	162282507	C	T	G	R	TP
2	162288238	G	A	T	I	TP
2	162288238	G	C	T	R	TP
2	165095539	A	C	I	R	TP
2	165162783	A	G	L	P	TP
2	165295987	A	C	D	A	TP
2	165308762	G	T	W	C	TP
2	165309384	T	C	V	A	TP
2	165309431	T	A	S	T	TP
2	165312085	C	T	A	V	TP
2	165313643	G	C	C	S	TP
2	165313980	T	A	L	M	TP
2	165313995	G	T	V	L	TP
2	165331497	A	G	T	A	TP
2	165342408	G	A	S	N	TP
2	165342435	T	A	V	E	TP
2	165344613	T	C	I	T	TP
2	165344630	G	A	A	T	TP
2	165344630	G	T	A	S	TP
2	165344651	G	C	V	L	TP
2	165354222	A	G	S	G	TP
2	165367330	A	C	T	P	TP
2	165367360	A	C	S	R	TP
2	165373303	G	C	A	P	TP
2	165374935	T	C	V	A	TP
2	165374955	C	A	L	I	TP
2	165380722	A	G	K	R	TP
2	165386829	G	C	M	I	TP
2	165386829	G	T	M	I	TP
2	165386838	G	C	M	I	TP
2	165386882	T	G	L	R	TP
2	165386939	T	C	L	P	TP
2	165388671	C	G	P	R	TP
2	165388692	G	T	R	L	TP
2	165388724	A	T	I	F	TP
2	165388755	T	C	L	P	TP
2	165388937	A	G	T	A	TP
2	165389037	G	A	G	E	TP
2	165389112	A	G	N	S	TP
2	165389139	A	T	N	I	TP
2	165389422	G	C	M	I	TP
2	165389724	C	G	P	R	TP
2	165991507	T	G	Q	P	TP
2	165991508	G	T	Q	K	TP
2	165991519	G	C	A	G	TP
2	165991729	A	G	L	P	TP
2	165991963	A	C	I	S	TP
2	165992014	C	T	G	E	TP
2	165992054	A	T	C	S	TP
2	165992096	C	A	D	Y	TP
2	165992360	G	C	R	G	TP
2	165992413	A	G	L	P	TP
2	165994145	C	A	G	V	TP
2	165994367	T	C	D	G	TP
2	165996069	T	G	N	H	TP
2	165998086	G	C	N	K	TP
2	165998086	G	T	N	K	TP
2	165999734	C	T	D	N	TP
2	165999766	T	A	K	I	TP
2	166002512	A	G	F	S	TP
2	166002623	T	A	N	I	TP
2	166002662	C	T	G	D	TP
2	166002713	A	G	M	T	TP
2	166002716	A	G	I	T	TP
2	166002723	G	A	P	S	TP
2	166009795	A	T	L	H	TP
2	166013817	C	T	C	Y	TP
2	166036496	G	A	S	L	TP
2	166036502	A	G	L	P	TP
2	166037843	A	G	M	T	TP
2	166037855	A	G	M	T	TP
2	166037876	C	G	C	S	TP
2	166037887	G	C	F	L	TP
2	166037906	T	G	H	P	TP
2	166037920	C	T	M	I	TP
2	166037930	C	A	R	L	TP
2	166037993	T	A	Q	L	TP
2	166038031	C	A	L	F	TP
2	166039427	C	A	R	L	TP
2	166039439	A	G	L	P	TP
2	166046899	A	T	N	K	TP
2	166046943	A	T	F	I	TP
2	166047653	C	T	D	N	TP
2	166047686	C	G	A	P	TP
2	166047720	A	T	N	K	TP
2	166047763	C	T	C	Y	TP
2	166048886	C	G	G	A	TP
2	166048940	T	C	Y	C	TP
2	166051741	C	A	W	C	TP
2	166051841	G	C	P	R	TP
2	166051853	C	T	C	Y	TP
2	166052863	G	A	S	L	TP
2	166052873	T	C	K	E	TP
2	166054749	A	T	I	K	TP
2	166056480	A	G	M	T	TP
2	166058592	C	G	A	P	TP
2	166058615	G	A	P	L	TP
2	166303290	A	G	I	T	TP
2	168924745	C	A	R	L	TP
2	168924753	C	G	E	D	TP
2	168930694	G	A	R	C	TP
2	168971862	G	C	I	M	TP
2	169013404	A	T	M	K	TP
2	169479555	T	A	M	K	TP
2	169487092	A	G	R	G	TP
2	170854011	T	G	W	G	TP
2	171726051	A	G	Y	C	TP
2	176269631	T	A	M	K	TP
2	178536144	C	T	E	K	TP
2	178552432	C	A	K	N	TP
2	178558197	T	C	T	A	TP
2	178570836	G	T	A	E	TP
2	178575858	C	G	S	T	TP
2	178587738	G	T	P	T	TP
2	178589681	T	C	K	E	TP
2	178598643	G	A	P	S	TP
2	178601318	C	T	G	D	TP
2	178604773	C	T	D	N	TP
2	178614110	G	T	N	K	TP
2	178647389	G	A	P	L	TP
2	178670266	C	T	E	K	TP
2	178671973	T	A	K	I	TP
2	178722307	A	G	S	P	TP
2	178722911	C	G	E	Q	TP
2	178724093	C	T	V	M	TP
2	178750716	A	G	I	T	TP
2	178774349	C	A	E	D	TP
2	178777567	C	A	D	Y	TP
2	178795154	C	T	G	D	TP
2	181558692	C	T	G	R	TP
2	181603899	A	G	L	P	TP
2	181603962	C	T	G	D	TP
2	181657005	A	C	M	R	TP
2	181657005	A	G	M	T	TP
2	188984825	C	G	P	A	TP
2	188988590	G	A	G	R	TP
2	188990335	G	C	G	A	TP
2	188991031	G	A	G	S	TP
2	188991032	G	T	G	V	TP
2	188991050	G	T	G	V	TP
2	188993416	G	T	G	V	TP
2	188994542	G	A	G	D	TP
2	188995047	G	T	G	V	TP
2	188996170	G	A	G	R	TP
2	188996480	G	A	G	D	TP
2	188997166	G	T	G	V	TP
2	188998674	G	A	G	S	TP
2	188998692	G	A	G	S	TP
2	188999304	G	A	G	D	TP
2	188999313	G	A	G	E	TP
2	188999358	G	T	G	V	TP
2	188999507	G	A	G	D	TP
2	188999852	G	A	G	D	TP
2	188999860	G	C	G	R	TP
2	188999879	G	A	G	E	TP
2	189003045	G	A	G	R	TP
2	189004010	G	A	G	D	TP
2	189005350	G	A	G	S	TP
2	189006372	G	C	G	R	TP
2	189006409	G	A	G	D	TP
2	189007510	G	T	G	V	TP
2	189008925	G	T	G	V	TP
2	189042755	C	G	G	R	TP
2	189068857	C	G	G	R	TP
2	189565581	C	T	R	Q	TP
2	189571799	T	C	N	D	TP
2	190902026	G	A	R	K	TP
2	190905126	C	T	P	L	TP
2	190930456	C	G	S	C	TP
2	190974909	G	A	T	I	TP
2	190984347	G	A	T	I	TP
2	190986909	A	C	V	G	TP
2	190986910	C	G	V	L	TP
2	190991295	A	G	C	R	TP
2	190995142	G	A	T	I	TP
2	190995146	A	C	Y	D	TP
2	190995149	T	G	K	Q	TP
2	190995166	A	C	L	W	TP
2	190998244	C	T	M	I	TP
2	191009027	C	G	R	P	TP
2	195857582	C	T	G	S	TP
2	196215961	G	T	S	Y	TP
2	196217031	C	G	E	Q	TP
2	196220104	A	C	L	W	TP
2	196220126	A	G	F	L	TP
2	196228190	A	G	Y	H	TP
2	199308907	G	T	N	K	TP
2	199328897	T	C	E	G	TP
2	201639047	T	C	I	M	TP
2	201704484	G	A	P	L	TP
2	201726685	A	G	L	P	TP
2	201753165	G	T	A	E	TP
2	202467522	G	A	C	Y	TP
2	202467617	T	C	C	R	TP
2	202467620	T	G	C	G	TP
2	202520151	A	C	H	P	TP
2	202532589	G	T	G	V	TP
2	202532634	A	G	N	S	TP
2	202532673	T	G	M	R	TP
2	202532684	G	C	G	R	TP
2	202555437	G	A	R	Q	TP
2	203870603	C	G	P	A	TP
2	203870886	C	G	P	R	TP
2	203870892	A	G	Y	C	TP
2	203955933	T	C	F	S	TP
2	206124248	C	T	M	I	TP
2	206141947	C	T	R	Q	TP
2	206144919	T	C	N	S	TP
2	206147564	A	C	M	R	TP
2	206767457	T	C	L	P	TP
2	206788903	G	T	R	I	TP
2	210293791	A	C	M	R	TP
2	210595514	G	A	G	R	TP
2	210612132	C	G	R	G	TP
2	210612273	C	G	R	G	TP
2	210612274	G	A	R	H	TP
2	210642649	A	C	D	A	TP
2	210654061	G	C	A	P	TP
2	210658633	T	A	F	Y	TP
2	211387000	G	A	R	C	TP
2	211619271	A	T	I	N	TP
2	211722491	C	T	C	Y	TP
2	214780560	C	A	K	N	TP
2	214792414	A	G	C	R	TP
2	214945067	C	T	R	Q	TP
2	214945068	G	A	R	W	TP
2	214945097	G	A	P	L	TP
2	214990880	A	G	L	P	TP
2	215336111	A	G	Y	C	TP
2	215430762	C	T	C	Y	TP
2	215431874	C	T	C	Y	TP
2	215433371	C	T	C	Y	TP
2	216477140	G	A	R	H	TP
2	218638749	G	A	R	C	TP
2	218661816	G	A	G	D	TP
2	218814055	T	G	L	R	TP
2	218814184	T	C	L	P	TP
2	218882358	G	A	R	H	TP
2	218893216	G	A	C	Y	TP
2	219057658	C	T	V	M	TP
2	219284769	G	A	E	K	TP
2	219421359	A	C	Q	P	TP
2	219568150	C	T	R	H	TP
2	222297009	C	G	R	P	TP
2	222297060	T	C	H	R	TP
2	222297172	C	A	G	C	TP
2	224500474	C	T	G	D	TP
2	227007540	C	T	G	S	TP
2	227010313	C	T	G	S	TP
2	227032019	C	T	G	E	TP
2	227057528	C	A	G	V	TP
2	227094160	C	G	G	A	TP
2	227103178	C	T	G	E	TP
2	227104033	C	A	G	V	TP
2	227104033	C	T	G	D	TP
2	227108597	C	T	G	E	TP
2	227118653	C	G	G	R	TP
2	227253330	G	A	G	E	TP
2	227253598	G	A	G	E	TP
2	227263812	G	A	G	R	TP
2	227263848	G	C	G	R	TP
2	227263890	G	A	G	S	TP
2	227263917	G	A	G	R	TP
2	227269964	G	A	G	D	TP
2	227270788	G	T	G	C	TP
2	227273021	G	A	G	R	TP
2	227277449	G	A	G	D	TP
2	227279874	G	T	G	V	TP
2	227282460	G	A	G	S	TP
2	227282488	G	A	G	D	TP
2	227284342	A	G	K	E	TP
2	227289999	G	A	G	D	TP
2	227293237	G	A	G	E	TP
2	227293246	G	A	G	D	TP
2	227295307	G	C	G	R	TP
2	227297683	G	A	G	E	TP
2	227297701	G	A	G	D	TP
2	227297727	G	C	G	R	TP
2	227297737	G	A	G	E	TP
2	227297790	G	C	G	R	TP
2	227305066	G	T	G	V	TP
2	227310803	G	A	G	R	TP
2	227699435	A	G	W	R	TP
2	229771526	G	A	P	L	TP
2	229787514	A	T	D	E	TP
2	232528599	G	C	C	S	TP
2	232531411	C	T	L	F	TP
2	232531616	G	A	R	Q	TP
2	237358574	C	T	G	R	TP
2	237359362	C	G	K	N	TP
2	237359363	T	C	K	R	TP
2	237371731	C	A	G	V	TP
2	239115264	G	A	P	L	TP
2	240775889	C	G	R	P	TP
2	240783106	C	T	G	R	TP
2	240783109	C	G	E	Q	TP
2	240786437	C	G	R	T	TP
2	240786473	A	G	L	P	TP
2	240788181	C	T	G	D	TP
2	240797649	G	T	T	N	TP
2	240797721	C	T	R	Q	TP
2	240878726	G	A	G	S	TP
3	3140610	C	T	A	V	TP
3	3152504	T	A	N	I	TP
3	4452928	A	C	V	G	TP
3	4521031	G	A	D	N	TP
3	4663162	A	G	R	G	TP
3	7452612	G	A	E	K	TP
3	9442156	A	G	K	E	TP
3	9447807	A	G	Q	R	TP
3	9470571	C	T	P	L	TP
3	9474582	G	A	D	N	TP
3	9745071	G	A	R	H	TP
3	10065429	G	A	R	Q	TP
3	10142007	A	T	M	L	TP
3	10142073	T	A	F	I	TP
3	10142079	A	C	N	H	TP
3	10142079	A	G	N	D	TP
3	10142086	G	T	S	I	TP
3	10142178	A	G	S	G	TP
3	10146517	A	G	H	R	TP
3	10146522	T	G	W	G	TP
3	10146530	C	G	F	L	TP
3	10146634	C	T	P	L	TP
3	10146636	G	T	V	L	TP
3	10149798	A	G	K	E	TP
3	10149804	C	G	R	G	TP
3	10149815	G	C	Q	H	TP
3	10149820	T	A	V	D	TP
3	10149831	G	C	V	L	TP
3	10149832	T	A	V	D	TP
3	10149856	T	A	L	Q	TP
3	10149856	T	G	L	R	TP
3	10149886	T	A	L	Q	TP
3	10149886	T	C	L	P	TP
3	11017360	G	T	R	L	TP
3	11017378	C	T	S	F	TP
3	11020259	G	A	C	Y	TP
3	11022404	C	T	T	M	TP
3	11026305	G	A	V	M	TP
3	11028833	G	A	G	S	TP
3	11029219	A	G	K	R	TP
3	11034534	G	T	V	L	TP
3	12604185	T	C	N	S	TP
3	12604191	G	T	T	K	TP
3	12604197	G	C	T	R	TP
3	12604201	A	T	S	T	TP
3	12935988	G	A	T	M	TP
3	12936054	C	T	R	Q	TP
3	14445720	C	A	A	E	TP
3	14472304	G	T	G	V	TP
3	15453829	C	T	G	E	TP
3	15453910	C	G	G	A	TP
3	15641920	A	G	I	V	TP
3	15644412	T	G	C	G	TP
3	15644621	C	G	I	M	TP
3	15645381	C	T	P	S	TP
3	15645484	A	G	D	G	TP
3	23919200	G	T	R	L	TP
3	23961982	C	T	R	W	TP
3	24127715	T	A	M	L	TP
3	25593551	T	G	F	V	TP
3	25733963	C	T	R	Q	TP
3	25736128	T	C	Y	C	TP
3	25739700	C	A	C	F	TP
3	27192217	G	A	R	C	TP
3	27201558	G	A	P	L	TP
3	30671940	G	A	G	S	TP
3	30688396	A	G	Y	C	TP
3	30691456	T	C	W	R	TP
3	32891027	G	A	R	H	TP
3	32891090	G	A	R	H	TP
3	32891591	G	A	R	H	TP
3	32891654	G	A	R	Q	TP
3	33018477	G	A	H	Y	TP
3	33051782	C	T	G	R	TP
3	33058106	G	A	T	M	TP
3	33068280	G	A	P	L	TP
3	33068831	C	G	E	Q	TP
3	36993550	G	T	M	I	TP
3	36993642	T	A	I	N	TP
3	36993660	A	C	N	T	TP
3	36996633	C	A	S	Y	TP
3	36996705	T	G	I	S	TP
3	37004414	T	A	I	K	TP
3	37004449	A	G	T	A	TP
3	37004474	G	C	R	T	TP
3	37048599	T	C	L	P	TP
3	37048609	G	C	E	D	TP
3	38550475	G	C	S	C	TP
3	38551015	A	G	L	P	TP
3	38554381	A	G	F	L	TP
3	38555735	G	T	T	K	TP
3	38556532	T	A	Y	F	TP
3	38606743	C	A	D	Y	TP
3	38633048	T	C	Y	C	TP
3	38894945	G	T	A	D	TP
3	38925462	C	T	R	H	TP
3	39110923	A	G	Y	C	TP
3	39392021	G	C	D	H	TP
3	42685794	G	C	R	P	TP
3	43080921	C	T	D	N	TP
3	43555409	A	G	C	R	TP
3	43717708	G	A	G	R	TP
3	45400318	G	A	R	H	TP
3	45417506	G	A	A	T	TP
3	45417558	A	C	Q	P	TP
3	45458819	G	A	R	H	TP
3	45491590	A	G	D	G	TP
3	45496358	C	T	P	L	TP
3	45517957	C	T	T	I	TP
3	45913144	C	T	M	I	TP
3	46863327	C	T	A	T	TP
3	46996814	T	C	L	P	TP
3	47003872	G	A	C	Y	TP
3	47005036	G	A	R	Q	TP
3	47005221	T	C	F	L	TP
3	47006204	G	C	R	P	TP
3	47007577	C	T	T	I	TP
3	47101476	T	C	Y	C	TP
3	47407348	A	G	M	V	TP
3	47408451	C	T	R	W	TP
3	47409040	C	T	P	L	TP
3	47409268	A	G	K	R	TP
3	47409521	C	G	N	K	TP
3	47410284	C	T	P	L	TP
3	47410478	C	T	H	Y	TP
3	47410545	A	G	Q	R	TP
3	47411546	G	A	E	K	TP
3	47676777	T	G	H	P	TP
3	47846462	A	G	T	A	TP
3	48466837	C	A	P	Q	TP
3	48467043	G	A	D	N	TP
3	48567136	C	A	G	W	TP
3	48572412	C	T	G	R	TP
3	48575493	C	T	G	E	TP
3	48576286	C	T	G	E	TP
3	48579271	G	A	R	W	TP
3	49005046	G	A	R	H	TP
3	49005046	G	A	R	Q	TP
3	49014077	G	A	R	H	TP
3	49023111	C	T	A	V	TP
3	49100296	C	A	G	V	TP
3	49125081	G	A	R	W	TP
3	49132500	A	C	S	R	TP
3	49368494	G	A	P	S	TP
3	49375451	C	T	E	K	TP
3	49417965	G	A	R	C	TP
3	49419291	C	T	R	H	TP
3	49421520	C	T	G	E	TP
3	49898938	C	A	D	Y	TP
3	50193763	G	T	D	Y	TP
3	50365146	A	G	L	P	TP
3	50365633	C	T	D	N	TP
3	50375876	C	G	R	P	TP
3	52151055	C	A	V	F	TP
3	52396797	G	C	K	N	TP
3	52403241	C	G	S	T	TP
3	52409877	A	G	M	T	TP
3	53111830	C	T	G	S	TP
3	53730468	A	T	I	F	TP
3	58077255	G	T	G	C	TP
3	58105208	G	T	G	V	TP
3	58134726	T	C	I	T	TP
3	58138348	C	T	A	V	TP
3	58431595	T	C	M	V	TP
3	69118727	C	A	R	L	TP
3	70972657	A	C	L	R	TP
3	70977662	T	A	Y	F	TP
3	70977665	G	A	T	I	TP
3	71001034	C	G	D	H	TP
3	73384465	T	G	S	R	TP
3	81537093	T	C	N	D	TP
3	81642817	T	C	H	R	TP
3	81646404	A	G	F	S	TP
3	87245793	G	A	R	Q	TP
3	93874280	A	G	C	R	TP
3	93874360	C	T	C	Y	TP
3	93879264	G	A	R	C	TP
3	93892962	C	T	D	N	TP
3	93893009	T	C	E	G	TP
3	93893118	A	G	S	P	TP
3	93898531	A	T	C	S	TP
3	93906137	G	A	P	L	TP
3	98591111	C	T	E	K	TP
3	101232901	C	A	C	F	TP
3	101257771	C	T	G	D	TP
3	101273682	C	G	A	P	TP
3	101652500	A	C	H	Q	TP
3	101656110	G	A	H	Y	TP
3	113013310	C	G	L	F	TP
3	113014014	G	A	R	C	TP
3	114339276	T	C	H	R	TP
3	114339292	T	G	S	R	TP
3	114339369	A	G	L	P	TP
3	114339394	G	A	R	C	TP
3	114339409	A	G	C	R	TP
3	114339414	T	G	H	P	TP
3	114339418	G	A	P	S	TP
3	114350278	G	C	H	Q	TP
3	114350318	A	C	F	C	TP
3	119513647	C	T	T	M	TP
3	119703222	G	C	D	H	TP
3	119715744	G	A	G	D	TP
3	120633257	C	G	G	R	TP
3	120644413	A	G	F	S	TP
3	122257092	G	A	R	H	TP
3	122261538	C	T	A	V	TP
3	122262285	C	G	S	C	TP
3	122282111	A	G	Q	R	TP
3	122282174	G	A	G	E	TP
3	122283698	T	A	C	S	TP
3	123291366	T	G	E	A	TP
3	123296216	G	T	S	R	TP
3	123325339	T	C	K	E	TP
3	123330956	G	T	P	T	TP
3	123347810	T	A	I	F	TP
3	123347866	G	A	A	V	TP
3	123640361	G	A	P	L	TP
3	123647372	C	A	A	S	TP
3	124632638	A	G	S	G	TP
3	125233881	T	C	D	G	TP
3	128481276	G	A	R	W	TP
3	128481276	G	C	R	G	TP
3	128481877	C	T	R	Q	TP
3	128481916	C	T	C	Y	TP
3	128481917	A	G	C	R	TP
3	128807614	G	T	K	N	TP
3	128897709	A	G	K	R	TP
3	128901309	C	T	P	L	TP
3	128909411	G	A	R	H	TP
3	129528777	A	T	N	I	TP
3	129528778	T	G	N	K	TP
3	129528870	T	G	L	R	TP
3	129528885	G	T	G	V	TP
3	129528998	G	C	G	R	TP
3	129529035	G	T	G	V	TP
3	129529050	G	T	G	V	TP
3	129529058	G	A	G	R	TP
3	129529061	T	C	C	R	TP
3	129529061	T	G	C	G	TP
3	129529074	G	T	G	V	TP
3	129531011	C	T	A	V	TP
3	129531015	C	G	C	W	TP
3	129531026	C	A	P	Q	TP
3	129531026	C	T	P	L	TP
3	129532252	T	C	Y	H	TP
3	129532258	C	A	P	T	TP
3	129532258	C	G	P	A	TP
3	129532258	C	T	P	S	TP
3	129532277	C	G	S	W	TP
3	129532280	G	A	C	Y	TP
3	129532280	G	T	C	F	TP
3	129532283	G	A	G	E	TP
3	129532291	T	A	Y	N	TP
3	129532352	A	G	H	R	TP
3	129532364	C	T	P	L	TP
3	129532367	T	A	M	K	TP
3	129532367	T	G	M	R	TP
3	129532646	C	A	S	R	TP
3	129532744	C	G	P	R	TP
3	129533699	G	A	S	N	TP
3	129533704	G	T	V	L	TP
3	129533705	T	A	V	E	TP
3	129533705	T	C	V	A	TP
3	132692787	C	T	G	D	TP
3	136256616	T	C	F	S	TP
3	136260516	A	G	H	R	TP
3	136293804	A	C	T	P	TP
3	136293834	G	A	G	S	TP
3	136297988	C	A	A	D	TP
3	136327190	G	A	G	S	TP
3	136327643	G	A	G	S	TP
3	136327673	C	T	L	F	TP
3	136327707	C	T	A	V	TP
3	138372951	G	T	G	V	TP
3	138397333	C	T	T	I	TP
3	138397342	A	G	Q	R	TP
3	138656256	C	A	E	D	TP
3	138946425	T	C	N	D	TP
3	138946457	G	C	P	R	TP
3	138946457	G	T	P	Q	TP
3	138946461	A	T	F	I	TP
3	138946493	A	G	L	P	TP
3	138946530	T	C	M	V	TP
3	138946535	A	T	I	N	TP
3	138946548	A	C	Y	D	TP
3	138946550	G	C	S	W	TP
3	138946554	A	T	Y	N	TP
3	138946563	T	C	K	E	TP
3	142676175	T	C	F	S	TP
3	146081816	T	C	N	S	TP
3	147410413	C	A	L	M	TP
3	149155215	G	A	M	I	TP
3	149960890	T	C	L	S	TP
3	149960893	T	C	L	P	TP
3	150928198	G	T	S	Y	TP
3	150941692	A	G	L	P	TP
3	150972581	C	A	G	V	TP
3	150972644	A	T	L	H	TP
3	151338326	T	C	K	E	TP
3	151380116	G	A	M	I	TP
3	155166907	C	T	P	S	TP
3	155168789	G	A	A	T	TP
3	155833907	G	C	H	D	TP
3	158646178	A	T	D	V	TP
3	158653421	C	T	P	S	TP
3	158666331	T	C	C	R	TP
3	158666356	C	T	A	V	TP
3	158684581	C	T	R	W	TP
3	167789282	A	C	S	R	TP
3	177033051	A	G	Y	H	TP
3	177034264	T	C	Y	C	TP
3	177038120	C	A	C	F	TP
3	177038317	T	C	H	R	TP
3	177038360	A	G	C	R	TP
3	177047365	C	A	G	C	TP
3	177050521	A	G	F	L	TP
3	179204533	G	A	G	R	TP
3	179210279	C	T	P	S	TP
3	179229373	T	G	L	W	TP
3	179413452	T	C	Q	R	TP
3	179419433	T	C	K	E	TP
3	181712728	A	G	D	G	TP
3	181713058	C	G	P	R	TP
3	184137636	C	T	R	C	TP
3	184137706	G	A	R	H	TP
3	184140589	C	T	R	W	TP
3	184140590	G	C	R	P	TP
3	184140604	C	G	R	G	TP
3	184141976	C	T	A	V	TP
3	184142274	C	T	S	L	TP
3	184164505	G	A	G	R	TP
3	184180927	C	T	R	W	TP
3	184242930	T	C	N	S	TP
3	184245562	C	G	R	P	TP
3	184245723	C	T	G	R	TP
3	184245788	T	C	Y	C	TP
3	186539495	C	T	V	M	TP
3	186539503	G	C	S	C	TP
3	189867902	C	T	R	C	TP
3	189890821	T	C	L	P	TP
3	189890829	T	G	F	V	TP
3	189894249	T	C	I	T	TP
3	190404926	G	C	G	R	TP
3	190408368	G	A	R	H	TP
3	193637967	G	C	D	H	TP
3	193643604	A	T	N	I	TP
3	193643975	A	T	D	V	TP
3	193644008	C	G	T	R	TP
3	193647129	T	C	F	L	TP
3	196654568	T	C	L	P	TP
4	499336	A	G	M	V	TP
4	516101	A	C	M	L	TP
4	625919	G	A	R	H	TP
4	626011	G	A	E	K	TP
4	626054	C	A	A	D	TP
4	653914	C	G	H	Q	TP
4	662189	A	G	H	R	TP
4	664891	A	T	M	L	TP
4	987086	T	C	M	T	TP
4	1001982	G	C	G	R	TP
4	1002341	G	T	D	Y	TP
4	1002811	C	A	S	R	TP
4	1803813	C	T	S	F	TP
4	1807128	C	T	P	L	TP
4	1918170	G	T	R	S	TP
4	2831581	C	A	P	T	TP
4	6291265	C	T	R	C	TP
4	6300763	A	G	H	R	TP
4	8601494	C	T	R	W	TP
4	8612120	G	T	G	W	TP
4	9834957	G	A	P	L	TP
4	15587838	G	T	G	V	TP
4	15599587	T	G	W	G	TP
4	15984263	C	A	L	F	TP
4	16009012	A	T	V	D	TP
4	16176194	C	A	M	I	TP
4	20257908	G	A	A	T	TP
4	20553955	A	T	K	N	TP
4	39253202	G	C	R	P	TP
4	39503903	T	C	H	R	TP
4	39503921	C	T	R	H	TP
4	39503925	G	A	R	W	TP
4	39504452	C	A	A	S	TP
4	39504503	G	A	R	W	TP
4	39505308	T	C	Y	C	TP
4	39505739	T	C	M	V	TP
4	39505748	C	T	V	I	TP
4	39509760	C	G	G	R	TP
4	39509807	A	G	I	T	TP
4	39510365	C	G	E	D	TP
4	39510493	G	C	P	A	TP
4	39510752	A	G	I	T	TP
4	39514103	C	T	A	T	TP
4	39514133	A	C	S	A	TP
4	39521382	G	A	A	V	TP
4	39521388	A	G	I	T	TP
4	39521443	C	T	A	T	TP
4	39521472	T	C	Y	C	TP
4	41746306	C	A	R	L	TP
4	41746307	G	C	R	G	TP
4	41747356	C	T	R	Q	TP
4	46262010	G	T	F	L	TP
4	46262110	G	T	T	K	TP
4	46262114	G	C	L	V	TP
4	46303528	A	G	M	T	TP
4	47936863	A	C	F	C	TP
4	47937047	A	G	C	R	TP
4	47937421	A	G	L	P	TP
4	47937438	G	T	S	R	TP
4	52038258	A	G	M	T	TP
4	54101759	A	G	Q	R	TP
4	54726036	A	T	K	I	TP
4	78372742	G	T	C	F	TP
4	83284545	A	T	Y	N	TP
4	84702505	C	A	G	V	TP
4	88038372	G	A	R	Q	TP
4	88038381	G	A	R	Q	TP
4	88038399	G	C	C	S	TP
4	88046642	G	T	R	S	TP
4	88046671	G	A	G	D	TP
4	88074889	T	C	L	P	TP
4	95131424	C	T	H	Y	TP
4	99601674	T	A	L	H	TP
4	99608826	C	T	R	C	TP
4	99618993	G	A	G	E	TP
4	101025954	C	T	D	N	TP
4	101026014	C	T	A	T	TP
4	101026023	A	G	F	L	TP
4	102315712	C	G	C	S	TP
4	102566988	T	G	I	S	TP
4	102567021	T	A	V	D	TP
4	102582873	C	G	I	M	TP
4	105235380	C	T	P	S	TP
4	105438036	T	A	T	S	TP
4	106194735	A	C	F	C	TP
4	106194737	C	A	W	C	TP
4	107895738	T	G	I	S	TP
4	107895744	T	G	M	R	TP
4	109746486	G	A	R	C	TP
4	109749248	C	G	C	S	TP
4	110618684	C	G	W	S	TP
4	110621162	A	C	V	G	TP
4	110621163	C	T	V	I	TP
4	112427580	C	T	T	M	TP
4	118731342	A	G	S	P	TP
4	118731461	C	T	C	Y	TP
4	118738261	C	A	Q	H	TP
4	118797786	C	T	R	H	TP
4	118805881	G	A	P	L	TP
4	119248807	G	T	R	S	TP
4	119256268	A	G	H	R	TP
4	119261770	G	T	G	V	TP
4	121848898	C	G	G	R	TP
4	122239608	G	A	R	Q	TP
4	122336233	T	C	Y	H	TP
4	122741957	T	C	F	S	TP
4	122742142	G	A	G	R	TP
4	122743115	A	G	K	R	TP
4	122743286	T	C	V	A	TP
4	122743394	C	T	T	M	TP
4	122947360	G	A	R	Q	TP
4	123028354	G	T	A	S	TP
4	140396131	T	C	K	R	TP
4	140405975	G	T	P	Q	TP
4	143528006	A	C	K	Q	TP
4	146503857	C	T	G	R	TP
4	146503910	C	T	G	D	TP
4	146510012	A	G	L	P	TP
4	148114246	A	C	L	R	TP
4	150302763	A	G	W	R	TP
4	154567781	T	C	C	R	TP
4	154569529	G	C	G	A	TP
4	154585957	C	T	C	Y	TP
4	154589513	C	G	R	P	TP
4	154589514	G	T	R	S	TP
4	154608640	C	A	G	V	TP
4	154744489	C	G	R	G	TP
4	154744672	T	C	F	L	TP
4	155713561	G	A	C	Y	TP
4	155852222	C	A	R	I	TP
4	157341334	G	T	A	S	TP
4	158682314	C	T	R	C	TP
4	158697619	C	T	P	S	TP
4	158699120	G	C	G	A	TP
4	158703517	T	C	M	T	TP
4	158706254	G	C	V	L	TP
4	158706353	T	C	W	R	TP
4	158706707	T	C	F	S	TP
4	183668021	C	T	S	L	TP
4	185144890	C	G	R	G	TP
4	186208943	G	T	R	L	TP
4	186271741	C	G	A	G	TP
4	186274149	T	C	M	T	TP
4	186274155	G	A	G	D	TP
4	186276363	C	T	S	F	TP
4	186280058	C	T	R	C	TP
4	186280563	T	C	L	S	TP
4	186280565	T	C	C	R	TP
4	186287715	G	C	K	N	TP
4	186613313	G	C	R	G	TP
4	186628570	C	T	R	H	TP
4	186706820	G	A	A	V	TP
4	186707160	C	T	E	K	TP
4	186709108	C	T	M	I	TP
5	235299	A	G	H	R	TP
5	254392	G	T	R	M	TP
5	256409	C	T	R	C	TP
5	483376	C	T	E	K	TP
5	1216578	C	T	S	L	TP
5	1253781	C	G	E	Q	TP
5	1264408	A	G	S	P	TP
5	1266479	G	A	A	V	TP
5	1266515	T	C	D	G	TP
5	1280312	C	T	R	Q	TP
5	1293505	C	A	V	L	TP
5	1294541	G	C	F	L	TP
5	1443020	G	A	R	W	TP
5	1801497	G	A	C	Y	TP
5	7870795	A	G	M	V	TP
5	13788866	G	A	R	C	TP
5	13862701	A	G	L	P	TP
5	13882939	C	T	G	R	TP
5	14374244	C	G	R	G	TP
5	14374245	G	A	R	Q	TP
5	14388626	G	A	E	K	TP
5	14394095	G	T	V	F	TP
5	33455691	T	C	L	P	TP
5	33456216	A	G	K	E	TP
5	33944709	G	A	A	V	TP
5	33984393	C	A	G	V	TP
5	33984435	G	T	A	E	TP
5	34933817	A	G	K	E	TP
5	35068265	G	A	P	L	TP
5	35860974	C	G	L	V	TP
5	36976342	C	G	R	G	TP
5	37022323	G	A	G	D	TP
5	37044661	T	G	L	R	TP
5	37206242	C	G	G	A	TP
5	38485872	G	C	T	R	TP
5	41749544	G	A	R	C	TP
5	41850170	C	G	A	P	TP
5	41861399	C	T	G	R	TP
5	42694994	A	C	N	T	TP
5	45267103	C	T	R	Q	TP
5	45353237	C	T	V	M	TP
5	45396551	C	T	G	S	TP
5	45461871	C	G	C	S	TP
5	45645306	A	C	M	R	TP
5	45645565	G	C	L	V	TP
5	55910592	C	T	S	F	TP
5	55952309	G	A	P	L	TP
5	55956082	T	A	N	Y	TP
5	56856673	A	G	R	G	TP
5	60904792	C	T	V	I	TP
5	70925108	C	T	A	V	TP
5	70925180	G	A	G	D	TP
5	70942463	T	C	Y	H	TP
5	70946138	T	C	S	P	TP
5	70946166	G	A	G	D	TP
5	71495323	G	T	V	F	TP
5	71602562	C	T	P	L	TP
5	74705310	T	C	L	S	TP
5	74720491	A	G	D	G	TP
5	78885744	C	G	G	R	TP
5	78969050	C	T	R	Q	TP
5	88728498	C	G	Q	H	TP
5	88804662	A	C	V	G	TP
5	88804791	G	C	T	R	TP
5	88823745	C	T	R	H	TP
5	90653722	A	G	Y	C	TP
5	90657917	T	G	L	R	TP
5	90716490	G	T	D	Y	TP
5	90776560	G	T	G	C	TP
5	93585262	G	T	S	I	TP
5	93585312	C	T	H	Y	TP
5	93585475	T	C	M	T	TP
5	93585476	G	C	M	I	TP
5	95523788	C	A	G	V	TP
5	96397370	G	C	P	R	TP
5	96400037	A	G	L	P	TP
5	110761304	C	T	P	L	TP
5	110761517	T	C	L	P	TP
5	112828006	G	C	Q	H	TP
5	119452576	A	C	M	L	TP
5	122070581	A	T	S	R	TP
5	122075539	G	A	T	I	TP
5	126552046	G	A	P	L	TP
5	126561098	T	C	N	D	TP
5	126577163	C	T	G	E	TP
5	126583993	C	T	G	E	TP
5	126595007	C	G	E	D	TP
5	128332980	A	G	L	P	TP
5	128334832	C	T	C	Y	TP
5	128335176	A	C	C	G	TP
5	128344469	C	G	G	R	TP
5	128345438	T	C	K	E	TP
5	128378884	T	C	D	G	TP
5	131165204	A	G	M	T	TP
5	131187079	C	G	Q	E	TP
5	132385472	C	G	P	R	TP
5	132385472	C	T	P	L	TP
5	132392478	G	A	G	E	TP
5	134199149	T	C	Y	C	TP
5	134200349	G	C	Q	E	TP
5	134200351	T	C	H	R	TP
5	134200405	T	A	D	V	TP
5	134200406	C	G	D	H	TP
5	134200989	T	C	H	R	TP
5	134201943	C	G	D	H	TP
5	134201954	T	C	Y	C	TP
5	134201968	C	G	Q	H	TP
5	134205971	T	C	D	G	TP
5	137628301	G	T	N	K	TP
5	138386248	A	G	D	G	TP
5	138399908	A	T	D	V	TP
5	138431545	G	A	E	K	TP
5	138441398	T	G	M	R	TP
5	138566643	G	A	L	F	TP
5	140114446	G	A	A	T	TP
5	140114611	A	G	K	E	TP
5	140114665	A	G	N	D	TP
5	140114684	T	C	L	P	TP
5	140114746	G	C	A	P	TP
5	140114795	T	C	L	P	TP
5	140114960	C	G	P	R	TP
5	140674744	T	G	I	L	TP
5	140677922	C	A	D	Y	TP
5	140693619	T	A	L	Q	TP
5	140694010	C	T	R	C	TP
5	140695521	G	A	R	H	TP
5	140697189	G	A	R	Q	TP
5	140698056	G	A	R	H	TP
5	141528775	A	C	L	R	TP
5	148120118	C	T	T	I	TP
5	149028020	A	G	L	P	TP
5	149944370	G	A	R	C	TP
5	149944673	T	C	M	V	TP
5	149980524	T	C	C	R	TP
5	149981158	C	T	S	F	TP
5	150054386	C	T	R	K	TP
5	150054414	C	G	A	P	TP
5	150056109	G	C	P	R	TP
5	150056286	G	T	A	D	TP
5	150056335	G	A	H	Y	TP
5	150060902	G	T	H	Q	TP
5	150080249	G	A	P	L	TP
5	150247813	C	T	G	E	TP
5	150289577	C	T	E	K	TP
5	151266900	G	A	C	Y	TP
5	151886767	C	T	C	Y	TP
5	156647499	A	T	T	S	TP
5	157294834	C	A	R	S	TP
5	157319809	G	C	E	D	TP
5	157327988	G	T	D	Y	TP
5	157327989	A	G	D	G	TP
5	157460136	T	C	M	T	TP
5	157463277	T	A	V	D	TP
5	157463295	G	T	G	V	TP
5	157467055	G	A	G	E	TP
5	157468735	A	C	E	D	TP
5	157471668	C	T	S	F	TP
5	157471740	C	G	T	R	TP
5	157471754	C	G	H	D	TP
5	157472395	C	T	P	L	TP
5	157472403	G	A	G	R	TP
5	157472448	G	A	G	R	TP
5	157472498	C	G	N	K	TP
5	157472573	C	A	S	R	TP
5	157638560	G	C	S	C	TP
5	161331065	T	A	I	F	TP
5	161873129	G	A	D	N	TP
5	161873301	G	A	R	Q	TP
5	161882641	C	A	L	I	TP
5	161890981	A	G	M	V	TP
5	161891019	C	A	N	K	TP
5	161895706	T	G	S	R	TP
5	162097811	C	A	N	K	TP
5	162142238	C	T	P	S	TP
5	168516859	C	T	R	W	TP
5	169718777	G	T	R	S	TP
5	171436234	C	T	R	C	TP
5	172950725	G	A	G	D	TP
5	177191941	G	A	A	T	TP
5	177257032	A	G	H	R	TP
5	177267613	G	T	C	F	TP
5	177269708	T	A	Y	N	TP
5	177280627	C	G	C	W	TP
5	177283873	G	C	W	C	TP
5	177292061	T	G	F	L	TP
5	177293858	T	C	C	R	TP
5	177386498	T	C	L	P	TP
5	177402372	A	T	C	S	TP
5	179836481	T	C	M	T	TP
5	179836481	T	C	W	R	TP
5	180616465	G	A	R	W	TP
6	1610806	G	A	G	S	TP
6	1610837	C	G	S	W	TP
6	3104279	G	A	D	N	TP
6	3104279	G	C	D	H	TP
6	3104280	A	T	D	V	TP
6	3113125	G	A	C	Y	TP
6	3113167	T	C	I	T	TP
6	3113257	C	T	T	M	TP
6	3153954	T	C	N	S	TP
6	3154023	G	A	A	V	TP
6	3157459	C	A	R	L	TP
6	3224917	C	T	R	H	TP
6	3225019	G	A	P	L	TP
6	3225460	A	T	I	N	TP
6	3225487	C	A	C	F	TP
6	6224771	G	C	S	R	TP
6	6266566	C	A	W	L	TP
6	6305437	C	A	R	L	TP
6	7569286	C	T	S	F	TP
6	10404520	C	T	G	E	TP
6	10404526	A	G	L	P	TP
6	10404721	T	C	K	R	TP
6	10626444	A	G	Y	C	TP
6	10808816	G	A	T	I	TP
6	10830570	C	G	G	R	TP
6	13272904	A	T	N	I	TP
6	13283473	C	T	R	C	TP
6	18122047	T	G	H	P	TP
6	21594710	T	G	I	S	TP
6	21594849	G	T	K	N	TP
6	21594868	G	C	A	P	TP
6	26020889	G	C	E	Q	TP
6	26156523	A	C	T	P	TP
6	27865398	C	G	A	G	TP
6	27892786	C	T	E	K	TP
6	30657009	C	A	Q	H	TP
6	30657079	G	A	T	M	TP
6	30660043	A	T	F	I	TP
6	30664838	C	T	G	E	TP
6	30723486	G	T	G	C	TP
6	30723510	C	T	L	F	TP
6	31116156	C	T	G	S	TP
6	31779470	G	A	R	C	TP
6	31780526	C	T	R	H	TP
6	31860194	C	T	R	Q	TP
6	31949523	G	A	M	I	TP
6	31962985	C	T	R	C	TP
6	32039417	G	A	C	Y	TP
6	32039555	T	G	L	V	TP
6	32040020	G	A	G	S	TP
6	32040048	T	C	M	T	TP
6	32040048	T	G	M	R	TP
6	32040116	A	G	M	V	TP
6	32040675	G	A	G	S	TP
6	32040871	C	T	R	C	TP
6	32040919	G	A	G	S	TP
6	32040926	G	A	R	H	TP
6	32040937	G	A	G	S	TP
6	32843013	G	A	T	M	TP
6	33165948	C	T	G	S	TP
6	33165975	C	T	G	R	TP
6	33170899	C	T	G	R	TP
6	33437749	T	C	C	R	TP
6	33437885	T	C	L	P	TP
6	33437989	T	C	W	R	TP
6	33441330	A	C	T	P	TP
6	33441374	G	C	K	N	TP
6	33443077	C	A	S	Y	TP
6	33447842	G	C	Q	H	TP
6	35503581	C	T	R	K	TP
6	35503762	C	T	R	Q	TP
6	35503808	C	T	G	R	TP
6	35505806	A	C	N	K	TP
6	35506031	T	G	Y	S	TP
6	35506071	G	A	R	W	TP
6	36270515	C	G	S	W	TP
6	36270551	C	A	A	D	TP
6	36270559	G	A	A	T	TP
6	36270616	T	C	S	P	TP
6	36270617	C	G	S	W	TP
6	36291476	A	C	H	P	TP
6	36291501	C	A	D	E	TP
6	36291535	A	G	K	E	TP
6	36293070	T	C	C	R	TP
6	36293086	C	T	P	L	TP
6	36294199	G	A	D	N	TP
6	36294299	C	T	P	L	TP
6	36294389	C	T	P	L	TP
6	36295386	G	C	R	P	TP
6	39925719	C	T	G	D	TP
6	42178377	A	G	D	G	TP
6	42178809	G	T	R	L	TP
6	42698409	C	A	E	D	TP
6	42704399	A	C	M	R	TP
6	42704444	C	A	C	F	TP
6	42704528	C	A	C	F	TP
6	42704528	C	G	C	S	TP
6	42704528	C	T	C	Y	TP
6	42704599	G	C	S	R	TP
6	42704609	C	T	R	Q	TP
6	42721798	C	A	W	C	TP
6	42721817	T	C	D	G	TP
6	42721817	T	G	D	A	TP
6	42721859	A	C	L	R	TP
6	42964861	G	A	A	V	TP
6	42966297	C	T	G	S	TP
6	42966524	C	T	V	M	TP
6	42967451	G	A	R	W	TP
6	42978765	T	A	E	V	TP
6	42978981	A	G	L	P	TP
6	43519737	T	C	V	A	TP
6	43519769	A	T	I	F	TP
6	43519778	C	T	H	Y	TP
6	43519805	G	C	A	P	TP
6	43520185	G	A	V	M	TP
6	43520702	G	A	V	M	TP
6	43520754	T	C	I	T	TP
6	43521229	G	A	E	K	TP
6	43614489	A	G	T	A	TP
6	43670917	G	T	R	L	TP
6	44302127	A	G	L	P	TP
6	44303404	T	G	Q	P	TP
6	44312205	C	T	R	H	TP
6	45328729	G	A	M	I	TP
6	45545280	C	T	A	V	TP
6	49435466	A	C	I	R	TP
6	49440273	C	G	G	A	TP
6	49440288	T	G	D	A	TP
6	49453628	A	C	L	R	TP
6	49453709	G	A	A	V	TP
6	49453721	T	C	Y	C	TP
6	49457877	A	C	N	K	TP
6	49459186	C	A	G	V	TP
6	49459190	G	T	R	S	TP
6	50838070	C	T	T	M	TP
6	51632619	A	G	W	R	TP
6	51659468	A	T	I	N	TP
6	51746721	C	G	R	T	TP
6	51753287	C	A	R	L	TP
6	51775844	G	A	R	C	TP
6	51934185	T	A	S	C	TP
6	51959948	C	T	D	N	TP
6	52010310	T	C	Q	R	TP
6	52025590	A	C	L	R	TP
6	52028177	C	T	G	E	TP
6	52028249	G	A	S	L	TP
6	52028348	C	T	G	D	TP
6	52046072	T	G	T	P	TP
6	52059981	C	T	A	T	TP
6	53031065	C	A	G	C	TP
6	53032573	C	T	E	K	TP
6	56459060	G	A	P	L	TP
6	56851414	G	T	A	E	TP
6	63720702	C	G	G	A	TP
6	63721038	A	G	M	T	TP
6	63721215	C	G	C	S	TP
6	63721252	A	G	C	R	TP
6	63762478	C	T	G	E	TP
6	64066440	C	T	G	E	TP
6	65334979	C	A	R	S	TP
6	65495376	A	G	M	T	TP
6	69049307	T	C	V	A	TP
6	69382853	G	A	R	K	TP
6	73111384	C	A	P	Q	TP
6	76018812	A	G	L	P	TP
6	79003821	T	C	K	R	TP
6	79026079	G	A	S	L	TP
6	79026163	C	A	G	V	TP
6	79492551	C	T	A	T	TP
6	79513271	A	C	L	V	TP
6	80168875	A	T	I	F	TP
6	80168925	C	G	N	K	TP
6	80343770	G	A	C	Y	TP
6	81752077	G	C	P	R	TP
6	87518639	C	T	R	H	TP
6	87518847	C	T	G	R	TP
6	87529572	A	T	L	Q	TP
6	87548593	A	G	I	T	TP
6	87589956	A	C	M	R	TP
6	89932572	C	T	E	K	TP
6	90008774	A	G	L	P	TP
6	98875444	C	T	C	Y	TP
6	99446205	T	C	S	G	TP
6	99468617	C	T	R	Q	TP
6	99482871	C	T	V	M	TP
6	99508705	A	C	S	A	TP
6	101928526	C	A	T	K	TP
6	104849166	G	T	P	H	TP
6	105133577	T	C	M	V	TP
6	105158564	C	T	R	Q	TP
6	105158695	T	A	L	F	TP
6	105161446	A	T	L	H	TP
6	106622931	G	A	P	S	TP
6	106643060	G	A	G	E	TP
6	108964306	T	A	I	N	TP
6	111572899	G	T	T	N	TP
6	112061175	G	A	C	Y	TP
6	112064997	G	C	A	P	TP
6	116120174	C	G	D	H	TP
6	116120345	A	C	C	G	TP
6	116627789	G	T	G	V	TP
6	116627810	T	G	V	G	TP
6	116628098	G	A	G	E	TP
6	118632482	A	G	I	T	TP
6	118632492	C	T	D	N	TP
6	118651268	A	G	M	T	TP
6	121446911	G	A	G	R	TP
6	121447764	G	A	S	N	TP
6	129312921	T	C	C	R	TP
6	129353247	C	T	P	L	TP
6	131573285	G	A	M	I	TP
6	131579110	G	C	E	Q	TP
6	131581230	G	A	G	E	TP
6	131581317	C	T	T	I	TP
6	131581347	T	A	V	E	TP
6	131587804	G	A	R	C	TP
6	131861679	C	G	P	A	TP
6	131877037	G	A	S	N	TP
6	131884995	T	A	N	K	TP
6	134170860	T	C	N	S	TP
6	135442665	C	G	R	P	TP
6	135447008	C	A	Q	H	TP
6	137206214	A	G	W	R	TP
6	139373244	T	G	E	A	TP
6	143471041	G	A	G	R	TP
6	145627577	C	A	G	C	TP
6	145627577	C	A	R	L	TP
6	145635403	G	A	T	I	TP
6	145735240	T	C	K	E	TP
6	148531616	T	G	S	A	TP
6	148531622	G	A	E	K	TP
6	148531641	T	C	L	P	TP
6	148531653	G	A	S	N	TP
6	148532883	T	C	Y	H	TP
6	148532883	T	G	Y	D	TP
6	149680019	C	T	E	K	TP
6	157206623	G	A	E	K	TP
6	157206878	C	T	H	Y	TP
6	157207035	T	C	M	T	TP
6	158116193	C	G	A	P	TP
[truncated: 16,003 more rows]

## Sheet: TableS6_AF-RNTS
Table S6. AF-RNTS validation data set for MetaRNN model evaluation
#chr	pos(1-based)	ref	alt	aaref	aaalt	label
1	1051275	T	C	L	P	TP
1	1232754	C	A	S	Y	TP
1	1525242	T	G	L	R	TP
1	1804497	C	A	D	Y	TP
1	1804575	C	T	A	T	TP
1	1815789	T	G	K	T	TP
1	1815801	C	T	G	E	TP
1	2228857	T	C	S	P	TP
1	6469588	G	T	P	H	TP
1	6473273	G	A	P	L	TP
1	7664700	A	G	Y	C	TP
1	9972177	T	C	M	T	TP
1	9975681	A	T	M	L	TP
1	11022302	G	T	G	V	TP
1	11022469	C	G	Q	E	TP
1	11022538	T	C	S	P	TP
1	11114402	C	T	V	M	TP
1	11129792	C	A	G	V	TP
1	11992600	A	G	Q	R	TP
1	11992641	A	T	I	F	TP
1	11992654	T	C	L	P	TP
1	11992659	C	G	R	G	TP
1	11998786	A	G	T	A	TP
1	11998808	T	A	I	N	TP
1	11998861	T	A	S	T	TP
1	12001423	G	C	R	P	TP
1	12002034	G	T	R	L	TP
1	12497580	C	A	A	E	TP
1	15463390	G	A	D	N	TP
1	16051812	C	T	A	V	TP
1	17022645	C	A	C	F	TP
1	17028691	A	G	L	P	TP
1	17033125	T	A	D	V	TP
1	17044841	C	G	K	N	TP
1	19232652	G	T	P	Q	TP
1	19232655	G	C	P	R	TP
1	21564166	G	A	G	S	TP
1	21575877	A	G	H	R	TP
1	21577490	G	A	G	S	TP
1	21577499	G	A	E	K	TP
1	22081753	T	C	I	T	TP
1	22639139	G	A	G	D	TP
1	24814131	C	T	H	Y	TP
1	26438217	G	A	R	H	TP
1	26767868	T	C	W	R	TP
1	26767949	G	T	D	Y	TP
1	26780094	A	T	N	Y	TP
1	28993489	A	G	M	V	TP
1	30933339	G	A	R	W	TP
1	30936663	G	A	R	W	TP
1	30953787	G	A	R	W	TP
1	33013377	C	G	R	P	TP
1	36091794	T	C	L	P	TP
1	42927220	A	C	F	V	TP
1	42927619	A	G	F	L	TP
1	42927649	A	C	W	G	TP
1	42929253	G	A	T	I	TP
1	42929601	T	G	I	L	TP
1	42930754	C	T	G	S	TP
1	42943233	G	A	P	L	TP
1	42943238	A	C	N	K	TP
1	42943239	T	C	N	S	TP
1	43364448	G	A	S	F	TP
1	43920848	G	C	A	P	TP
1	43930201	G	T	D	Y	TP
1	45332391	C	G	W	S	TP
1	45332473	C	T	D	N	TP
1	45332574	C	G	Q	H	TP
1	45332817	C	T	G	S	TP
1	45333436	G	C	R	G	TP
1	45334505	T	C	M	V	TP
1	45342549	G	A	E	K	TP
1	45343656	C	T	S	F	TP
1	45508837	G	C	W	C	TP
1	46192111	T	C	N	S	TP
1	46192534	G	A	S	F	TP
1	47416805	C	A	R	S	TP
1	50973993	C	A	A	E	TP
1	52687970	C	A	S	I	TP
1	53210707	G	A	G	R	TP
1	61088473	G	C	D	H	TP
1	65572419	A	C	Y	S	TP
1	68429795	C	A	G	V	TP
1	68431311	G	A	L	F	TP
1	68431471	C	T	A	T	TP
1	68438311	T	A	E	V	TP
1	68439564	T	A	H	L	TP
1	68446728	T	G	H	P	TP
1	75739983	T	C	Y	H	TP
1	75740014	A	G	D	G	TP
1	75761158	A	G	M	V	TP
1	77206721	G	A	S	F	TP
1	77926854	G	A	E	K	TP
1	77933403	G	A	R	Q	TP
1	77933466	A	G	Q	R	TP
1	94000837	T	C	K	E	TP
1	94000861	C	A	G	C	TP
1	94000896	A	C	L	R	TP
1	94001002	C	T	S	N	TP
1	94005469	C	G	R	P	TP
1	94005475	C	G	R	P	TP
1	94005493	T	C	H	R	TP
1	94007710	C	G	G	R	TP
1	94008833	T	A	D	V	TP
1	94014623	C	G	A	P	TP
1	94029452	G	C	P	R	TP
1	94029479	C	A	C	F	TP
1	94029516	A	C	C	G	TP
1	94031006	T	G	T	P	TP
1	94031836	G	T	A	E	TP
1	94041324	C	T	G	E	TP
1	94041346	G	C	R	G	TP
1	94041351	C	T	G	E	TP
1	94041352	C	T	G	R	TP
1	94042810	G	T	D	E	TP
1	94046942	A	C	N	K	TP
1	94047046	C	A	V	L	TP
1	94055161	T	C	D	G	TP
1	94060739	C	A	R	L	TP
1	94062662	C	T	G	R	TP
1	94063114	G	T	D	E	TP
1	94063302	T	C	K	E	TP
1	94077715	A	C	L	R	TP
1	94103133	A	G	I	T	TP
1	94111498	C	G	C	S	TP
1	94120993	C	G	R	P	TP
1	99864584	A	G	H	R	TP
1	99880045	A	T	R	S	TP
1	102923343	C	T	G	D	TP
1	102962705	C	T	G	D	TP
1	108155047	C	G	G	A	TP
1	109606085	C	T	G	E	TP
1	109761728	C	T	A	T	TP
1	110603560	A	G	V	A	TP
1	110603564	G	C	P	A	TP
1	110603575	G	A	A	V	TP
1	111787083	G	A	T	M	TP
1	111787090	G	A	P	S	TP
1	111981651	C	A	W	L	TP
1	111981657	G	A	S	L	TP
1	111981714	A	T	V	E	TP
1	111981777	C	T	C	Y	TP
1	114713914	G	T	A	D	TP
1	116389589	T	C	L	P	TP
1	116389591	G	C	G	R	TP
1	116389682	C	G	P	R	TP
1	116400864	T	G	M	R	TP
1	116401202	T	C	W	R	TP
1	119076549	C	T	G	D	TP
1	119742883	G	T	G	V	TP
1	119742883	G	T	R	S	TP
1	119757384	G	A	T	I	TP
1	119764219	G	A	A	V	TP
1	119919449	G	A	H	Y	TP
1	146018408	C	T	C	Y	TP
1	147908089	G	T	W	L	TP
1	147908217	C	G	P	A	TP
1	147908557	A	G	E	G	TP
1	147908784	C	T	H	Y	TP
1	150343311	G	T	D	Y	TP
1	150343371	C	G	R	G	TP
1	150344439	A	C	H	P	TP
1	150799232	G	A	H	Y	TP
1	151709259	C	T	E	K	TP
1	153939040	G	A	L	F	TP
1	154176221	G	A	R	C	TP
1	154191976	C	T	D	N	TP
1	154192012	C	G	E	Q	TP
1	154586240	A	G	L	P	TP
1	154589402	T	C	H	R	TP
1	154772117	T	A	S	C	TP
1	154772374	C	T	G	D	TP
1	154869160	T	C	K	E	TP
1	155235197	G	C	N	K	TP
1	155235775	A	T	W	R	TP
1	155237411	C	T	S	N	TP
1	155238620	A	T	M	K	TP
1	155294284	A	C	M	R	TP
1	155904495	A	G	F	S	TP
1	155904738	G	C	A	G	TP
1	155910671	C	G	G	R	TP
1	156114976	C	A	P	T	TP
1	156114998	C	T	T	I	TP
1	156115039	C	A	R	S	TP
1	156115040	G	C	R	P	TP
1	156115061	G	C	R	P	TP
1	156115214	G	C	R	P	TP
1	156134507	C	A	F	L	TP
1	156134892	G	T	D	Y	TP
1	156134975	G	C	K	N	TP
1	156136424	C	G	N	K	TP
1	156593456	G	A	G	S	TP
1	158620170	C	G	E	D	TP
1	160041932	C	T	A	T	TP
1	160042308	A	C	F	L	TP
1	160128725	C	T	T	M	TP
1	160130282	C	T	R	C	TP
1	160135469	C	A	N	K	TP
1	161166849	T	C	M	T	TP
1	161168110	C	T	R	C	TP
1	161209241	G	A	E	K	TP
1	161305942	T	A	R	S	TP
1	161306753	T	A	I	L	TP
1	161306758	G	A	P	L	TP
1	161306795	C	T	D	N	TP
1	161306840	G	A	R	C	TP
1	161306860	A	G	I	T	TP
1	161306902	C	G	G	A	TP
1	161307379	A	T	V	D	TP
1	161314406	A	T	M	L	TP
1	161356814	C	T	H	Y	TP
1	162776306	A	G	Y	C	TP
1	164807543	C	T	R	W	TP
1	165210725	C	G	V	L	TP
1	165249614	C	G	C	S	TP
1	169546533	C	G	W	C	TP
1	169549914	A	C	C	G	TP
1	170736139	G	C	A	P	TP
1	173757077	G	A	G	R	TP
1	173903908	G	T	A	D	TP
1	173909752	G	A	P	L	TP
1	173911831	A	G	Y	H	TP
1	173914620	C	T	S	N	TP
1	175014734	G	A	R	C	TP
1	179551396	T	A	E	V	TP
1	179561361	C	T	V	I	TP
1	181724489	C	A	F	L	TP
1	181724496	A	G	I	V	TP
1	184717581	A	C	L	V	TP
1	186965552	G	C	D	H	TP
1	196429671	G	T	T	N	TP
1	196465362	C	T	R	H	TP
1	196747159	T	C	L	S	TP
1	197328806	G	A	C	Y	TP
1	197328839	G	T	C	F	TP
1	197356989	T	C	C	R	TP
1	197421176	T	C	C	R	TP
1	197421257	G	A	G	R	TP
1	197421264	T	C	L	P	TP
1	197421384	C	A	P	Q	TP
1	197421461	T	C	S	P	TP
1	197421495	T	C	L	P	TP
1	197421671	G	A	G	S	TP
1	197421672	G	T	G	V	TP
1	197427463	C	T	A	V	TP
1	197427822	G	C	G	R	TP
1	197427823	G	A	G	D	TP
1	197429459	G	A	C	Y	TP
1	197435516	G	A	C	Y	TP
1	197435516	G	T	C	F	TP
1	197442248	T	G	C	G	TP
1	197442278	C	G	R	G	TP
1	197477865	G	C	E	Q	TP
1	201066285	T	C	R	G	TP
1	201077013	C	T	M	I	TP
1	201359627	T	G	K	Q	TP
1	201363348	C	A	R	L	TP
1	201365217	C	G	E	Q	TP
1	201365295	T	G	K	Q	TP
1	204970688	G	C	R	P	TP
1	205009632	T	A	V	E	TP
1	209732479	G	T	K	N	TP
1	209790605	C	T	C	Y	TP
1	209796435	C	G	D	H	TP
1	209796551	G	A	A	V	TP
1	210804151	G	T	T	N	TP
1	211018934	G	A	T	M	TP
1	212863771	A	C	N	T	TP
1	212889209	G	C	G	R	TP
1	215674637	G	T	T	K	TP
1	215675199	A	G	Y	H	TP
1	215675386	C	A	W	C	TP
1	215680282	C	A	S	I	TP
1	215782049	C	T	S	N	TP
1	215817148	A	T	I	N	TP
1	215867131	A	T	S	R	TP
1	216078142	C	A	G	V	TP
1	216078155	G	T	P	T	TP
1	216196671	A	G	L	P	TP
1	216217458	C	G	G	A	TP
1	216217539	C	G	C	S	TP
1	216232136	C	A	G	V	TP
1	216250961	A	C	D	E	TP
1	216292186	T	G	H	P	TP
1	216365052	C	G	G	R	TP
1	216418518	A	C	V	G	TP
1	220102258	T	C	F	S	TP
1	220139114	A	G	H	R	TP
1	220143108	C	T	P	S	TP
1	220191272	G	T	A	E	TP
1	224189831	A	G	N	D	TP
1	224192345	C	T	A	V	TP
1	224400975	C	A	G	V	TP
1	225853727	C	T	G	S	TP
1	225857010	A	T	I	N	TP
1	225867899	C	T	G	E	TP
1	226965719	C	G	R	G	TP
1	228097257	C	T	T	I	TP
1	229431503	A	G	F	S	TP
1	229431506	C	A	C	F	TP
1	229431510	T	C	K	E	TP
1	229431629	G	C	P	R	TP
1	229431890	G	T	A	E	TP
1	229432029	C	T	R	H	TP
1	229432035	C	T	R	H	TP
1	229432063	C	T	G	R	TP
1	229432064	G	T	D	E	TP
1	229432185	G	A	A	V	TP
1	229432329	T	C	D	G	TP
1	229432357	T	C	I	V	TP
1	229432397	G	T	H	Q	TP
1	229432583	A	G	S	P	TP
1	229432801	T	C	K	R	TP
1	229432861	C	A	G	V	TP
1	229432867	C	A	G	V	TP
1	229432988	T	C	Q	R	TP
1	229433007	C	G	V	L	TP
1	230203227	T	C	F	S	TP
1	230243327	G	C	R	P	TP
1	236720135	T	C	L	P	TP
1	236747719	T	C	C	R	TP
1	236757511	T	G	L	R	TP
1	236874734	G	A	G	S	TP
1	237330952	G	A	M	I	TP
1	237423097	G	T	S	I	TP
1	237638463	A	G	D	G	TP
1	237639095	G	A	G	R	TP
1	237643361	T	G	I	S	TP
1	237654355	G	A	E	K	TP
1	237778678	G	C	G	R	TP
1	237778727	G	A	G	D	TP
1	237783718	G	A	M	I	TP
1	237784167	T	A	I	N	TP
1	237784301	A	C	I	L	TP
1	237831526	G	T	M	I	TP
1	237831534	T	C	I	T	TP
1	241502477	C	T	G	E	TP
1	241502510	T	C	N	S	TP
1	241504066	C	T	E	K	TP
1	241504215	A	G	F	S	TP
1	241506063	C	G	G	R	TP
1	241506065	G	A	T	I	TP
1	241508644	G	C	R	G	TP
1	241508688	A	C	L	R	TP
1	241512097	T	C	Q	R	TP
1	241513603	C	G	E	D	TP
1	243512348	T	C	I	V	TP
1	243572942	A	G	V	A	TP
1	244055057	T	G	F	C	TP
1	244055129	G	A	C	Y	TP
1	244055165	G	A	R	H	TP
1	244055239	G	T	D	Y	TP
1	244863890	C	T	E	K	TP
1	247424354	T	G	F	C	TP
2	1649321	T	C	Q	R	TP
2	1839153	G	T	R	S	TP
2	1910324	G	A	A	V	TP
2	1912034	C	A	R	S	TP
2	1912051	G	A	H	Y	TP
2	5693026	C	T	A	V	TP
2	5693043	A	G	K	E	TP
2	5693074	A	C	Y	S	TP
2	19953834	C	T	R	K	TP
2	19974497	C	T	C	Y	TP
2	21012297	G	A	S	F	TP
2	21026936	G	A	P	L	TP
2	21033369	C	A	V	F	TP
2	25235809	G	A	T	I	TP
2	25247608	C	T	D	N	TP
2	25247617	A	G	W	R	TP
2	25313978	C	A	A	S	TP
2	26194614	T	C	R	G	TP
2	26232194	G	A	P	L	TP
2	26280063	C	G	P	R	TP
2	26373391	G	C	R	P	TP
2	26727927	G	C	E	Q	TP
2	27312681	T	G	Q	P	TP
2	27322451	C	G	A	P	TP
2	32116151	G	T	G	V	TP
2	32116154	A	C	Q	P	TP
2	32116196	C	T	P	L	TP
2	32126953	C	G	F	L	TP
2	32127000	C	T	P	L	TP
2	32128472	C	T	S	L	TP
2	32136624	C	T	S	F	TP
2	32136915	G	A	E	K	TP
2	32136941	A	C	K	N	TP
2	32141906	G	T	R	L	TP
2	32143339	A	G	R	G	TP
2	32143352	T	C	L	P	TP
2	32144986	G	A	A	T	TP
2	32144990	C	T	A	V	TP
2	32154430	C	G	S	R	TP
2	32154483	A	G	D	G	TP
2	32154486	C	T	T	I	TP
2	32250535	G	C	H	Q	TP
2	32250854	G	T	T	N	TP
2	37122600	C	T	G	S	TP
2	38074606	G	T	F	L	TP
2	38075040	G	A	R	W	TP
2	39014838	A	T	F	I	TP
2	39022995	G	C	P	R	TP
2	39023128	C	G	G	R	TP
2	39051164	A	G	C	R	TP
2	42659795	G	A	C	Y	TP
2	43973879	A	G	Y	H	TP
2	44301088	A	G	Q	R	TP
2	44304332	C	G	N	K	TP
2	47060970	T	C	L	P	TP
2	47161755	T	C	D	G	TP
2	47410324	T	G	C	W	TP
2	47429941	G	C	G	R	TP
2	47476381	G	A	G	S	TP
2	47476444	G	A	V	M	TP
2	47799235	T	C	S	P	TP
2	47801156	G	C	G	A	TP
2	47803432	G	A	C	Y	TP
2	47805707	G	C	G	R	TP
2	47813273	C	T	G	R	TP
2	47813316	C	G	K	N	TP
2	47823183	C	T	A	T	TP
2	48688074	T	G	I	L	TP
2	55680751	C	T	A	T	TP
2	58241312	A	C	M	R	TP
2	61838538	C	T	R	K	TP
2	65018672	T	C	W	R	TP
2	69123068	T	A	I	N	TP
2	69345913	C	A	D	Y	TP
2	69358420	G	T	T	K	TP
2	69374080	C	A	R	L	TP
2	71515738	C	G	P	R	TP
2	71526331	G	A	E	K	TP
2	71669136	G	C	W	C	TP
2	71669673	G	A	G	D	TP
2	73451767	A	T	Q	L	TP
2	73901427	C	T	P	L	TP
2	73902421	G	A	R	Q	TP
2	73908754	C	G	P	A	TP
2	73908765	C	A	N	K	TP
2	74073606	C	T	T	M	TP
2	74087872	G	T	V	L	TP
2	74093614	T	G	F	C	TP
2	74093625	G	A	A	T	TP
2	74093664	G	A	V	M	TP
2	84459229	A	G	M	T	TP
2	85840377	C	T	G	S	TP
2	85846486	C	T	G	D	TP
2	88736565	G	C	W	C	TP
2	96265380	A	C	M	R	TP
2	96290799	G	A	A	V	TP
2	96291878	C	A	R	L	TP
2	96293066	T	C	Y	C	TP
2	96293088	G	A	P	S	TP
2	96293090	C	A	R	L	TP
2	96296582	G	A	A	V	TP
2	96297043	T	C	K	E	TP
2	96761781	T	C	L	P	TP
2	96762219	G	T	R	L	TP
2	96797103	C	A	D	E	TP
2	97724319	C	T	P	S	TP
2	97733586	C	G	P	A	TP
2	98389768	T	C	I	T	TP
2	98391886	T	C	S	P	TP
2	98395957	T	G	Y	D	TP
2	98396074	A	G	R	G	TP
2	98396155	G	T	G	C	TP
2	98396255	C	T	T	I	TP
2	98396284	C	G	P	A	TP
2	98396441	T	C	M	T	TP
2	98396750	T	C	L	P	TP
2	98396856	C	A	N	K	TP
2	104856595	G	T	R	L	TP
2	104856730	G	T	R	L	TP
2	104856877	A	G	N	S	TP
2	108010349	G	A	D	N	TP
2	108896954	A	C	W	G	TP
2	111947502	G	C	W	S	TP
2	112019495	A	C	H	P	TP
2	112019497	C	G	R	G	TP
2	113244580	G	A	S	F	TP
2	127421411	G	A	E	K	TP
2	127423172	G	A	G	D	TP
2	127423294	T	C	S	P	TP
2	127423313	G	A	C	Y	TP
2	127428579	C	A	T	K	TP
2	127428723	C	T	A	V	TP
2	127428726	G	C	G	A	TP
2	130172433	A	G	L	P	TP
2	144389878	T	C	H	R	TP
2	144389927	A	G	C	R	TP
2	144389974	T	C	H	R	TP
2	144396412	C	T	A	T	TP
2	144396412	C	T	G	R	TP
2	144396412	C	T	V	I	TP
2	144401216	T	C	H	R	TP
2	148458759	A	G	M	V	TP
2	151518370	G	C	P	R	TP
2	159349108	T	A	E	V	TP
2	159430931	C	T	C	Y	TP
2	162267511	T	C	I	V	TP
2	162272281	A	T	M	K	TP
2	162272298	A	C	D	E	TP
2	162272356	G	C	T	S	TP
2	162272371	C	T	R	K	TP
2	162273810	T	A	E	D	TP
2	162273842	T	A	I	F	TP
2	162273845	T	C	N	D	TP
2	162273847	C	T	C	Y	TP
2	162273907	C	T	G	E	TP
2	162273913	C	A	R	L	TP
2	162273932	C	G	E	Q	TP
2	162276835	G	A	A	V	TP
2	162278223	T	C	I	V	TP
2	162281387	C	T	A	T	TP
2	162281505	G	C	N	K	TP
2	162281521	T	C	E	G	TP
2	162282494	T	G	D	A	TP
2	162282507	C	T	G	R	TP
2	162288238	G	A	T	I	TP
2	162288238	G	C	T	R	TP
2	165095539	A	C	I	R	TP
2	165162783	A	G	L	P	TP
2	165295987	A	C	D	A	TP
2	165308762	G	T	W	C	TP
2	165309384	T	C	V	A	TP
2	165309431	T	A	S	T	TP
2	165312085	C	T	A	V	TP
2	165313643	G	C	C	S	TP
2	165313980	T	A	L	M	TP
2	165313995	G	T	V	L	TP
2	165331497	A	G	T	A	TP
2	165342408	G	A	S	N	TP
2	165342435	T	A	V	E	TP
2	165344613	T	C	I	T	TP
2	165344630	G	A	A	T	TP
2	165344630	G	T	A	S	TP
2	165344651	G	C	V	L	TP
2	165354222	A	G	S	G	TP
2	165367330	A	C	T	P	TP
2	165367360	A	C	S	R	TP
2	165373303	G	C	A	P	TP
2	165374935	T	C	V	A	TP
2	165374955	C	A	L	I	TP
2	165380722	A	G	K	R	TP
2	165386829	G	C	M	I	TP
2	165386829	G	T	M	I	TP
2	165386838	G	C	M	I	TP
2	165386882	T	G	L	R	TP
2	165386939	T	C	L	P	TP
2	165388671	C	G	P	R	TP
2	165388692	G	T	R	L	TP
2	165388724	A	T	I	F	TP
2	165388755	T	C	L	P	TP
2	165388937	A	G	T	A	TP
2	165389037	G	A	G	E	TP
2	165389112	A	G	N	S	TP
2	165389139	A	T	N	I	TP
2	165389422	G	C	M	I	TP
2	165389724	C	G	P	R	TP
2	165991507	T	G	Q	P	TP
2	165991508	G	T	Q	K	TP
2	165991519	G	C	A	G	TP
2	165991729	A	G	L	P	TP
2	165991963	A	C	I	S	TP
2	165992014	C	T	G	E	TP
2	165992054	A	T	C	S	TP
2	165992096	C	A	D	Y	TP
2	165992360	G	C	R	G	TP
2	165992413	A	G	L	P	TP
2	165994145	C	A	G	V	TP
2	165994367	T	C	D	G	TP
2	165996069	T	G	N	H	TP
2	165998086	G	C	N	K	TP
2	165998086	G	T	N	K	TP
2	165999734	C	T	D	N	TP
2	165999766	T	A	K	I	TP
2	166002512	A	G	F	S	TP
2	166002623	T	A	N	I	TP
2	166002662	C	T	G	D	TP
2	166002713	A	G	M	T	TP
2	166002716	A	G	I	T	TP
2	166002723	G	A	P	S	TP
2	166009795	A	T	L	H	TP
2	166013817	C	T	C	Y	TP
2	166036496	G	A	S	L	TP
2	166036502	A	G	L	P	TP
2	166037843	A	G	M	T	TP
2	166037855	A	G	M	T	TP
2	166037876	C	G	C	S	TP
2	166037887	G	C	F	L	TP
2	166037906	T	G	H	P	TP
2	166037920	C	T	M	I	TP
2	166037930	C	A	R	L	TP
2	166037993	T	A	Q	L	TP
2	166038031	C	A	L	F	TP
2	166039427	C	A	R	L	TP
2	166039439	A	G	L	P	TP
2	166046899	A	T	N	K	TP
2	166046943	A	T	F	I	TP
2	166047653	C	T	D	N	TP
2	166047686	C	G	A	P	TP
2	166047720	A	T	N	K	TP
2	166047763	C	T	C	Y	TP
2	166048886	C	G	G	A	TP
2	166048940	T	C	Y	C	TP
2	166051741	C	A	W	C	TP
2	166051841	G	C	P	R	TP
2	166051853	C	T	C	Y	TP
2	166052863	G	A	S	L	TP
2	166052873	T	C	K	E	TP
2	166054749	A	T	I	K	TP
2	166056480	A	G	M	T	TP
2	166058592	C	G	A	P	TP
2	166058615	G	A	P	L	TP
2	166303290	A	G	I	T	TP
2	168971862	G	C	I	M	TP
2	169013404	A	T	M	K	TP
2	169487092	A	G	R	G	TP
2	170854011	T	G	W	G	TP
2	176269631	T	A	M	K	TP
2	178536144	C	T	E	K	TP
2	178552432	C	A	K	N	TP
2	178558197	T	C	T	A	TP
2	178570836	G	T	A	E	TP
2	178575858	C	G	S	T	TP
2	178587738	G	T	P	T	TP
2	178589681	T	C	K	E	TP
2	178598643	G	A	P	S	TP
2	178601318	C	T	G	D	TP
2	178604773	C	T	D	N	TP
2	178614110	G	T	N	K	TP
2	178647389	G	A	P	L	TP
2	178671973	T	A	K	I	TP
2	178722307	A	G	S	P	TP
2	178722911	C	G	E	Q	TP
2	178724093	C	T	V	M	TP
2	178750716	A	G	I	T	TP
2	178777567	C	A	D	Y	TP
2	178795154	C	T	G	D	TP
2	181558692	C	T	G	R	TP
2	181603899	A	G	L	P	TP
2	181657005	A	G	M	T	TP
2	188988590	G	A	G	R	TP
2	188990335	G	C	G	A	TP
2	188991031	G	A	G	S	TP
2	188991032	G	T	G	V	TP
2	188991050	G	T	G	V	TP
2	188993416	G	T	G	V	TP
2	188994542	G	A	G	D	TP
2	188995047	G	T	G	V	TP
2	188996170	G	A	G	R	TP
2	188996480	G	A	G	D	TP
2	188997166	G	T	G	V	TP
2	188998674	G	A	G	S	TP
2	188999304	G	A	G	D	TP
2	188999313	G	A	G	E	TP
2	188999358	G	T	G	V	TP
2	188999507	G	A	G	D	TP
2	188999852	G	A	G	D	TP
2	188999860	G	C	G	R	TP
2	188999879	G	A	G	E	TP
2	189003045	G	A	G	R	TP
2	189004010	G	A	G	D	TP
2	189005350	G	A	G	S	TP
2	189006372	G	C	G	R	TP
2	189006409	G	A	G	D	TP
2	189007510	G	T	G	V	TP
2	189008925	G	T	G	V	TP
2	189042755	C	G	G	R	TP
2	189068857	C	G	G	R	TP
2	189565581	C	T	R	Q	TP
2	189571799	T	C	N	D	TP
2	190902026	G	A	R	K	TP
2	190905126	C	T	P	L	TP
2	190930456	C	G	S	C	TP
2	190974909	G	A	T	I	TP
2	190984347	G	A	T	I	TP
2	190986909	A	C	V	G	TP
2	190986910	C	G	V	L	TP
2	190991295	A	G	C	R	TP
2	190995142	G	A	T	I	TP
2	190995146	A	C	Y	D	TP
2	190995149	T	G	K	Q	TP
2	190995166	A	C	L	W	TP
2	190998244	C	T	M	I	TP
2	191009027	C	G	R	P	TP
2	196215961	G	T	S	Y	TP
2	196217031	C	G	E	Q	TP
2	196220104	A	C	L	W	TP
2	196220126	A	G	F	L	TP
2	196228190	A	G	Y	H	TP
2	199308907	G	T	N	K	TP
2	199328897	T	C	E	G	TP
2	201639047	T	C	I	M	TP
2	201726685	A	G	L	P	TP
2	201753165	G	T	A	E	TP
2	202467522	G	A	C	Y	TP
2	202467617	T	C	C	R	TP
2	202467620	T	G	C	G	TP
2	202520151	A	C	H	P	TP
2	202532589	G	T	G	V	TP
2	202532634	A	G	N	S	TP
2	202532673	T	G	M	R	TP
2	202532684	G	C	G	R	TP
2	203870603	C	G	P	A	TP
2	203870886	C	G	P	R	TP
2	203870892	A	G	Y	C	TP
2	206147564	A	C	M	R	TP
2	206767457	T	C	L	P	TP
2	206788903	G	T	R	I	TP
2	210293791	A	C	M	R	TP
2	210612273	C	G	R	G	TP
2	210642649	A	C	D	A	TP
2	210654061	G	C	A	P	TP
2	210658633	T	A	F	Y	TP
2	211619271	A	T	I	N	TP
2	211722491	C	T	C	Y	TP
2	214780560	C	A	K	N	TP
2	214792414	A	G	C	R	TP
2	214990880	A	G	L	P	TP
2	215430762	C	T	C	Y	TP
2	215431874	C	T	C	Y	TP
2	215433371	C	T	C	Y	TP
2	218814055	T	G	L	R	TP
2	218893216	G	A	C	Y	TP
2	219057658	C	T	V	M	TP
2	219284769	G	A	E	K	TP
2	219421359	A	C	Q	P	TP
2	219568150	C	T	R	H	TP
2	222297009	C	G	R	P	TP
2	222297060	T	C	H	R	TP
2	222297172	C	A	G	C	TP
2	224500474	C	T	G	D	TP
2	227057528	C	A	G	V	TP
2	227103178	C	T	G	E	TP
2	227104033	C	T	G	D	TP
2	227108597	C	T	G	E	TP
2	227253330	G	A	G	E	TP
2	227253598	G	A	G	E	TP
2	227263812	G	A	G	R	TP
2	227263848	G	C	G	R	TP
2	227263917	G	A	G	R	TP
2	227269964	G	A	G	D	TP
2	227273021	G	A	G	R	TP
2	227277449	G	A	G	D	TP
2	227279874	G	T	G	V	TP
2	227282460	G	A	G	S	TP
2	227282488	G	A	G	D	TP
2	227289999	G	A	G	D	TP
2	227293237	G	A	G	E	TP
2	227293246	G	A	G	D	TP
2	227297683	G	A	G	E	TP
2	227297737	G	A	G	E	TP
2	227297790	G	C	G	R	TP
2	227305066	G	T	G	V	TP
2	227699435	A	G	W	R	TP
2	229787514	A	T	D	E	TP
2	232528599	G	C	C	S	TP
2	232531411	C	T	L	F	TP
2	237359362	C	G	K	N	TP
2	237359363	T	C	K	R	TP
2	237371731	C	A	G	V	TP
2	240775889	C	G	R	P	TP
2	240783106	C	T	G	R	TP
2	240783109	C	G	E	Q	TP
2	240786437	C	G	R	T	TP
2	240786473	A	G	L	P	TP
2	240788181	C	T	G	D	TP
2	240797649	G	T	T	N	TP
2	240797721	C	T	R	Q	TP
3	3152504	T	A	N	I	TP
3	4452928	A	C	V	G	TP
3	4521031	G	A	D	N	TP
3	4663162	A	G	R	G	TP
3	7452612	G	A	E	K	TP
3	9442156	A	G	K	E	TP
3	9447807	A	G	Q	R	TP
3	9470571	C	T	P	L	TP
3	9474582	G	A	D	N	TP
3	9745071	G	A	R	H	TP
3	10142007	A	T	M	L	TP
3	10142073	T	A	F	I	TP
3	10142079	A	C	N	H	TP
3	10142079	A	G	N	D	TP
3	10142086	G	T	S	I	TP
3	10142178	A	G	S	G	TP
3	10146517	A	G	H	R	TP
3	10146522	T	G	W	G	TP
3	10146530	C	G	F	L	TP
3	10146634	C	T	P	L	TP
3	10146636	G	T	V	L	TP
3	10149798	A	G	K	E	TP
3	10149804	C	G	R	G	TP
3	10149820	T	A	V	D	TP
3	10149831	G	C	V	L	TP
3	10149832	T	A	V	D	TP
3	10149856	T	A	L	Q	TP
3	10149856	T	G	L	R	TP
3	10149886	T	A	L	Q	TP
3	10149886	T	C	L	P	TP
3	11017360	G	T	R	L	TP
3	11017378	C	T	S	F	TP
3	11020259	G	A	C	Y	TP
3	11022404	C	T	T	M	TP
3	11028833	G	A	G	S	TP
3	11029219	A	G	K	R	TP
3	11034534	G	T	V	L	TP
3	12604185	T	C	N	S	TP
3	12604191	G	T	T	K	TP
3	12604197	G	C	T	R	TP
3	12604201	A	T	S	T	TP
3	14445720	C	A	A	E	TP
3	14472304	G	T	G	V	TP
3	15453829	C	T	G	E	TP
3	15453910	C	G	G	A	TP
3	15644412	T	G	C	G	TP
3	15644621	C	G	I	M	TP
3	15645381	C	T	P	S	TP
3	15645484	A	G	D	G	TP
3	23919200	G	T	R	L	TP
3	23961982	C	T	R	W	TP
3	24127715	T	A	M	L	TP
3	25593551	T	G	F	V	TP
3	25733963	C	T	R	Q	TP
3	27201558	G	A	P	L	TP
3	30671940	G	A	G	S	TP
3	30688396	A	G	Y	C	TP
3	30691456	T	C	W	R	TP
3	32891027	G	A	R	H	TP
3	32891090	G	A	R	H	TP
3	32891591	G	A	R	H	TP
3	33018477	G	A	H	Y	TP
3	33068280	G	A	P	L	TP
3	36993550	G	T	M	I	TP
3	36993642	T	A	I	N	TP
3	36993660	A	C	N	T	TP
3	36996633	C	A	S	Y	TP
3	36996705	T	G	I	S	TP
3	37004414	T	A	I	K	TP
3	37004449	A	G	T	A	TP
3	37048599	T	C	L	P	TP
3	37048609	G	C	E	D	TP
3	38550475	G	C	S	C	TP
3	38551015	A	G	L	P	TP
3	38555735	G	T	T	K	TP
3	38556532	T	A	Y	F	TP
3	38606743	C	A	D	Y	TP
3	38633048	T	C	Y	C	TP
3	38894945	G	T	A	D	TP
3	38925462	C	T	R	H	TP
3	42685794	G	C	R	P	TP
3	43555409	A	G	C	R	TP
3	43717708	G	A	G	R	TP
3	45417506	G	A	A	T	TP
3	45417558	A	C	Q	P	TP
3	45458819	G	A	R	H	TP
3	45491590	A	G	D	G	TP
3	45496358	C	T	P	L	TP
3	45517957	C	T	T	I	TP
3	46863327	C	T	A	T	TP
3	46996814	T	C	L	P	TP
3	47003872	G	A	C	Y	TP
3	47005221	T	C	F	L	TP
3	47006204	G	C	R	P	TP
3	47007577	C	T	T	I	TP
3	47101476	T	C	Y	C	TP
3	47409521	C	G	N	K	TP
3	47676777	T	G	H	P	TP
3	47846462	A	G	T	A	TP
3	48466837	C	A	P	Q	TP
3	48567136	C	A	G	W	TP
3	48572412	C	T	G	R	TP
3	48576286	C	T	G	E	TP
3	49100296	C	A	G	V	TP
3	49368494	G	A	P	S	TP
3	49375451	C	T	E	K	TP
3	49421520	C	T	G	E	TP
3	49898938	C	A	D	Y	TP
3	50365146	A	G	L	P	TP
3	50365633	C	T	D	N	TP
3	50375876	C	G	R	P	TP
3	52151055	C	A	V	F	TP
3	52396797	G	C	K	N	TP
3	52403241	C	G	S	T	TP
3	53111830	C	T	G	S	TP
3	53730468	A	T	I	F	TP
3	58077255	G	T	G	C	TP
3	58105208	G	T	G	V	TP
3	58134726	T	C	I	T	TP
3	58138348	C	T	A	V	TP
3	69118727	C	A	R	L	TP
3	70972657	A	C	L	R	TP
3	70977662	T	A	Y	F	TP
3	70977665	G	A	T	I	TP
3	71001034	C	G	D	H	TP
3	73384465	T	G	S	R	TP
3	81646404	A	G	F	S	TP
3	93874360	C	T	C	Y	TP
3	93879264	G	A	R	C	TP
3	93892962	C	T	D	N	TP
3	93893009	T	C	E	G	TP
3	93893118	A	G	S	P	TP
3	93898531	A	T	C	S	TP
3	101232901	C	A	C	F	TP
3	101273682	C	G	A	P	TP
3	101652500	A	C	H	Q	TP
3	101656110	G	A	H	Y	TP
3	113013310	C	G	L	F	TP
3	114339276	T	C	H	R	TP
3	114339292	T	G	S	R	TP
3	114339369	A	G	L	P	TP
3	114339394	G	A	R	C	TP
3	114339409	A	G	C	R	TP
3	114339414	T	G	H	P	TP
3	114339418	G	A	P	S	TP
3	114350278	G	C	H	Q	TP
3	114350318	A	C	F	C	TP
3	120644413	A	G	F	S	TP
3	122257092	G	A	R	H	TP
3	122261538	C	T	A	V	TP
3	122262285	C	G	S	C	TP
3	122282111	A	G	Q	R	TP
3	122282174	G	A	G	E	TP
3	122283698	T	A	C	S	TP
3	123291366	T	G	E	A	TP
3	123296216	G	T	S	R	TP
3	123325339	T	C	K	E	TP
3	123330956	G	T	P	T	TP
3	123347810	T	A	I	F	TP
3	123347866	G	A	A	V	TP
3	123640361	G	A	P	L	TP
3	123647372	C	A	A	S	TP
3	124632638	A	G	S	G	TP
3	125233881	T	C	D	G	TP
3	128481276	G	A	R	W	TP
3	128481276	G	C	R	G	TP
3	128481877	C	T	R	Q	TP
3	128481916	C	T	C	Y	TP
3	128481917	A	G	C	R	TP
3	128807614	G	T	K	N	TP
3	128897709	A	G	K	R	TP
3	128901309	C	T	P	L	TP
3	129528777	A	T	N	I	TP
3	129528778	T	G	N	K	TP
3	129528870	T	G	L	R	TP
3	129528885	G	T	G	V	TP
3	129528998	G	C	G	R	TP
3	129529035	G	T	G	V	TP
3	129529050	G	T	G	V	TP
3	129529061	T	C	C	R	TP
3	129529061	T	G	C	G	TP
3	129529074	G	T	G	V	TP
3	129531011	C	T	A	V	TP
3	129531015	C	G	C	W	TP
3	129531026	C	A	P	Q	TP
3	129531026	C	T	P	L	TP
3	129532252	T	C	Y	H	TP
3	129532258	C	A	P	T	TP
3	129532258	C	G	P	A	TP
3	129532277	C	G	S	W	TP
3	129532280	G	A	C	Y	TP
3	129532280	G	T	C	F	TP
3	129532291	T	A	Y	N	TP
3	129532352	A	G	H	R	TP
3	129532364	C	T	P	L	TP
3	129532367	T	A	M	K	TP
3	129532367	T	G	M	R	TP
3	129532646	C	A	S	R	TP
3	129532744	C	G	P	R	TP
3	129533699	G	A	S	N	TP
3	129533704	G	T	V	L	TP
3	129533705	T	A	V	E	TP
3	129533705	T	C	V	A	TP
3	136256616	T	C	F	S	TP
3	136293804	A	C	T	P	TP
3	136297988	C	A	A	D	TP
3	136327190	G	A	G	S	TP
3	136327673	C	T	L	F	TP
3	136327707	C	T	A	V	TP
3	138372951	G	T	G	V	TP
3	138397333	C	T	T	I	TP
3	138397342	A	G	Q	R	TP
3	138656256	C	A	E	D	TP
3	138946425	T	C	N	D	TP
3	138946457	G	C	P	R	TP
3	138946457	G	T	P	Q	TP
3	138946461	A	T	F	I	TP
3	138946493	A	G	L	P	TP
3	138946530	T	C	M	V	TP
3	138946535	A	T	I	N	TP
3	138946548	A	C	Y	D	TP
3	138946550	G	C	S	W	TP
3	138946554	A	T	Y	N	TP
3	138946563	T	C	K	E	TP
3	142676175	T	C	F	S	TP
3	147410413	C	A	L	M	TP
3	149960890	T	C	L	S	TP
3	149960893	T	C	L	P	TP
3	150928198	G	T	S	Y	TP
3	150941692	A	G	L	P	TP
3	150972581	C	A	G	V	TP
3	150972644	A	T	L	H	TP
3	151338326	T	C	K	E	TP
3	151380116	G	A	M	I	TP
3	155166907	C	T	P	S	TP
3	155168789	G	A	A	T	TP
3	155833907	G	C	H	D	TP
3	158646178	A	T	D	V	TP
3	158653421	C	T	P	S	TP
3	158666331	T	C	C	R	TP
3	167789282	A	C	S	R	TP
3	177033051	A	G	Y	H	TP
3	177034264	T	C	Y	C	TP
3	177038120	C	A	C	F	TP
3	177038317	T	C	H	R	TP
3	177038360	A	G	C	R	TP
3	177047365	C	A	G	C	TP
3	177050521	A	G	F	L	TP
3	179204533	G	A	G	R	TP
3	179210279	C	T	P	S	TP
3	179229373	T	G	L	W	TP
3	179419433	T	C	K	E	TP
3	181712728	A	G	D	G	TP
3	181713058	C	G	P	R	TP
3	184137706	G	A	R	H	TP
3	184140590	G	C	R	P	TP
3	184140604	C	G	R	G	TP
3	184180927	C	T	R	W	TP
3	184242930	T	C	N	S	TP
3	184245788	T	C	Y	C	TP
3	186539495	C	T	V	M	TP
3	189867902	C	T	R	C	TP
3	189890821	T	C	L	P	TP
3	189890829	T	G	F	V	TP
3	189894249	T	C	I	T	TP
3	190404926	G	C	G	R	TP
3	193637967	G	C	D	H	TP
3	193643604	A	T	N	I	TP
3	193643975	A	T	D	V	TP
3	193644008	C	G	T	R	TP
3	193647129	T	C	F	L	TP
3	196654568	T	C	L	P	TP
4	499336	A	G	M	V	TP
4	626054	C	A	A	D	TP
4	653914	C	G	H	Q	TP
4	662189	A	G	H	R	TP
4	1002341	G	T	D	Y	TP
4	1803813	C	T	S	F	TP
4	1807128	C	T	P	L	TP
4	1918170	G	T	R	S	TP
4	6300763	A	G	H	R	TP
4	15587838	G	T	G	V	TP
4	15599587	T	G	W	G	TP
4	15984263	C	A	L	F	TP
4	20257908	G	A	A	T	TP
4	20553955	A	T	K	N	TP
4	39253202	G	C	R	P	TP
4	39503903	T	C	H	R	TP
4	39505308	T	C	Y	C	TP
4	39505739	T	C	M	V	TP
4	39509760	C	G	G	R	TP
4	39510365	C	G	E	D	TP
4	39510493	G	C	P	A	TP
4	39510752	A	G	I	T	TP
4	39514103	C	T	A	T	TP
4	39514133	A	C	S	A	TP
4	39521388	A	G	I	T	TP
4	39521443	C	T	A	T	TP
4	41746306	C	A	R	L	TP
4	41746307	G	C	R	G	TP
4	41747356	C	T	R	Q	TP
4	46262010	G	T	F	L	TP
4	46262110	G	T	T	K	TP
4	46262114	G	C	L	V	TP
4	46303528	A	G	M	T	TP
4	47936863	A	C	F	C	TP
4	47937047	A	G	C	R	TP
4	52038258	A	G	M	T	TP
4	54101759	A	G	Q	R	TP
4	54726036	A	T	K	I	TP
4	78372742	G	T	C	F	TP
4	83284545	A	T	Y	N	TP
4	84702505	C	A	G	V	TP
4	88038381	G	A	R	Q	TP
4	88038399	G	C	C	S	TP
4	88046642	G	T	R	S	TP
4	88046671	G	A	G	D	TP
4	88074889	T	C	L	P	TP
4	99601674	T	A	L	H	TP
4	101025954	C	T	D	N	TP
4	101026014	C	T	A	T	TP
4	101026023	A	G	F	L	TP
4	102566988	T	G	I	S	TP
4	102567021	T	A	V	D	TP
4	102582873	C	G	I	M	TP
4	105235380	C	T	P	S	TP
4	105438036	T	A	T	S	TP
4	106194735	A	C	F	C	TP
4	106194737	C	A	W	C	TP
4	107895738	T	G	I	S	TP
4	107895744	T	G	M	R	TP
4	109749248	C	G	C	S	TP
4	110618684	C	G	W	S	TP
4	110621162	A	C	V	G	TP
4	110621163	C	T	V	I	TP
4	112427580	C	T	T	M	TP
4	118731342	A	G	S	P	TP
4	118738261	C	A	Q	H	TP
4	118805881	G	A	P	L	TP
4	119256268	A	G	H	R	TP
4	121848898	C	G	G	R	TP
4	122742142	G	A	G	R	TP
4	122743115	A	G	K	R	TP
4	123028354	G	T	A	S	TP
4	140396131	T	C	K	R	TP
4	140405975	G	T	P	Q	TP
4	143528006	A	C	K	Q	TP
4	146503857	C	T	G	R	TP
4	146503910	C	T	G	D	TP
4	146510012	A	G	L	P	TP
4	148114246	A	C	L	R	TP
4	154567781	T	C	C	R	TP
4	154569529	G	C	G	A	TP
4	154585957	C	T	C	Y	TP
4	154589513	C	G	R	P	TP
4	154589514	G	T	R	S	TP
4	154744672	T	C	F	L	TP
4	155852222	C	A	R	I	TP
4	157341334	G	T	A	S	TP
4	158697619	C	T	P	S	TP
4	158699120	G	C	G	A	TP
4	158706353	T	C	W	R	TP
4	158706707	T	C	F	S	TP
4	183668021	C	T	S	L	TP
4	185144890	C	G	R	G	TP
4	186271741	C	G	A	G	TP
4	186280565	T	C	C	R	TP
4	186707160	C	T	E	K	TP
4	186709108	C	T	M	I	TP
5	256409	C	T	R	C	TP
5	1253781	C	G	E	Q	TP
5	1264408	A	G	S	P	TP
5	1266515	T	C	D	G	TP
5	1293505	C	A	V	L	TP
5	1294541	G	C	F	L	TP
5	1443020	G	A	R	W	TP
5	1801497	G	A	C	Y	TP
5	7870795	A	G	M	V	TP
5	13862701	A	G	L	P	TP
5	14374244	C	G	R	G	TP
5	14374245	G	A	R	Q	TP
5	14388626	G	A	E	K	TP
5	14394095	G	T	V	F	TP
5	33455691	T	C	L	P	TP
5	33456216	A	G	K	E	TP
5	33984393	C	A	G	V	TP
5	33984435	G	T	A	E	TP
5	34933817	A	G	K	E	TP
5	35860974	C	G	L	V	TP
5	36976342	C	G	R	G	TP
5	37022323	G	A	G	D	TP
5	37044661	T	G	L	R	TP
5	41850170	C	G	A	P	TP
5	41861399	C	T	G	R	TP
5	42694994	A	C	N	T	TP
5	45267103	C	T	R	Q	TP
5	45353237	C	T	V	M	TP
5	45396551	C	T	G	S	TP
5	45461871	C	G	C	S	TP
5	45645306	A	C	M	R	TP
5	45645565	G	C	L	V	TP
5	55910592	C	T	S	F	TP
5	55952309	G	A	P	L	TP
5	55956082	T	A	N	Y	TP
5	56856673	A	G	R	G	TP
5	70925108	C	T	A	V	TP
5	70942463	T	C	Y	H	TP
5	70946138	T	C	S	P	TP
5	70946166	G	A	G	D	TP
5	71602562	C	T	P	L	TP
5	74720491	A	G	D	G	TP
5	88728498	C	G	Q	H	TP
5	88804662	A	C	V	G	TP
5	88804791	G	C	T	R	TP
5	88823745	C	T	R	H	TP
5	90653722	A	G	Y	C	TP
5	90657917	T	G	L	R	TP
5	90716490	G	T	D	Y	TP
5	90776560	G	T	G	C	TP
5	93585262	G	T	S	I	TP
5	93585312	C	T	H	Y	TP
5	93585475	T	C	M	T	TP
5	93585476	G	C	M	I	TP
5	96397370	G	C	P	R	TP
5	96400037	A	G	L	P	TP
5	110761517	T	C	L	P	TP
5	112828006	G	C	Q	H	TP
5	119452576	A	C	M	L	TP
5	122070581	A	T	S	R	TP
5	122075539	G	A	T	I	TP
5	126561098	T	C	N	D	TP
5	126577163	C	T	G	E	TP
5	126595007	C	G	E	D	TP
5	128332980	A	G	L	P	TP
5	128334832	C	T	C	Y	TP
5	128335176	A	C	C	G	TP
5	128344469	C	G	G	R	TP
5	128345438	T	C	K	E	TP
5	131165204	A	G	M	T	TP
5	131187079	C	G	Q	E	TP
5	132392478	G	A	G	E	TP
5	134199149	T	C	Y	C	TP
5	134200349	G	C	Q	E	TP
5	134200351	T	C	H	R	TP
5	134200405	T	A	D	V	TP
5	134200406	C	G	D	H	TP
5	134200989	T	C	H	R	TP
5	134201943	C	G	D	H	TP
5	134201954	T	C	Y	C	TP
5	134201968	C	G	Q	H	TP
5	134205971	T	C	D	G	TP
5	137628301	G	T	N	K	TP
5	138386248	A	G	D	G	TP
5	138399908	A	T	D	V	TP
5	138431545	G	A	E	K	TP
5	138441398	T	G	M	R	TP
5	140114446	G	A	A	T	TP
5	140114611	A	G	K	E	TP
5	140114665	A	G	N	D	TP
5	140114684	T	C	L	P	TP
5	140114746	G	C	A	P	TP
5	140114795	T	C	L	P	TP
5	140114960	C	G	P	R	TP
5	140677922	C	A	D	Y	TP
5	140693619	T	A	L	Q	TP
5	141528775	A	C	L	R	TP
5	149028020	A	G	L	P	TP
5	149944673	T	C	M	V	TP
5	149981158	C	T	S	F	TP
5	150054386	C	T	R	K	TP
5	150054414	C	G	A	P	TP
5	150056109	G	C	P	R	TP
5	150056286	G	T	A	D	TP
5	150056335	G	A	H	Y	TP
5	150060902	G	T	H	Q	TP
5	150247813	C	T	G	E	TP
5	150289577	C	T	E	K	TP
5	151266900	G	A	C	Y	TP
5	151886767	C	T	C	Y	TP
5	156647499	A	T	T	S	TP
5	157294834	C	A	R	S	TP
5	157319809	G	C	E	D	TP
5	157327988	G	T	D	Y	TP
5	157327989	A	G	D	G	TP
5	157460136	T	C	M	T	TP
5	157463277	T	A	V	D	TP
5	157467055	G	A	G	E	TP
5	157468735	A	C	E	D	TP
5	157471668	C	T	S	F	TP
5	157471740	C	G	T	R	TP
5	157472395	C	T	P	L	TP
5	157472498	C	G	N	K	TP
5	157472573	C	A	S	R	TP
5	157638560	G	C	S	C	TP
5	161331065	T	A	I	F	TP
5	161873129	G	A	D	N	TP
5	161873301	G	A	R	Q	TP
5	161882641	C	A	L	I	TP
5	161890981	A	G	M	V	TP
5	161891019	C	A	N	K	TP
5	161895706	T	G	S	R	TP
5	162097811	C	A	N	K	TP
5	162142238	C	T	P	S	TP
5	169718777	G	T	R	S	TP
5	172950725	G	A	G	D	TP
5	177191941	G	A	A	T	TP
5	177257032	A	G	H	R	TP
5	177267613	G	T	C	F	TP
5	177269708	T	A	Y	N	TP
5	177280627	C	G	C	W	TP
5	177283873	G	C	W	C	TP
5	177292061	T	G	F	L	TP
5	177293858	T	C	C	R	TP
5	180616465	G	A	R	W	TP
6	1610806	G	A	G	S	TP
6	1610837	C	G	S	W	TP
6	3104279	G	A	D	N	TP
6	3104279	G	C	D	H	TP
6	3104280	A	T	D	V	TP
6	3113125	G	A	C	Y	TP
6	3153954	T	C	N	S	TP
6	3154023	G	A	A	V	TP
6	3157459	C	A	R	L	TP
6	3224917	C	T	R	H	TP
6	3225019	G	A	P	L	TP
6	3225460	A	T	I	N	TP
6	3225487	C	A	C	F	TP
6	6224771	G	C	S	R	TP
6	6266566	C	A	W	L	TP
6	6305437	C	A	R	L	TP
6	7569286	C	T	S	F	TP
6	10404520	C	T	G	E	TP
6	10404526	A	G	L	P	TP
6	10404721	T	C	K	R	TP
6	13272904	A	T	N	I	TP
6	21594710	T	G	I	S	TP
6	21594849	G	T	K	N	TP
6	21594868	G	C	A	P	TP
6	26020889	G	C	E	Q	TP
6	26156523	A	C	T	P	TP
6	27892786	C	T	E	K	TP
6	30657009	C	A	Q	H	TP
6	30657079	G	A	T	M	TP
6	30664838	C	T	G	E	TP
6	30723486	G	T	G	C	TP
6	30723510	C	T	L	F	TP
6	32039417	G	A	C	Y	TP
6	32039555	T	G	L	V	TP
6	32040048	T	C	M	T	TP
6	32040048	T	G	M	R	TP
6	32040937	G	A	G	S	TP
6	33165948	C	T	G	S	TP
6	33437749	T	C	C	R	TP
6	33437885	T	C	L	P	TP
6	33437989	T	C	W	R	TP
6	33441330	A	C	T	P	TP
6	33441374	G	C	K	N	TP
6	33443077	C	A	S	Y	TP
6	33447842	G	C	Q	H	TP
6	35503581	C	T	R	K	TP
6	36270515	C	G	S	W	TP
6	36270616	T	C	S	P	TP
6	36270617	C	G	S	W	TP
6	36291476	A	C	H	P	TP
6	36291501	C	A	D	E	TP
6	36291535	A	G	K	E	TP
6	36293070	T	C	C	R	TP
6	36295386	G	C	R	P	TP
6	42178377	A	G	D	G	TP
6	42178809	G	T	R	L	TP
6	42704399	A	C	M	R	TP
6	42704528	C	A	C	F	TP
6	42704599	G	C	S	R	TP
6	42704609	C	T	R	Q	TP
6	42721817	T	C	D	G	TP
6	42721817	T	G	D	A	TP
6	42721859	A	C	L	R	TP
6	42966524	C	T	V	M	TP
6	42978765	T	A	E	V	TP
6	42978981	A	G	L	P	TP
6	43519805	G	C	A	P	TP
6	43521229	G	A	E	K	TP
6	44303404	T	G	Q	P	TP
6	45328729	G	A	M	I	TP
6	45545280	C	T	A	V	TP
6	49435466	A	C	I	R	TP
6	49440273	C	G	G	A	TP
6	49440288	T	G	D	A	TP
6	49453628	A	C	L	R	TP
6	49453709	G	A	A	V	TP
6	49457877	A	C	N	K	TP
6	51659468	A	T	I	N	TP
6	51753287	C	A	R	L	TP
6	52025590	A	C	L	R	TP
6	52028177	C	T	G	E	TP
6	52046072	T	G	T	P	TP
6	52059981	C	T	A	T	TP
6	53031065	C	A	G	C	TP
6	53032573	C	T	E	K	TP
6	56459060	G	A	P	L	TP
6	56851414	G	T	A	E	TP
6	63720702	C	G	G	A	TP
6	63721038	A	G	M	T	TP
6	63721215	C	G	C	S	TP
6	69049307	T	C	V	A	TP
6	69382853	G	A	R	K	TP
6	73111384	C	A	P	Q	TP
6	76018812	A	G	L	P	TP
6	79003821	T	C	K	R	TP
6	79026079	G	A	S	L	TP
6	79026163	C	A	G	V	TP
6	80168875	A	T	I	F	TP
6	81752077	G	C	P	R	TP
6	87548593	A	G	I	T	TP
6	90008774	A	G	L	P	TP
6	98875444	C	T	C	Y	TP
6	99446205	T	C	S	G	TP
6	99482871	C	T	V	M	TP
6	99508705	A	C	S	A	TP
6	101928526	C	A	T	K	TP
6	104849166	G	T	P	H	TP
6	106622931	G	A	P	S	TP
6	106643060	G	A	G	E	TP
6	108964306	T	A	I	N	TP
6	111572899	G	T	T	N	TP
6	116120174	C	G	D	H	TP
6	116120345	A	C	C	G	TP
6	118632482	A	G	I	T	TP
6	118632492	C	T	D	N	TP
6	118651268	A	G	M	T	TP
6	121446911	G	A	G	R	TP
6	121447764	G	A	S	N	TP
6	129312921	T	C	C	R	TP
6	129353247	C	T	P	L	TP
6	131579110	G	C	E	Q	TP
6	131581230	G	A	G	E	TP
6	131581347	T	A	V	E	TP
6	131861679	C	G	P	A	TP
6	135447008	C	A	Q	H	TP
6	137206214	A	G	W	R	TP
6	139373244	T	G	E	A	TP
6	143471041	G	A	G	R	TP
6	145635403	G	A	T	I	TP
6	145735240	T	C	K	E	TP
6	148531616	T	G	S	A	TP
6	148531622	G	A	E	K	TP
6	148531641	T	C	L	P	TP
6	148531653	G	A	S	N	TP
6	148532883	T	C	Y	H	TP
6	148532883	T	G	Y	D	TP
6	149680019	C	T	E	K	TP
6	157206878	C	T	H	Y	TP
6	157207035	T	C	M	T	TP
6	160718392	T	G	C	G	TP
6	161350196	A	G	M	T	TP
6	165433015	G	A	R	W	TP
7	1496222	T	C	M	V	TP
7	2235298	C	T	G	R	TP
7	2945938	A	G	L	P	TP
7	5527873	G	A	R	C	TP
7	5528455	G	A	R	C	TP
7	5528467	G	A	R	W	TP
7	5528500	C	T	E	K	TP
7	5529305	G	C	H	Q	TP
7	5529345	C	T	S	N	TP
7	5529585	C	T	D	N	TP
7	6009019	T	G	M	L	TP
7	19116960	G	A	T	I	TP
7	19116964	G	A	R	C	TP
7	23140798	T	C	C	R	TP
7	25123724	G	C	L	V	TP
7	30026366	A	T	M	K	TP
7	30603062	G	A	D	N	TP
7	30603107	G	C	D	H	TP
7	30612215	T	G	I	S	TP
7	33152703	A	G	K	E	TP
7	33273036	G	A	E	K	TP
7	39696751	T	A	D	E	TP
7	40001872	G	A	A	T	TP
7	40001924	C	A	A	E	TP
7	40047847	G	A	G	E	TP
7	41964997	C	T	G	E	TP
7	41978624	G	A	T	M	TP
7	44145614	G	A	A	V	TP
7	44145620	C	A	R	L	TP
7	44147795	T	C	N	D	TP
7	44149813	G	A	T	M	TP
7	44152327	T	A	T	S	TP
7	44153361	G	A	H	Y	TP
7	44153379	C	T	G	S	TP
7	50382602	C	T	R	W	TP
7	50382683	A	G	T	A	TP
7	50400468	C	G	C	W	TP
7	50529338	C	A	S	I	TP
7	65982077	C	A	R	L	TP
7	66638278	G	T	G	W	TP
7	66994303	A	G	V	A	TP
7	70766232	C	G	H	Q	TP
7	70766245	A	C	T	P	TP
7	70766249	A	C	H	P	TP
7	76302962	G	A	G	R	TP
7	76303844	G	A	R	Q	TP
7	76329926	C	T	R	H	TP
7	76434087	C	G	R	G	TP
7	80188975	C	A	T	K	TP
7	87443353	A	C	L	R	TP
7	87447134	C	T	G	D	TP
7	92222833	G	A	S	L	TP
7	93101900	G	A	P	S	TP
7	93102221	G	A	R	W	TP
7	93103793	C	T	D	N	TP
7	93103851	G	T	H	Q	TP
7	93104722	C	T	R	Q	TP
7	93132619	T	C	Y	C	TP
7	93135314	C	T	E	K	TP
7	94404575	G	T	G	V	TP
7	94404703	G	A	G	D	TP
7	94404721	G	T	G	V	TP
7	94404891	A	G	D	G	TP
7	94406250	G	A	G	R	TP
7	94406278	G	A	G	E	TP
7	94406295	G	A	G	S	TP
7	94408373	G	A	G	D	TP
7	94408807	G	T	G	V	TP
7	94408816	G	A	G	D	TP
7	94409331	G	A	G	R	TP
7	94409404	G	A	G	D	TP
7	94409564	G	A	G	S	TP
7	94409750	G	A	G	S	TP
7	94409769	G	T	G	V	TP
7	94409787	G	A	G	D	TP
7	94410483	G	A	G	R	TP
7	94411056	G	A	G	S	TP
7	94411074	G	A	G	S	TP
7	94411093	G	A	G	E	TP
7	94411119	G	T	G	C	TP
7	94411146	G	C	G	R	TP
7	94412113	G	A	G	S	TP
7	94412603	G	T	G	V	TP
7	94414223	G	T	G	V	TP
7	94417752	G	T	G	V	TP
7	94419507	G	A	G	S	TP
7	94419517	G	A	G	D	TP
7	94419544	G	A	G	D	TP
7	94420251	G	C	G	R	TP
7	94420541	G	A	G	S	TP
7	94420631	G	A	G	R	TP
7	94421018	G	T	G	C	TP
7	94421054	G	C	G	R	TP
7	94422958	G	T	G	V	TP
7	94422975	G	A	G	S	TP
7	94425619	G	A	G	R	TP
7	94425638	G	A	G	D	TP
7	94425759	G	A	G	S	TP
7	94426043	G	A	G	S	TP
7	94426505	G	A	G	E	TP
7	94426513	G	A	G	S	TP
7	94427243	G	T	G	V	TP
7	94427278	G	T	G	C	TP
7	94427854	C	G	D	E	TP
7	94603373	A	T	C	S	TP
7	94628278	T	C	Q	R	TP
7	94629781	A	C	L	R	TP
7	97854658	T	C	E	G	TP
7	97854680	C	A	A	S	TP
7	97855393	C	T	G	E	TP
7	98927318	G	A	A	T	TP
7	98927319	C	T	A	V	TP
7	98930129	G	A	E	K	TP
7	98953320	T	A	W	R	TP
7	98953322	G	T	W	C	TP
7	98956240	G	A	R	Q	TP
7	100197176	G	A	R	H	TP
7	100648608	A	G	L	P	TP
7	100805580	A	G	F	L	TP
7	100805612	C	T	C	Y	TP
7	100805646	A	G	C	R	TP
7	100806454	C	T	G	E	TP
7	100807466	T	C	N	D	TP
7	100812915	C	A	K	N	TP
7	101212912	G	A	P	L	TP
7	105106645	A	T	D	V	TP
7	105468355	C	A	D	Y	TP
7	105550262	T	C	L	P	TP
7	107674985	A	G	Y	C	TP
7	107690145	A	C	S	R	TP
7	107690203	C	A	T	K	TP
7	107694622	C	G	S	W	TP
7	107710072	T	C	L	P	TP
7	116917772	A	G	K	E	TP
7	116917782	G	T	R	L	TP
7	117480096	T	G	M	R	TP
7	117480097	G	A	M	I	TP
7	117480138	T	C	L	P	TP
7	117540180	T	A	V	E	TP
7	117540275	G	C	A	P	TP
7	117540346	G	T	Q	H	TP
7	117548789	T	C	L	S	TP
7	117548822	A	C	K	T	TP
7	117548823	G	T	K	N	TP
7	117559491	G	A	E	K	TP
7	117559542	T	C	C	R	TP
7	117559576	T	A	I	N	TP
7	117559576	T	G	I	S	TP
7	117559596	G	C	G	R	TP
7	117559621	A	G	Y	C	TP
7	117559630	T	A	V	D	TP
7	117587808	C	A	Q	K	TP
7	117590360	T	C	Y	H	TP
7	117590373	A	C	D	A	TP
7	117590433	T	C	F	S	TP
7	117611735	G	T	W	C	TP
7	117642459	G	A	G	R	TP
7	117642465	G	C	G	R	TP
7	117642526	T	A	I	N	TP
7	117664848	A	C	H	P	TP
7	128335543	C	A	A	S	TP
7	128398526	G	A	A	V	TP
7	128398529	A	G	L	P	TP
7	128835341	T	C	V	A	TP
7	128835557	T	G	V	G	TP
7	128837408	C	T	P	L	TP
7	128848595	G	A	A	T	TP
7	128851596	T	A	I	N	TP
7	128854628	C	A	H	N	TP
7	128857243	T	C	Y	H	TP
7	135615934	T	C	L	P	TP
7	138706696	G	T	F	L	TP
7	140734622	C	T	G	E	TP
7	140734764	C	T	A	T	TP
7	140753385	G	A	L	F	TP
7	140777014	C	G	W	S	TP
7	140778011	T	A	K	N	TP
7	140778060	T	G	K	T	TP
7	140781600	T	G	T	P	TP
7	140781617	C	G	G	A	TP
7	140794352	C	G	A	P	TP
7	140801493	C	T	R	H	TP
7	140801532	A	G	F	S	TP
7	140808027	G	A	S	F	TP
7	142751989	G	T	C	F	TP
7	142872409	C	G	G	R	TP
7	142876810	C	T	C	Y	TP
7	143339607	G	A	G	D	TP
7	143350587	T	C	L	P	TP
7	148809079	A	C	F	L	TP
7	148809134	T	A	H	L	TP
7	148810362	A	G	M	T	TP
7	150951460	T	G	M	L	TP
7	150951520	C	G	V	L	TP
7	150952564	G	A	T	I	TP
7	150974923	G	A	A	V	TP
7	151560614	G	C	H	D	TP
7	151572693	A	G	L	S	TP
7	152176272	G	C	Q	E	TP
7	152176316	A	G	L	P	TP
7	157367373	G	A	G	D	TP
7	158655216	T	G	T	P	TP
7	158662358	T	C	K	E	TP
8	1771527	A	C	Y	S	TP
8	10610503	A	C	S	A	TP
8	11556804	C	G	P	A	TP
8	11748986	G	C	W	C	TP
8	18058837	T	G	K	Q	TP
8	18058848	G	C	L	V	TP
8	18058848	G	C	P	R	TP
8	18058849	G	T	N	K	TP
8	18058849	G	T	P	T	TP
8	18059384	C	T	R	H	TP
8	18059423	T	C	N	S	TP
8	18059656	G	A	P	L	TP
8	18061392	A	G	L	P	TP
8	18061402	T	C	R	G	TP
8	18062334	A	G	V	A	TP
8	18062409	T	A	N	I	TP
8	18063186	C	A	G	W	TP
8	18063197	C	A	G	V	TP
8	18064506	A	T	F	L	TP
8	18067288	A	G	L	P	TP
8	18069805	A	C	V	G	TP
8	18069805	A	T	V	E	TP
8	18075548	C	G	G	R	TP
8	18075574	C	A	C	F	TP
8	18083982	G	C	P	R	TP
8	19408628	C	A	D	Y	TP
8	22163194	T	C	Y	H	TP
8	22163547	G	T	V	L	TP
8	23007698	C	T	R	C	TP
8	23007710	C	G	R	G	TP
8	30684120	C	G	G	A	TP
8	38414875	C	G	R	S	TP
8	38417953	C	A	G	V	TP
8	38424528	G	A	P	L	TP
8	39026767	T	A	C	S	TP
8	42437020	C	T	G	R	TP
8	42437316	T	G	H	P	TP
8	42472203	C	T	G	D	TP
8	42472204	C	T	G	S	TP
8	42839376	G	A	P	L	TP
8	42843070	C	T	G	S	TP
8	42843076	C	T	A	T	TP
8	42843081	C	T	C	Y	TP
8	42930130	T	G	N	K	TP
8	43172350	G	A	G	R	TP
8	43191519	C	T	P	L	TP
8	60823864	A	G	K	E	TP
8	60823933	T	C	W	R	TP
8	60823939	T	C	C	R	TP
8	60836199	T	C	L	P	TP
8	60837677	A	G	R	G	TP
8	60841856	G	T	V	F	TP
8	60850524	C	A	D	E	TP
8	60852547	G	T	G	W	TP
8	60856592	C	G	Q	E	TP
8	64604824	G	A	S	L	TP
8	71199380	A	C	L	R	TP
8	74350462	A	T	M	L	TP
8	74350577	A	G	K	R	TP
8	74351443	A	G	Y	C	TP
8	74364207	C	T	P	L	TP
8	81444908	A	G	I	T	TP
8	81444912	T	G	T	P	TP
8	92014809	T	G	T	P	TP
8	93804796	G	C	G	A	TP
8	94838494	A	G	D	G	TP
8	99013868	A	G	Q	R	TP
8	102232225	A	T	V	D	TP
8	109087754	C	G	P	R	TP
8	115414210	C	T	C	Y	TP
8	115418398	G	C	L	V	TP
8	116857458	T	C	D	G	TP
8	116858405	A	G	I	T	TP
8	116866727	C	T	M	I	TP
8	117835545	A	G	C	R	TP
8	117837127	C	A	R	I	TP
8	117837154	G	C	P	R	TP
8	118110113	A	G	C	R	TP
8	118110245	C	T	G	R	TP
8	132174333	A	G	I	T	TP
8	139910221	T	C	K	E	TP
8	142875839	G	C	R	G	TP
8	143816752	A	G	V	A	TP
8	144316854	T	C	Q	R	TP
8	144394149	C	A	D	Y	TP
8	144432431	A	G	S	P	TP
8	144511910	C	T	V	M	TP
9	463519	G	A	C	Y	TP
9	2058457	G	A	R	Q	TP
9	2060832	G	T	G	V	TP
9	2060867	C	T	R	C	TP
9	2060868	G	A	R	H	TP
9	2060879	C	G	L	V	TP
9	2060894	G	A	D	N	TP
9	2083359	C	A	N	K	TP
9	2088516	A	T	E	V	TP
9	2088539	C	T	R	C	TP
9	2088540	G	A	R	H	TP
9	2088540	G	T	R	L	TP
9	2110275	G	T	R	L	TP
9	2115952	A	C	Q	P	TP
9	2718194	A	G	D	G	TP
9	2718269	G	C	C	S	TP
9	2718697	C	G	R	G	TP
9	2729530	G	C	G	R	TP
9	5772741	G	C	R	P	TP
9	6536147	A	T	F	I	TP
9	6553370	T	C	K	E	TP
9	6592220	C	G	G	R	TP
9	12694252	G	T	D	Y	TP
9	12695610	A	T	I	F	TP
9	14307436	G	A	R	C	TP
9	16419626	T	C	H	R	TP
9	21971165	A	G	L	P	TP
9	21974781	A	G	L	P	TP
9	26946926	G	C	D	E	TP
9	27169579	A	G	Y	C	TP
9	32481449	T	A	E	V	TP
9	34635853	T	C	T	A	TP
9	34646706	T	C	M	T	TP
9	34647529	A	T	N	I	TP
9	34648765	C	G	R	G	TP
9	34649072	G	A	G	S	TP
9	35065255	C	G	R	P	TP
9	35065358	C	G	G	R	TP
9	35066711	G	A	P	S	TP
9	35091490	T	G	Q	H	TP
9	35685713	T	C	Q	R	TP
9	35685714	G	T	Q	K	TP
9	35685752	C	T	R	H	TP
9	35689777	T	A	D	V	TP
9	35792706	G	A	G	S	TP
9	36246202	C	A	A	S	TP
9	36249351	T	C	E	G	TP
9	69072627	T	G	M	R	TP
9	69216460	T	G	L	R	TP
9	69230135	T	C	L	S	TP
9	72742520	T	C	I	T	TP
9	72791920	G	A	C	Y	TP
9	77358438	G	A	A	T	TP
9	83970805	C	A	G	W	TP
9	83972162	A	G	Y	H	TP
9	83973338	A	G	L	P	TP
9	83977005	A	C	L	R	TP
9	85586895	T	A	H	L	TP
9	85588449	G	A	R	W	TP
9	85619123	T	C	Y	C	TP
9	85621221	A	C	Y	D	TP
9	86282430	A	C	V	G	TP
9	91757412	C	T	R	Q	TP
9	92717816	G	A	R	C	TP
9	92718540	T	C	Q	R	TP
9	92718972	C	G	R	P	TP
9	92718978	T	C	Y	C	TP
9	92718978	T	G	Y	S	TP
9	92719012	T	C	N	D	TP
9	92719041	G	A	A	V	TP
9	92722681	T	C	Q	R	TP
9	92722697	T	A	I	F	TP
9	95456307	A	T	I	K	TP
9	95482197	C	A	W	C	TP
9	99137859	G	A	G	D	TP
9	99138019	G	C	E	D	TP
9	99138047	C	T	R	C	TP
9	99149250	T	C	L	S	TP
9	114219828	G	A	G	E	TP
9	120550848	G	A	L	F	TP
9	124858059	C	G	K	N	TP
9	126693291	T	C	S	P	TP
9	126693319	G	C	R	P	TP
9	126693527	C	G	R	G	TP
9	126693528	G	C	R	P	TP
9	126693566	G	A	V	M	TP
9	126693575	G	C	V	L	TP
9	126693575	G	T	V	F	TP
9	126693578	T	C	W	R	TP
9	127653749	T	A	L	Q	TP
9	127658441	C	T	P	L	TP
9	127660091	A	C	H	P	TP
9	127663353	G	T	G	V	TP
9	127666286	G	T	D	Y	TP
9	127668147	T	C	W	R	TP
9	127673190	C	G	H	D	TP
9	127675909	C	G	R	G	TP
9	127682486	G	A	G	E	TP
9	127817156	G	C	D	E	TP
9	127819931	A	T	M	K	TP
9	127824350	C	G	C	S	TP
9	127824892	A	G	L	P	TP
9	127825725	A	G	I	T	TP
9	127826510	C	A	A	S	TP
9	127826539	G	A	P	L	TP
9	127829733	A	T	V	D	TP
9	127843158	C	T	G	D	TP
9	128219094	C	T	P	L	TP
9	128222549	C	G	R	G	TP
9	128541151	C	T	S	F	TP
9	128568850	G	A	G	R	TP
9	128585888	G	A	E	K	TP
9	128608245	A	T	H	L	TP
9	128611753	C	T	H	Y	TP
9	128946392	C	A	W	C	TP
9	128947301	C	T	M	I	TP
9	130458576	G	A	G	D	TP
9	130464126	C	G	R	G	TP
9	131508926	C	A	T	N	TP
9	131510288	G	C	R	P	TP
9	131511459	C	A	P	T	TP
9	132197994	G	A	C	Y	TP
9	132198071	T	G	W	G	TP
9	132198198	T	C	M	T	TP
9	132198351	C	T	S	L	TP
9	132239114	C	G	C	W	TP
9	132239125	C	G	S	C	TP
9	132241885	G	A	C	Y	TP
9	132283346	A	C	L	W	TP
9	132283404	G	A	R	C	TP
9	132295961	C	T	C	Y	TP
9	132334727	C	T	G	D	TP
9	132925587	C	A	K	N	TP
9	132927286	A	T	V	E	TP
9	133352122	G	A	P	S	TP
9	134417218	G	A	S	N	TP
9	134795281	G	T	G	V	TP
9	134820134	G	A	G	R	TP
9	134835038	G	A	S	N	TP
9	135758465	G	T	V	F	TP
9	135765033	C	G	F	L	TP
9	135770339	G	A	G	E	TP
9	135770972	A	C	K	Q	TP
9	135775407	C	G	L	V	TP
9	135778771	A	T	E	V	TP
9	135778779	A	G	M	V	TP
9	135779427	G	A	R	H	TP
9	135779453	C	T	L	F	TP
9	137107264	C	G	C	W	TP
9	137142106	G	A	V	M	TP
9	137162648	T	C	M	T	TP
9	137163815	G	C	E	Q	TP
9	137233237	A	G	I	V	TP
10	47657	C	G	Q	H	TP
10	1080436	C	T	S	F	TP
10	1080466	C	G	S	C	TP
10	1080469	C	T	T	I	TP
10	8064046	G	A	D	N	TP
10	8069509	T	A	C	S	TP
10	12069034	A	G	M	V	TP
10	12097868	C	A	P	T	TP
10	13288521	G	T	P	T	TP
10	17046089	C	T	G	E	TP
10	17235320	T	C	L	P	TP
10	23193101	C	A	P	T	TP
10	26125584	T	G	L	W	TP
10	43102444	T	C	F	S	TP
10	43102608	G	C	V	L	TP
10	43105186	G	T	R	L	TP
10	43112957	T	C	C	R	TP
10	43120102	G	C	A	P	TP
10	43120102	G	C	S	T	TP
10	49478386	T	C	M	V	TP
10	49620534	C	G	R	G	TP
10	53995647	A	G	V	A	TP
10	53995648	C	T	V	I	TP
10	62813497	G	A	R	C	TP
10	63215067	A	G	L	P	TP
10	67805776	C	A	W	C	TP
10	68231503	C	T	A	T	TP
10	68431926	G	A	S	L	TP
10	69232838	G	T	G	W	TP
10	69288744	A	G	M	V	TP
10	69380082	A	G	K	E	TP
10	70600755	C	T	V	M	TP
10	72007534	T	G	I	S	TP
10	74708387	C	T	A	V	TP
10	74981854	C	T	H	Y	TP
10	75022073	G	C	E	Q	TP
10	75029817	A	G	S	G	TP
10	76949258	G	A	R	C	TP
10	78002231	G	C	N	K	TP
10	78009953	G	C	R	G	TP
10	79292286	C	A	T	K	TP
10	79292298	C	T	T	M	TP
10	80170853	C	A	D	Y	TP
10	84204570	G	A	G	D	TP
10	86876021	G	A	M	I	TP
10	86876021	G	T	M	I	TP
10	86923492	T	A	W	R	TP
10	87894051	G	C	G	R	TP
10	87894103	T	C	V	A	TP
10	87933036	C	T	H	Y	TP
10	87933061	T	C	I	T	TP
10	87933129	T	A	C	S	TP
10	87933144	G	C	G	R	TP
10	87933161	G	C	M	I	TP
10	87952135	T	G	S	R	TP
10	87952167	T	C	L	P	TP
10	87957982	T	A	V	E	TP
10	87965294	T	G	L	R	TP
10	89014212	C	A	A	D	TP
10	89014257	A	G	E	G	TP
10	89214995	C	T	D	N	TP
10	89215004	C	A	G	W	TP
10	89215973	C	T	G	R	TP
10	89222539	G	C	S	C	TP
10	89226907	C	T	G	S	TP
10	89226998	A	T	D	E	TP
10	89228211	G	T	F	L	TP
10	89228242	T	G	H	P	TP
10	89228251	G	A	S	F	TP
10	89228267	T	C	R	G	TP
10	89228272	T	C	N	S	TP
10	89228374	T	C	Q	R	TP
10	89245735	T	A	D	V	TP
10	90918881	G	A	P	L	TP
10	92621401	T	C	I	T	TP
10	92632625	T	C	M	T	TP
10	93612976	T	C	L	P	TP
10	93620641	T	C	F	L	TP
10	93640182	T	G	I	R	TP
10	94259034	T	C	L	P	TP
10	95616583	C	A	G	V	TP
10	95845411	G	A	G	R	TP
10	98424368	A	G	W	R	TP
10	98431284	T	C	E	G	TP
10	100178156	A	G	V	A	TP
10	100262050	C	G	D	H	TP
10	100750707	G	C	G	R	TP
10	100779506	G	T	R	L	TP
10	100988784	C	T	R	C	TP
10	100989409	G	T	R	L	TP
10	100989672	C	G	F	L	TP
10	100989714	C	G	N	K	TP
10	100989779	C	G	A	G	TP
10	100989822	G	C	W	C	TP
10	100989841	C	G	L	V	TP
10	102689912	C	A	R	I	TP
10	102837361	T	C	M	V	TP
10	110575386	C	T	R	W	TP
10	110578658	C	G	S	R	TP
10	110583511	A	G	D	G	TP
10	110603271	G	T	G	V	TP
10	110812298	G	T	R	L	TP
10	110812301	C	A	S	Y	TP
10	110821333	T	A	M	K	TP
10	110901541	G	A	A	V	TP
10	117257847	C	G	P	A	TP
10	119672372	C	T	P	S	TP
10	119676962	C	T	P	S	TP
10	121488000	C	G	K	N	TP
10	121520055	A	T	I	N	TP
10	121520154	C	T	R	Q	TP
10	124401760	G	C	P	R	TP
10	125816444	T	C	Y	C	TP
10	129958991	C	T	G	D	TP
10	133362894	T	C	R	G	TP
10	133366078	A	G	C	R	TP
10	133373333	T	A	M	L	TP
11	299372	G	C	S	W	TP
11	681080	C	G	V	L	TP
11	684917	C	T	C	Y	TP
11	684942	C	G	A	P	TP
11	687914	A	G	S	P	TP
11	687935	G	C	L	V	TP
11	764383	G	T	G	W	TP
11	822572	G	C	R	P	TP
11	1841495	A	T	I	F	TP
11	2159895	G	C	T	S	TP
11	2160946	G	C	P	R	TP
11	2167438	G	C	T	S	TP
[truncated: 3,370 more rows]

## Sheet: TableS7_AAFS
Table S7. AAFS validation data set for MetaRNN model evaluation
chr	pos	ref	alt	aaref	aaalt	label
1	1051275	T	C	L	P	TP
1	1232754	C	A	S	Y	TP
1	1232823	A	G	Y	C	TP
1	1232896	C	G	C	W	TP
1	1516036	T	G	L	R	TP
1	1525242	T	G	L	R	TP
1	1804497	C	A	D	Y	TP
1	1804575	C	T	A	T	TP
1	1815789	T	G	K	T	TP
1	1815801	C	T	G	E	TP
1	2228857	T	C	S	P	TP
1	5874988	G	A	T	M	TP
1	6469588	G	T	P	H	TP
1	6473273	G	A	P	L	TP
1	7664700	A	G	Y	C	TP
1	9972177	T	C	M	T	TP
1	9975675	G	T	V	F	TP
1	9975681	A	T	M	L	TP
1	9975769	T	G	V	G	TP
1	9982495	G	A	V	M	TP
1	9982541	G	A	R	Q	TP
1	9982570	C	T	R	C	TP
1	11022302	G	T	G	V	TP
1	11022469	C	G	Q	E	TP
1	11022538	T	C	S	P	TP
1	11022556	A	G	I	V	TP
1	11114402	C	T	V	M	TP
1	11129792	C	A	G	V	TP
1	11228672	C	T	R	Q	TP
1	11794765	C	T	R	H	TP
1	11795116	A	G	M	T	TP
1	11796306	G	A	T	M	TP
1	11992600	A	G	Q	R	TP
1	11992641	A	T	I	F	TP
1	11992654	T	C	L	P	TP
1	11992659	C	G	R	G	TP
1	11998786	A	G	T	A	TP
1	11998808	T	A	I	N	TP
1	11998861	T	A	S	T	TP
1	11999055	G	T	R	L	TP
1	12001423	G	C	R	P	TP
1	12002034	G	T	R	L	TP
1	12497580	C	A	A	E	TP
1	15461640	C	T	T	M	TP
1	15462758	C	A	L	M	TP
1	15463390	G	A	D	N	TP
1	16051721	G	A	G	R	TP
1	16051737	A	G	E	G	TP
1	16051812	C	T	A	V	TP
1	17022645	C	A	C	F	TP
1	17028691	A	G	L	P	TP
1	17033125	T	A	D	V	TP
1	17044841	C	G	K	N	TP
1	17267938	C	T	R	W	TP
1	17270903	A	G	T	A	TP
1	17280704	C	T	R	W	TP
1	17280779	G	A	A	T	TP
1	17283039	G	A	R	K	TP
1	18634383	C	T	R	C	TP
1	19094058	G	T	P	T	TP
1	19119624	C	T	R	H	TP
1	19151825	T	C	N	S	TP
1	19155051	C	T	G	S	TP
1	19167086	G	C	R	G	TP
1	19232652	G	T	P	Q	TP
1	19232655	G	C	P	R	TP
1	21225411	G	A	R	W	TP
1	21247317	A	C	F	C	TP
1	21563111	C	T	T	M	TP
1	21563143	G	A	A	T	TP
1	21564166	G	A	G	S	TP
1	21575877	A	G	H	R	TP
1	21577490	G	A	G	S	TP
1	21577499	G	A	E	K	TP
1	22081753	T	C	I	T	TP
1	22639139	G	A	G	D	TP
1	22908049	C	T	R	C	TP
1	23798184	C	T	G	D	TP
1	24814131	C	T	H	Y	TP
1	25809080	C	T	R	C	TP
1	26045009	C	T	G	R	TP
1	26438217	G	A	R	H	TP
1	26442842	C	T	R	W	TP
1	26460103	G	A	E	K	TP
1	26767868	T	C	W	R	TP
1	26767949	G	T	D	Y	TP
1	26780094	A	T	N	Y	TP
1	26794641	C	T	R	C	TP
1	28993489	A	G	M	V	TP
1	29303909	C	T	P	L	TP
1	29325243	A	C	M	L	TP
1	30933339	G	A	R	W	TP
1	30936663	G	A	R	W	TP
1	30942015	T	A	T	S	TP
1	30953787	G	A	R	W	TP
1	33013377	C	G	R	P	TP
1	36091794	T	C	L	P	TP
1	39318497	G	A	R	Q	TP
1	39485559	G	A	R	H	TP
1	40302639	C	T	G	S	TP
1	42927066	G	A	P	L	TP
1	42927220	A	C	F	V	TP
1	42927619	A	G	F	L	TP
1	42927649	A	C	W	G	TP
1	42929253	G	A	T	I	TP
1	42929601	T	G	I	L	TP
1	42929765	C	T	R	H	TP
1	42930754	C	T	G	S	TP
1	42943233	G	A	P	L	TP
1	42943238	A	C	N	K	TP
1	42943239	T	C	N	S	TP
1	43338598	G	A	R	Q	TP
1	43338633	C	T	R	C	TP
1	43338640	T	C	F	S	TP
1	43338720	G	A	G	S	TP
1	43364448	G	A	S	F	TP
1	43920848	G	C	A	P	TP
1	43930201	G	T	D	Y	TP
1	45332391	C	G	W	S	TP
1	45332473	C	T	D	N	TP
1	45332574	C	G	Q	H	TP
1	45332817	C	T	G	S	TP
1	45333436	G	C	R	G	TP
1	45334505	T	C	M	V	TP
1	45341326	G	C	R	S	TP
1	45342058	T	A	F	Y	TP
1	45342409	T	G	V	G	TP
1	45342549	G	A	E	K	TP
1	45342607	T	C	F	S	TP
1	45342847	C	T	R	W	TP
1	45343106	C	G	P	A	TP
1	45343124	C	T	H	Y	TP
1	45343126	C	A	H	Q	TP
1	45343656	C	T	S	F	TP
1	45507456	G	C	R	P	TP
1	45508323	T	C	Y	H	TP
1	45508837	G	C	W	C	TP
1	45508847	C	G	R	G	TP
1	45508944	T	C	L	P	TP
1	45508983	G	A	R	Q	TP
1	46192111	T	C	N	S	TP
1	46192396	C	T	R	H	TP
1	46192534	G	A	S	F	TP
1	47416559	A	G	M	V	TP
1	47416805	C	A	R	S	TP
1	50973993	C	A	A	E	TP
1	52687842	G	A	R	C	TP
1	52687970	C	A	S	I	TP
1	52698310	T	C	D	G	TP
1	53210438	A	G	D	G	TP
1	53210707	G	A	G	R	TP
1	53211185	C	T	P	L	TP
1	53213431	G	C	V	L	TP
1	54852252	C	T	C	Y	TP
1	54852280	C	T	A	T	TP
1	61088473	G	C	D	H	TP
1	61088494	A	G	K	E	TP
1	65572419	A	C	Y	S	TP
1	65610029	G	A	R	H	TP
1	68429795	C	A	G	V	TP
1	68431070	T	C	D	G	TP
1	68431311	G	A	L	F	TP
1	68431471	C	T	A	T	TP
1	68438311	T	A	E	V	TP
1	68439564	T	A	H	L	TP
1	68439568	C	A	V	F	TP
1	68440879	A	G	I	T	TP
1	68440936	C	T	G	E	TP
1	68444827	G	A	T	I	TP
1	68446728	T	G	H	P	TP
1	74492217	G	A	E	K	TP
1	75739983	T	C	Y	H	TP
1	75740014	A	G	D	G	TP
1	75761158	A	G	M	V	TP
1	75761261	G	A	G	E	TP
1	77154612	A	G	C	R	TP
1	77166727	T	G	Y	S	TP
1	77169375	G	A	A	V	TP
1	77206721	G	A	S	F	TP
1	77926854	G	A	E	K	TP
1	77933403	G	A	R	Q	TP
1	77933466	A	G	Q	R	TP
1	94000837	T	C	K	E	TP
1	94000861	C	A	G	C	TP
1	94000896	A	C	L	R	TP
1	94001002	C	T	S	N	TP
1	94001069	G	A	R	C	TP
1	94001949	G	A	A	V	TP
1	94005469	C	G	R	P	TP
1	94005475	C	G	R	P	TP
1	94005493	T	C	H	R	TP
1	94007710	C	G	G	R	TP
1	94008813	T	C	R	G	TP
1	94008833	T	A	D	V	TP
1	94014623	C	G	A	P	TP
1	94014652	A	C	L	R	TP
1	94019719	T	A	I	F	TP
1	94023386	C	G	R	T	TP
1	94029452	G	C	P	R	TP
1	94029479	C	A	C	F	TP
1	94029516	A	C	C	G	TP
1	94030468	G	C	P	A	TP
1	94031006	T	G	T	P	TP
1	94031836	G	T	A	E	TP
1	94041318	A	G	L	P	TP
1	94041324	C	T	G	E	TP
1	94041345	C	T	R	H	TP
1	94041346	G	C	R	G	TP
1	94041351	C	T	G	E	TP
1	94041352	C	T	G	R	TP
1	94042810	G	T	D	E	TP
1	94044716	T	C	T	A	TP
1	94046942	A	C	N	K	TP
1	94047046	C	A	V	L	TP
1	94055161	T	C	D	G	TP
1	94060739	C	A	R	L	TP
1	94062662	C	T	G	R	TP
1	94062668	C	T	E	K	TP
1	94063114	G	T	D	E	TP
1	94063146	C	G	D	H	TP
1	94063280	T	C	E	G	TP
1	94063302	T	C	K	E	TP
1	94077715	A	C	L	R	TP
1	94078604	T	C	M	V	TP
1	94080709	G	A	R	W	TP
1	94103025	C	T	R	H	TP
1	94103133	A	G	I	T	TP
1	94111498	C	G	C	S	TP
1	94120993	C	G	R	P	TP
1	99864584	A	G	H	R	TP
1	99877788	G	A	R	H	TP
1	99880045	A	T	R	S	TP
1	100468076	A	C	Q	P	TP
1	102923343	C	T	G	D	TP
1	102962705	C	T	G	D	TP
1	108155047	C	G	G	A	TP
1	109606085	C	T	G	E	TP
1	109610487	T	C	S	G	TP
1	109612764	A	C	L	R	TP
1	109761728	C	T	A	T	TP
1	110603560	A	G	V	A	TP
1	110603564	G	C	P	A	TP
1	110603575	G	A	A	V	TP
1	111787083	G	A	T	M	TP
1	111787090	G	A	P	S	TP
1	111981651	C	A	W	L	TP
1	111981657	G	A	S	L	TP
1	111981714	A	T	V	E	TP
1	111981777	C	T	C	Y	TP
1	114713914	G	T	A	D	TP
1	116389589	T	C	L	P	TP
1	116389591	G	C	G	R	TP
1	116389682	C	G	P	R	TP
1	116400864	T	G	M	R	TP
1	116401202	T	C	W	R	TP
1	119076549	C	T	G	D	TP
1	119742883	G	T	G	V	TP
1	119742883	G	T	R	S	TP
1	119757384	G	A	T	I	TP
1	119764219	G	A	A	V	TP
1	119919449	G	A	H	Y	TP
1	119921801	G	A	S	L	TP
1	146018408	C	T	C	Y	TP
1	147908089	G	T	W	L	TP
1	147908217	C	G	P	A	TP
1	147908557	A	G	E	G	TP
1	147908784	C	T	H	Y	TP
1	150343311	G	T	D	Y	TP
1	150343371	C	G	R	G	TP
1	150344439	A	C	H	P	TP
1	150796836	C	T	C	Y	TP
1	150799232	G	A	H	Y	TP
1	151709259	C	T	E	K	TP
1	153939040	G	A	L	F	TP
1	154176221	G	A	R	C	TP
1	154191976	C	T	D	N	TP
1	154192012	C	G	E	Q	TP
1	154273464	T	G	F	C	TP
1	154273794	G	T	Q	H	TP
1	154586240	A	G	L	P	TP
1	154589402	T	C	H	R	TP
1	154772117	T	A	S	C	TP
1	154772374	C	T	G	D	TP
1	154869160	T	C	K	E	TP
1	155140117	G	C	P	A	TP
1	155235197	G	C	N	K	TP
1	155235205	C	G	V	L	TP
1	155235775	A	T	W	R	TP
1	155235798	A	G	L	P	TP
1	155236295	G	A	R	W	TP
1	155237370	G	A	R	C	TP
1	155237394	G	A	R	C	TP
1	155237411	C	T	S	N	TP
1	155237427	G	C	P	A	TP
1	155238186	T	C	K	E	TP
1	155238596	C	T	R	H	TP
1	155238608	T	A	D	V	TP
1	155238620	A	T	M	K	TP
1	155293322	C	T	A	T	TP
1	155294269	T	G	N	T	TP
1	155294272	C	T	C	Y	TP
1	155294276	G	A	R	C	TP
1	155294284	A	C	M	R	TP
1	155294357	C	T	G	S	TP
1	155904495	A	G	F	S	TP
1	155904738	G	C	A	G	TP
1	155910671	C	G	G	R	TP
1	156114976	C	A	P	T	TP
1	156114998	C	T	T	I	TP
1	156115039	C	A	R	S	TP
1	156115040	G	C	R	P	TP
1	156115061	G	C	R	P	TP
1	156115214	G	C	R	P	TP
1	156134507	C	A	F	L	TP
1	156134892	G	T	D	Y	TP
1	156134975	G	C	K	N	TP
1	156136424	C	G	N	K	TP
1	156593456	G	A	G	S	TP
1	156879261	C	T	R	W	TP
1	156880122	G	A	G	S	TP
1	156881554	C	T	P	L	TP
1	158620170	C	G	E	D	TP
1	158636688	G	C	H	D	TP
1	160041907	A	G	I	T	TP
1	160041932	C	T	A	T	TP
1	160042308	A	C	F	L	TP
1	160128725	C	T	T	M	TP
1	160130282	C	T	R	C	TP
1	160135469	C	A	N	K	TP
1	161166849	T	C	M	T	TP
1	161168110	C	T	R	C	TP
1	161170493	G	A	G	R	TP
1	161209241	G	A	E	K	TP
1	161305942	T	A	R	S	TP
1	161306753	T	A	I	L	TP
1	161306758	G	A	P	L	TP
1	161306795	C	T	D	N	TP
1	161306840	G	A	R	C	TP
1	161306860	A	G	I	T	TP
1	161306902	C	G	G	A	TP
1	161307379	A	T	V	D	TP
1	161309905	T	C	M	V	TP
1	161314406	A	T	M	L	TP
1	161340628	C	T	R	C	TP
1	161356814	C	T	H	Y	TP
1	162776306	A	G	Y	C	TP
1	164807543	C	T	R	W	TP
1	165210725	C	G	V	L	TP
1	165249614	C	G	C	S	TP
1	168297728	C	T	T	M	TP
1	169529619	T	C	H	R	TP
1	169546533	C	G	W	C	TP
1	169549914	A	C	C	G	TP
1	170736139	G	C	A	P	TP
1	171114108	C	T	S	L	TP
1	171636106	G	A	A	V	TP
1	173757077	G	A	G	R	TP
1	173833446	G	A	R	Q	TP
1	173903908	G	T	A	D	TP
1	173903969	G	T	P	T	TP
1	173907511	A	G	I	T	TP
1	173909752	G	A	P	L	TP
1	173911831	A	G	Y	H	TP
1	173914620	C	T	S	N	TP
1	175014734	G	A	R	C	TP
1	175335768	G	A	R	W	TP
1	175386215	C	T	D	N	TP
1	175396595	C	T	A	T	TP
1	179551396	T	A	E	V	TP
1	179561361	C	T	V	I	TP
1	181724489	C	A	F	L	TP
1	181724496	A	G	I	V	TP
1	181736287	C	T	T	M	TP
1	184694431	C	A	D	Y	TP
1	184717581	A	C	L	V	TP
1	186965552	G	C	D	H	TP
1	196429671	G	T	T	N	TP
1	196465362	C	T	R	H	TP
1	196747159	T	C	L	S	TP
1	197328758	G	A	C	Y	TP
1	197328806	G	A	C	Y	TP
1	197328839	G	T	C	F	TP
1	197356989	T	C	C	R	TP
1	197421176	T	C	C	R	TP
1	197421257	G	A	G	R	TP
1	197421264	T	C	L	P	TP
1	197421384	C	A	P	Q	TP
1	197421461	T	C	S	P	TP
1	197421495	T	C	L	P	TP
1	197421561	T	A	V	E	TP
1	197421671	G	A	G	S	TP
1	197421672	G	T	G	V	TP
1	197421720	A	G	Y	C	TP
1	197427463	C	T	A	V	TP
1	197427496	A	G	Y	C	TP
1	197427822	G	C	G	R	TP
1	197427823	G	A	G	D	TP
1	197429459	G	A	C	Y	TP
1	197434877	A	T	D	V	TP
1	197434984	A	G	M	V	TP
1	197435351	G	T	C	F	TP
1	197435516	G	A	C	Y	TP
1	197435516	G	T	C	F	TP
1	197442248	T	G	C	G	TP
1	197442278	C	G	R	G	TP
1	197442278	C	T	R	C	TP
1	197442293	G	A	V	I	TP
1	197477865	G	C	E	Q	TP
1	200908898	A	T	Y	F	TP
1	201066285	T	C	R	G	TP
1	201077013	C	T	M	I	TP
1	201077916	G	A	R	C	TP
1	201359627	T	G	K	Q	TP
1	201363348	C	A	R	L	TP
1	201365217	C	G	E	Q	TP
1	201365295	T	G	K	Q	TP
1	204406261	C	T	R	H	TP
1	204970688	G	C	R	P	TP
1	205009632	T	A	V	E	TP
1	209732479	G	T	K	N	TP
1	209790605	C	T	C	Y	TP
1	209796435	C	G	D	H	TP
1	209796551	G	A	A	V	TP
1	210804151	G	T	T	N	TP
1	211018934	G	A	T	M	TP
1	212863771	A	C	N	T	TP
1	212889209	G	C	G	R	TP
1	215634613	G	A	A	V	TP
1	215648760	C	T	E	K	TP
1	215674307	A	C	M	R	TP
1	215674637	G	T	T	K	TP
1	215674643	G	T	A	D	TP
1	215675199	A	G	Y	H	TP
1	215675386	C	A	W	C	TP
1	215680282	C	A	S	I	TP
1	215741387	T	C	Y	C	TP
1	215782049	C	T	S	N	TP
1	215817148	A	T	I	N	TP
1	215837992	T	C	R	G	TP
1	215867131	A	T	S	R	TP
1	215879068	C	T	G	R	TP
1	215879090	C	G	W	C	TP
1	215970657	A	C	C	G	TP
1	215970747	C	G	D	H	TP
1	216078142	C	A	G	V	TP
1	216078155	G	T	P	T	TP
1	216078332	G	A	R	W	TP
1	216084698	C	T	G	R	TP
1	216084856	A	G	V	A	TP
1	216097109	G	A	R	C	TP
1	216175303	C	T	G	R	TP
1	216175335	G	A	T	M	TP
1	216196671	A	G	L	P	TP
1	216217458	C	G	G	A	TP
1	216217539	C	G	C	S	TP
1	216232136	C	A	G	V	TP
1	216247199	C	A	G	V	TP
1	216250961	A	C	D	E	TP
1	216289395	A	G	L	P	TP
1	216292186	T	G	H	P	TP
1	216323477	C	A	G	V	TP
1	216364983	C	A	G	C	TP
1	216365052	C	G	G	R	TP
1	216418518	A	C	V	G	TP
1	220102258	T	C	F	S	TP
1	220139114	A	G	H	R	TP
1	220141838	G	A	R	H	TP
1	220143003	G	A	G	R	TP
1	220143108	C	T	P	S	TP
1	220191272	G	T	A	E	TP
1	224189831	A	G	N	D	TP
1	224189891	C	T	R	W	TP
1	224190258	A	G	N	S	TP
1	224192345	C	T	A	V	TP
1	224400975	C	A	G	V	TP
1	225853727	C	T	G	S	TP
1	225857010	A	T	I	N	TP
1	225867899	C	T	G	E	TP
1	226965719	C	G	R	G	TP
1	226965720	G	A	R	Q	TP
1	226982967	C	T	A	V	TP
1	226986598	C	T	P	L	TP
1	228097257	C	T	T	I	TP
1	228157975	C	A	P	T	TP
1	228158957	C	A	A	E	TP
1	228276699	C	T	A	V	TP
1	228279343	C	T	T	M	TP
1	229431503	A	G	F	S	TP
1	229431506	C	A	C	F	TP
1	229431510	T	C	K	E	TP
1	229431629	G	C	P	R	TP
1	229431890	G	T	A	E	TP
1	229432029	C	T	R	H	TP
1	229432035	C	T	R	H	TP
1	229432063	C	T	G	R	TP
1	229432064	G	T	D	E	TP
1	229432185	G	A	A	V	TP
1	229432329	T	C	D	G	TP
1	229432357	T	C	I	V	TP
1	229432397	G	T	H	Q	TP
1	229432583	A	G	S	P	TP
1	229432801	T	C	K	R	TP
1	229432861	C	A	G	V	TP
1	229432867	C	A	G	V	TP
1	229432988	T	C	Q	R	TP
1	229433007	C	G	V	L	TP
1	230203227	T	C	F	S	TP
1	230243327	G	C	R	P	TP
1	231265757	C	T	R	C	TP
1	236720135	T	C	L	P	TP
1	236747719	T	C	C	R	TP
1	236757511	T	G	L	R	TP
1	236808749	G	C	A	P	TP
1	236850387	A	G	Y	C	TP
1	236874734	G	A	G	S	TP
1	237330952	G	A	M	I	TP
1	237423097	G	T	S	I	TP
1	237610928	G	C	W	S	TP
1	237638463	A	G	D	G	TP
1	237639095	G	A	G	R	TP
1	237643361	T	G	I	S	TP
1	237654355	G	A	E	K	TP
1	237778678	G	C	G	R	TP
1	237778727	G	A	G	D	TP
1	237783718	G	A	M	I	TP
1	237784167	T	A	I	N	TP
1	237784301	A	C	I	L	TP
1	237831526	G	T	M	I	TP
1	237831534	T	C	I	T	TP
1	241502477	C	T	G	E	TP
1	241502510	T	C	N	S	TP
1	241504066	C	T	E	K	TP
1	241504215	A	G	F	S	TP
1	241504236	A	G	F	S	TP
1	241506063	C	G	G	R	TP
1	241506065	G	A	T	I	TP
1	241508644	G	C	R	G	TP
1	241508688	A	C	L	R	TP
1	241512091	C	T	G	E	TP
1	241512097	T	C	Q	R	TP
1	241513603	C	G	E	D	TP
1	241519722	T	A	M	L	TP
1	243512348	T	C	I	V	TP
1	243572942	A	G	V	A	TP
1	244055057	T	G	F	C	TP
1	244055129	G	A	C	Y	TP
1	244055165	G	A	R	H	TP
1	244055239	G	T	D	Y	TP
1	244863890	C	T	E	K	TP
1	247424354	T	G	F	C	TP
2	1649321	T	C	Q	R	TP
2	1649504	G	A	S	L	TP
2	1744455	T	C	M	V	TP
2	1839153	G	T	R	S	TP
2	1910324	G	A	A	V	TP
2	1912034	C	A	R	S	TP
2	1912051	G	A	H	Y	TP
2	5693026	C	T	A	V	TP
2	5693043	A	G	K	E	TP
2	5693074	A	C	Y	S	TP
2	15275741	T	A	I	F	TP
2	15275743	T	G	N	T	TP
2	15417673	G	A	R	W	TP
2	15427723	T	C	E	G	TP
2	19953834	C	T	R	K	TP
2	19974497	C	T	C	Y	TP
2	21012297	G	A	S	F	TP
2	21026936	G	A	P	L	TP
2	21033369	C	A	V	F	TP
2	25234308	G	A	P	S	TP
2	25235779	T	C	Q	R	TP
2	25235809	G	A	T	I	TP
2	25240420	T	C	Y	C	TP
2	25247608	C	T	D	N	TP
2	25247617	A	G	W	R	TP
2	25247685	G	A	P	L	TP
2	25313978	C	A	A	S	TP
2	26194614	T	C	R	G	TP
2	26232194	G	A	P	L	TP
2	26280063	C	G	P	R	TP
2	26285557	G	A	A	T	TP
2	26373391	G	C	R	P	TP
2	26727927	G	C	E	Q	TP
2	27242098	G	A	R	Q	TP
2	27312681	T	G	Q	P	TP
2	27313050	G	A	A	V	TP
2	27313058	C	T	R	Q	TP
2	27322451	C	G	A	P	TP
2	29073555	A	C	I	S	TP
2	31580801	C	G	G	R	TP
2	32116151	G	T	G	V	TP
2	32116154	A	C	Q	P	TP
2	32116196	C	T	P	L	TP
2	32126953	C	G	F	L	TP
2	32127000	C	T	P	L	TP
2	32128472	C	T	S	L	TP
2	32136624	C	T	S	F	TP
2	32136915	G	A	E	K	TP
2	32136941	A	C	K	N	TP
2	32141906	G	T	R	L	TP
2	32143339	A	G	R	G	TP
2	32143352	T	C	L	P	TP
2	32144986	G	A	A	T	TP
2	32144990	C	T	A	V	TP
2	32154430	C	G	S	R	TP
2	32154483	A	G	D	G	TP
2	32154486	C	T	T	I	TP
2	32250535	G	C	H	Q	TP
2	32250854	G	T	T	N	TP
2	37122600	C	T	G	S	TP
2	38071023	C	T	R	Q	TP
2	38074606	G	T	F	L	TP
2	38075040	G	A	R	W	TP
2	39014838	A	T	F	I	TP
2	39022995	G	C	P	R	TP
2	39023128	C	G	G	R	TP
2	39051164	A	G	C	R	TP
2	42659795	G	A	C	Y	TP
2	43973879	A	G	Y	H	TP
2	44286083	T	C	C	R	TP
2	44301075	C	G	R	G	TP
2	44301088	A	G	Q	R	TP
2	44304310	T	G	M	R	TP
2	44304332	C	G	N	K	TP
2	44312667	C	T	L	F	TP
2	44320221	C	T	S	L	TP
2	44320325	T	C	Y	H	TP
2	46993478	C	T	R	W	TP
2	47060970	T	C	L	P	TP
2	47073841	C	T	A	V	TP
2	47161755	T	C	D	G	TP
2	47410324	T	G	C	W	TP
2	47429941	G	C	G	R	TP
2	47476381	G	A	G	S	TP
2	47476444	G	A	V	M	TP
2	47799235	T	C	S	P	TP
2	47799422	T	A	V	E	TP
2	47801156	G	C	G	A	TP
2	47803432	G	A	C	Y	TP
2	47805707	G	C	G	R	TP
2	47813273	C	T	G	R	TP
2	47813316	C	G	K	N	TP
2	47823183	C	T	A	T	TP
2	48688074	T	G	I	L	TP
2	55680751	C	T	A	T	TP
2	58241312	A	C	M	R	TP
2	61838538	C	T	R	K	TP
2	63856320	A	G	M	V	TP
2	64989915	T	C	L	P	TP
2	65018672	T	C	W	R	TP
2	68655413	T	A	L	Q	TP
2	69123068	T	A	I	N	TP
2	69345913	C	A	D	Y	TP
2	69358420	G	T	T	K	TP
2	69374071	C	T	R	Q	TP
2	69374080	C	A	R	L	TP
2	70790637	A	G	M	T	TP
2	70959962	C	T	R	C	TP
2	71515738	C	G	P	R	TP
2	71517028	G	C	G	R	TP
2	71526331	G	A	E	K	TP
2	71611344	G	A	E	K	TP
2	71669136	G	C	W	C	TP
2	71669673	G	A	G	D	TP
2	72888533	C	A	A	D	TP
2	73451767	A	T	Q	L	TP
2	73901427	C	T	P	L	TP
2	73902421	G	A	R	Q	TP
2	73908754	C	G	P	A	TP
2	73908765	C	A	N	K	TP
2	74048171	C	T	R	C	TP
2	74048279	G	A	E	K	TP
2	74073606	C	T	T	M	TP
2	74087872	G	T	V	L	TP
2	74093614	T	G	F	C	TP
2	74093625	G	A	A	T	TP
2	74093664	G	A	V	M	TP
2	74142330	A	T	I	N	TP
2	74461909	A	G	L	P	TP
2	84441088	A	G	I	T	TP
2	84459229	A	G	M	T	TP
2	85840377	C	T	G	S	TP
2	85846486	C	T	G	D	TP
2	88736565	G	C	W	C	TP
2	96265380	A	C	M	R	TP
2	96290799	G	A	A	V	TP
2	96291878	C	A	R	L	TP
2	96293066	T	C	Y	C	TP
2	96293088	G	A	P	S	TP
2	96293090	C	A	R	L	TP
2	96293091	G	A	R	C	TP
2	96296582	G	A	A	V	TP
2	96297043	T	C	K	E	TP
2	96761781	T	C	L	P	TP
2	96762219	G	T	R	L	TP
2	96797103	C	A	D	E	TP
2	97724319	C	T	P	S	TP
2	97733586	C	G	P	A	TP
2	98380275	G	A	E	K	TP
2	98389768	T	C	I	T	TP
2	98391869	G	A	C	Y	TP
2	98391886	T	C	S	P	TP
2	98391964	C	G	R	G	TP
2	98391965	G	A	R	Q	TP
2	98395948	G	A	D	N	TP
2	98395957	T	G	Y	D	TP
2	98396000	G	A	R	H	TP
2	98396074	A	G	R	G	TP
2	98396155	G	T	G	C	TP
2	98396191	T	C	S	P	TP
2	98396255	C	T	T	I	TP
2	98396284	C	G	P	A	TP
2	98396284	C	T	P	S	TP
2	98396296	G	A	E	K	TP
2	98396441	T	C	M	T	TP
2	98396485	C	T	R	W	TP
2	98396750	T	C	L	P	TP
2	98396812	G	A	G	R	TP
2	98396856	C	A	N	K	TP
2	98396864	C	T	T	M	TP
2	98396876	G	A	R	H	TP
2	98396938	G	A	E	K	TP
2	104856595	G	T	R	L	TP
2	104856730	G	T	R	L	TP
2	104856877	A	G	N	S	TP
2	108010349	G	A	D	N	TP
2	108896954	A	C	W	G	TP
2	111929403	C	G	C	W	TP
2	111947502	G	C	W	S	TP
2	112019495	A	C	H	P	TP
2	112019497	C	G	R	G	TP
2	112021535	C	T	A	V	TP
2	112022326	C	A	N	K	TP
2	112028394	C	T	R	C	TP
2	113244580	G	A	S	F	TP
2	127063645	G	A	R	C	TP
2	127069010	G	A	R	C	TP
2	127421288	G	A	V	M	TP
2	127421411	G	A	E	K	TP
2	127423172	G	A	G	D	TP
2	127423294	T	C	S	P	TP
2	127423313	G	A	C	Y	TP
2	127423397	G	A	C	Y	TP
2	127423405	G	C	A	P	TP
2	127427141	G	A	G	R	TP
2	127427178	C	T	A	V	TP
2	127428449	G	C	D	H	TP
2	127428542	C	T	R	C	TP
2	127428579	C	A	T	K	TP
2	127428723	C	T	A	V	TP
2	127428726	G	C	G	A	TP
2	130172433	A	G	L	P	TP
2	144389878	T	C	H	R	TP
2	144389927	A	G	C	R	TP
2	144389974	T	C	H	R	TP
2	144396412	C	T	A	T	TP
2	144396412	C	T	G	R	TP
2	144396412	C	T	V	I	TP
2	144401216	T	C	H	R	TP
2	148458759	A	G	M	V	TP
2	151518370	G	C	P	R	TP
2	151524311	C	G	Q	H	TP
2	159349108	T	A	E	V	TP
2	159430931	C	T	C	Y	TP
2	162267511	T	C	I	V	TP
2	162272281	A	T	M	K	TP
2	162272298	A	C	D	E	TP
2	162272356	G	C	T	S	TP
2	162272371	C	T	R	K	TP
2	162273810	T	A	E	D	TP
2	162273842	T	A	I	F	TP
2	162273845	T	C	N	D	TP
2	162273847	C	T	C	Y	TP
2	162273907	C	T	G	E	TP
2	162273913	C	A	R	L	TP
2	162273932	C	G	E	Q	TP
2	162276835	G	A	A	V	TP
2	162278223	T	C	I	V	TP
2	162281335	A	T	I	N	TP
2	162281387	C	T	A	T	TP
2	162281505	G	C	N	K	TP
2	162281521	T	C	E	G	TP
2	162282494	T	G	D	A	TP
2	162282507	C	T	G	R	TP
2	162288238	G	A	T	I	TP
2	162288238	G	C	T	R	TP
2	165095539	A	C	I	R	TP
2	165162783	A	G	L	P	TP
2	165295987	A	C	D	A	TP
2	165308762	G	T	W	C	TP
2	165309384	T	C	V	A	TP
2	165309431	T	A	S	T	TP
2	165312085	C	T	A	V	TP
2	165313643	G	C	C	S	TP
2	165313980	T	A	L	M	TP
2	165313995	G	T	V	L	TP
2	165331497	A	G	T	A	TP
2	165342408	G	A	S	N	TP
2	165342435	T	A	V	E	TP
2	165344613	T	C	I	T	TP
2	165344630	G	A	A	T	TP
2	165344630	G	T	A	S	TP
2	165344651	G	C	V	L	TP
2	165354222	A	G	S	G	TP
2	165367330	A	C	T	P	TP
2	165367360	A	C	S	R	TP
2	165373303	G	C	A	P	TP
2	165374935	T	C	V	A	TP
2	165374955	C	A	L	I	TP
2	165380722	A	G	K	R	TP
2	165386829	G	C	M	I	TP
2	165386829	G	T	M	I	TP
2	165386838	G	C	M	I	TP
2	165386882	T	G	L	R	TP
2	165386939	T	C	L	P	TP
2	165388671	C	G	P	R	TP
2	165388692	G	T	R	L	TP
2	165388724	A	T	I	F	TP
2	165388755	T	C	L	P	TP
2	165388937	A	G	T	A	TP
2	165389037	G	A	G	E	TP
2	165389112	A	G	N	S	TP
2	165389139	A	T	N	I	TP
2	165389422	G	C	M	I	TP
2	165389724	C	G	P	R	TP
2	165991507	T	G	Q	P	TP
2	165991508	G	T	Q	K	TP
2	165991519	G	C	A	G	TP
2	165991729	A	G	L	P	TP
2	165991963	A	C	I	S	TP
2	165992014	C	T	G	E	TP
2	165992054	A	T	C	S	TP
2	165992096	C	A	D	Y	TP
2	165992360	G	C	R	G	TP
2	165992413	A	G	L	P	TP
2	165994145	C	A	G	V	TP
2	165994367	T	C	D	G	TP
2	165996069	T	G	N	H	TP
2	165998086	G	C	N	K	TP
2	165998086	G	T	N	K	TP
2	165999734	C	T	D	N	TP
2	165999766	T	A	K	I	TP
2	166002512	A	G	F	S	TP
2	166002623	T	A	N	I	TP
2	166002662	C	T	G	D	TP
2	166002713	A	G	M	T	TP
2	166002716	A	G	I	T	TP
2	166002723	G	A	P	S	TP
2	166009795	A	T	L	H	TP
2	166013817	C	T	C	Y	TP
2	166036496	G	A	S	L	TP
2	166036502	A	G	L	P	TP
2	166037843	A	G	M	T	TP
2	166037855	A	G	M	T	TP
2	166037876	C	G	C	S	TP
2	166037887	G	C	F	L	TP
2	166037906	T	G	H	P	TP
2	166037920	C	T	M	I	TP
2	166037930	C	A	R	L	TP
2	166037993	T	A	Q	L	TP
2	166038031	C	A	L	F	TP
2	166039427	C	A	R	L	TP
2	166039439	A	G	L	P	TP
2	166046899	A	T	N	K	TP
2	166046943	A	T	F	I	TP
2	166047653	C	T	D	N	TP
2	166047686	C	G	A	P	TP
2	166047720	A	T	N	K	TP
2	166047763	C	T	C	Y	TP
2	166048886	C	G	G	A	TP
2	166048940	T	C	Y	C	TP
2	166051741	C	A	W	C	TP
2	166051841	G	C	P	R	TP
2	166051853	C	T	C	Y	TP
2	166052863	G	A	S	L	TP
2	166052873	T	C	K	E	TP
2	166054749	A	T	I	K	TP
2	166056480	A	G	M	T	TP
2	166058592	C	G	A	P	TP
2	166058615	G	A	P	L	TP
2	166303290	A	G	I	T	TP
2	168924745	C	A	R	L	TP
2	168924753	C	G	E	D	TP
2	168930694	G	A	R	C	TP
2	168971862	G	C	I	M	TP
2	169013404	A	T	M	K	TP
2	169479555	T	A	M	K	TP
2	169487092	A	G	R	G	TP
2	170854011	T	G	W	G	TP
2	171726051	A	G	Y	C	TP
2	176269631	T	A	M	K	TP
2	178536144	C	T	E	K	TP
2	178552432	C	A	K	N	TP
2	178558197	T	C	T	A	TP
2	178570836	G	T	A	E	TP
2	178575858	C	G	S	T	TP
2	178587738	G	T	P	T	TP
2	178589681	T	C	K	E	TP
2	178598643	G	A	P	S	TP
2	178601318	C	T	G	D	TP
2	178604773	C	T	D	N	TP
2	178614110	G	T	N	K	TP
2	178647389	G	A	P	L	TP
2	178670266	C	T	E	K	TP
2	178671973	T	A	K	I	TP
2	178722307	A	G	S	P	TP
2	178722911	C	G	E	Q	TP
2	178724093	C	T	V	M	TP
2	178750716	A	G	I	T	TP
2	178774349	C	A	E	D	TP
2	178777567	C	A	D	Y	TP
2	178795154	C	T	G	D	TP
2	181558692	C	T	G	R	TP
2	181603899	A	G	L	P	TP
2	181603943	G	C	C	W	TP
2	181603962	C	T	G	D	TP
2	181657005	A	C	M	R	TP
2	181657005	A	G	M	T	TP
2	188984825	C	G	P	A	TP
2	188988590	G	A	G	R	TP
2	188990335	G	C	G	A	TP
2	188991031	G	A	G	S	TP
2	188991032	G	T	G	V	TP
2	188991050	G	T	G	V	TP
2	188993416	G	T	G	V	TP
2	188994542	G	A	G	D	TP
2	188995047	G	T	G	V	TP
2	188996170	G	A	G	R	TP
2	188996480	G	A	G	D	TP
2	188997166	G	T	G	V	TP
2	188998674	G	A	G	S	TP
2	188998692	G	A	G	S	TP
2	188999304	G	A	G	D	TP
2	188999313	G	A	G	E	TP
2	188999358	G	T	G	V	TP
2	188999507	G	A	G	D	TP
2	188999852	G	A	G	D	TP
2	188999860	G	C	G	R	TP
2	188999879	G	A	G	E	TP
2	189003045	G	A	G	R	TP
2	189004010	G	A	G	D	TP
2	189005350	G	A	G	S	TP
2	189006372	G	C	G	R	TP
2	189006409	G	A	G	D	TP
2	189007510	G	T	G	V	TP
2	189008925	G	T	G	V	TP
2	189042755	C	G	G	R	TP
2	189068857	C	G	G	R	TP
2	189565581	C	T	R	Q	TP
2	189571799	T	C	N	D	TP
2	190902026	G	A	R	K	TP
2	190905126	C	T	P	L	TP
2	190930456	C	G	S	C	TP
2	190974909	G	A	T	I	TP
2	190984347	G	A	T	I	TP
2	190986909	A	C	V	G	TP
2	190986910	C	G	V	L	TP
2	190991295	A	G	C	R	TP
2	190995142	G	A	T	I	TP
2	190995146	A	C	Y	D	TP
2	190995149	T	G	K	Q	TP
2	190995166	A	C	L	W	TP
2	190998244	C	T	M	I	TP
2	191009027	C	G	R	P	TP
2	195857582	C	T	G	S	TP
2	196215961	G	T	S	Y	TP
2	196217031	C	G	E	Q	TP
2	196220104	A	C	L	W	TP
2	196220126	A	G	F	L	TP
2	196228190	A	G	Y	H	TP
2	199308907	G	T	N	K	TP
2	199328897	T	C	E	G	TP
2	201639047	T	C	I	M	TP
2	201704484	G	A	P	L	TP
2	201726685	A	G	L	P	TP
2	201753165	G	T	A	E	TP
2	202467522	G	A	C	Y	TP
2	202467617	T	C	C	R	TP
2	202467620	T	G	C	G	TP
2	202520151	A	C	H	P	TP
2	202532589	G	T	G	V	TP
2	202532634	A	G	N	S	TP
2	202532673	T	G	M	R	TP
2	202532684	G	C	G	R	TP
2	202555437	G	A	R	Q	TP
2	203870603	C	G	P	A	TP
2	203870886	C	G	P	R	TP
2	203870892	A	G	Y	C	TP
2	203955933	T	C	F	S	TP
2	206124248	C	T	M	I	TP
2	206141947	C	T	R	Q	TP
2	206144919	T	C	N	S	TP
2	206147564	A	C	M	R	TP
2	206767457	T	C	L	P	TP
2	206788903	G	T	R	I	TP
2	210293791	A	C	M	R	TP
2	210595514	G	A	G	R	TP
2	210612132	C	G	R	G	TP
2	210612273	C	G	R	G	TP
2	210612274	G	A	R	H	TP
2	210642649	A	C	D	A	TP
2	210654061	G	C	A	P	TP
2	210658633	T	A	F	Y	TP
2	211387000	G	A	R	C	TP
2	211619271	A	T	I	N	TP
2	211722491	C	T	C	Y	TP
2	214780560	C	A	K	N	TP
2	214792414	A	G	C	R	TP
2	214945067	C	T	R	Q	TP
2	214945068	G	A	R	W	TP
2	214945097	G	A	P	L	TP
2	214990880	A	G	L	P	TP
2	215336111	A	G	Y	C	TP
2	215430762	C	T	C	Y	TP
2	215431874	C	T	C	Y	TP
2	215433371	C	T	C	Y	TP
2	216477140	G	A	R	H	TP
2	218638749	G	A	R	C	TP
2	218661816	G	A	G	D	TP
2	218814055	T	G	L	R	TP
2	218814184	T	C	L	P	TP
2	218882358	G	A	R	H	TP
2	218893216	G	A	C	Y	TP
2	219057658	C	T	V	M	TP
2	219284769	G	A	E	K	TP
2	219421359	A	C	Q	P	TP
2	219568150	C	T	R	H	TP
2	222297009	C	G	R	P	TP
2	222297060	T	C	H	R	TP
2	222297172	C	A	G	C	TP
2	224500474	C	T	G	D	TP
2	227007540	C	T	G	S	TP
2	227010313	C	T	G	S	TP
2	227032019	C	T	G	E	TP
2	227057528	C	A	G	V	TP
2	227094160	C	G	G	A	TP
2	227103178	C	T	G	E	TP
2	227104033	C	A	G	V	TP
2	227104033	C	T	G	D	TP
2	227108597	C	T	G	E	TP
2	227118653	C	G	G	R	TP
2	227253330	G	A	G	E	TP
2	227253598	G	A	G	E	TP
2	227253637	C	T	T	M	TP
2	227256380	G	A	G	D	TP
2	227263812	G	A	G	R	TP
2	227263848	G	C	G	R	TP
2	227263890	G	A	G	S	TP
2	227263917	G	A	G	R	TP
2	227269964	G	A	G	D	TP
2	227270788	G	T	G	C	TP
2	227273021	G	A	G	R	TP
2	227277449	G	A	G	D	TP
2	227279874	G	T	G	V	TP
2	227282460	G	A	G	S	TP
2	227282488	G	A	G	D	TP
2	227284342	A	G	K	E	TP
2	227289999	G	A	G	D	TP
2	227293237	G	A	G	E	TP
2	227293246	G	A	G	D	TP
2	227295307	G	C	G	R	TP
2	227297683	G	A	G	E	TP
2	227297701	G	A	G	D	TP
2	227297727	G	C	G	R	TP
2	227297737	G	A	G	E	TP
2	227297790	G	C	G	R	TP
2	227305066	G	T	G	V	TP
2	227310803	G	A	G	R	TP
2	227699435	A	G	W	R	TP
2	229771526	G	A	P	L	TP
2	229787514	A	T	D	E	TP
2	232528599	G	C	C	S	TP
2	232531411	C	T	L	F	TP
2	232531616	G	A	R	Q	TP
2	237358574	C	T	G	R	TP
2	237359362	C	G	K	N	TP
2	237359363	T	C	K	R	TP
2	237371731	C	A	G	V	TP
2	239115264	G	A	P	L	TP
2	240775889	C	G	R	P	TP
2	240783106	C	T	G	R	TP
2	240783109	C	G	E	Q	TP
2	240786437	C	G	R	T	TP
2	240786473	A	G	L	P	TP
2	240788181	C	T	G	D	TP
2	240797649	G	T	T	N	TP
2	240797721	C	T	R	Q	TP
2	240878726	G	A	G	S	TP
3	3140610	C	T	A	V	TP
3	3152504	T	A	N	I	TP
3	4452928	A	C	V	G	TP
3	4521031	G	A	D	N	TP
3	4663162	A	G	R	G	TP
3	7452612	G	A	E	K	TP
3	9442156	A	G	K	E	TP
3	9447807	A	G	Q	R	TP
3	9470571	C	T	P	L	TP
3	9474582	G	A	D	N	TP
3	9745071	G	A	R	H	TP
3	10065429	G	A	R	Q	TP
3	10142007	A	T	M	L	TP
3	10142073	T	A	F	I	TP
3	10142079	A	C	N	H	TP
3	10142079	A	G	N	D	TP
3	10142086	G	T	S	I	TP
3	10142178	A	G	S	G	TP
3	10146517	A	G	H	R	TP
3	10146522	T	G	W	G	TP
3	10146530	C	G	F	L	TP
3	10146634	C	T	P	L	TP
3	10146636	G	T	V	L	TP
3	10149798	A	G	K	E	TP
3	10149804	C	G	R	G	TP
3	10149815	G	C	Q	H	TP
3	10149820	T	A	V	D	TP
3	10149831	G	C	V	L	TP
3	10149832	T	A	V	D	TP
3	10149856	T	A	L	Q	TP
3	10149856	T	G	L	R	TP
3	10149886	T	A	L	Q	TP
3	10149886	T	C	L	P	TP
3	11017360	G	T	R	L	TP
3	11017378	C	T	S	F	TP
3	11020259	G	A	C	Y	TP
3	11022404	C	T	T	M	TP
3	11026305	G	A	V	M	TP
3	11028833	G	A	G	S	TP
3	11029219	A	G	K	R	TP
3	11034534	G	T	V	L	TP
3	12604185	T	C	N	S	TP
3	12604191	G	T	T	K	TP
3	12604197	G	C	T	R	TP
3	12604201	A	T	S	T	TP
3	12935988	G	A	T	M	TP
3	12936054	C	T	R	Q	TP
3	14445720	C	A	A	E	TP
3	14472304	G	T	G	V	TP
3	15453829	C	T	G	E	TP
3	15453910	C	G	G	A	TP
3	15641920	A	G	I	V	TP
3	15644412	T	G	C	G	TP
3	15644621	C	G	I	M	TP
3	15645381	C	T	P	S	TP
3	15645484	A	G	D	G	TP
3	23919200	G	T	R	L	TP
3	23961982	C	T	R	W	TP
3	24127715	T	A	M	L	TP
3	25593551	T	G	F	V	TP
3	25733963	C	T	R	Q	TP
3	25736128	T	C	Y	C	TP
3	25739700	C	A	C	F	TP
3	27192217	G	A	R	C	TP
3	27201558	G	A	P	L	TP
3	30671940	G	A	G	S	TP
3	30688396	A	G	Y	C	TP
3	30691456	T	C	W	R	TP
3	32891027	G	A	R	H	TP
3	32891090	G	A	R	H	TP
3	32891591	G	A	R	H	TP
3	32891654	G	A	R	Q	TP
3	33018477	G	A	H	Y	TP
3	33051782	C	T	G	R	TP
3	33058106	G	A	T	M	TP
3	33068280	G	A	P	L	TP
3	33068831	C	G	E	Q	TP
3	36993550	G	T	M	I	TP
3	36993642	T	A	I	N	TP
3	36993660	A	C	N	T	TP
3	36996633	C	A	S	Y	TP
3	36996705	T	G	I	S	TP
3	37004414	T	A	I	K	TP
3	37004449	A	G	T	A	TP
3	37004474	G	C	R	T	TP
3	37048599	T	C	L	P	TP
3	37048609	G	C	E	D	TP
3	38550475	G	C	S	C	TP
3	38551015	A	G	L	P	TP
3	38554381	A	G	F	L	TP
3	38555735	G	T	T	K	TP
3	38556532	T	A	Y	F	TP
3	38606743	C	A	D	Y	TP
3	38633048	T	C	Y	C	TP
3	38894945	G	T	A	D	TP
3	38925462	C	T	R	H	TP
3	39110923	A	G	Y	C	TP
3	39392021	G	C	D	H	TP
3	42685794	G	C	R	P	TP
3	43080921	C	T	D	N	TP
3	43555409	A	G	C	R	TP
3	43717708	G	A	G	R	TP
3	45400318	G	A	R	H	TP
3	45417506	G	A	A	T	TP
3	45417558	A	C	Q	P	TP
3	45458819	G	A	R	H	TP
3	45491590	A	G	D	G	TP
3	45496358	C	T	P	L	TP
3	45517957	C	T	T	I	TP
3	45913144	C	T	M	I	TP
3	46863327	C	T	A	T	TP
3	46996814	T	C	L	P	TP
3	47003872	G	A	C	Y	TP
3	47005036	G	A	R	Q	TP
3	47005221	T	C	F	L	TP
3	47006204	G	C	R	P	TP
3	47007577	C	T	T	I	TP
3	47101476	T	C	Y	C	TP
3	47406548	G	A	R	Q	TP
3	47407348	A	G	M	V	TP
3	47408451	C	T	R	W	TP
3	47409040	C	T	P	L	TP
3	47409268	A	G	K	R	TP
3	47409521	C	G	N	K	TP
3	47410284	C	T	P	L	TP
3	47410478	C	T	H	Y	TP
3	47410545	A	G	Q	R	TP
3	47411546	G	A	E	K	TP
3	47676777	T	G	H	P	TP
3	47846462	A	G	T	A	TP
3	48466837	C	A	P	Q	TP
3	48467043	G	A	D	N	TP
3	48567136	C	A	G	W	TP
3	48572412	C	T	G	R	TP
3	48574290	C	T	R	H	TP
3	48575493	C	T	G	E	TP
3	48576286	C	T	G	E	TP
3	48579271	G	A	R	W	TP
3	48859119	C	G	D	H	TP
3	49005046	G	A	R	H	TP
3	49005046	G	A	R	Q	TP
3	49014077	G	A	R	H	TP
3	49023111	C	T	A	V	TP
3	49100296	C	A	G	V	TP
3	49125081	G	A	R	W	TP
3	49132500	A	C	S	R	TP
3	49368494	G	A	P	S	TP
3	49375451	C	T	E	K	TP
3	49417965	G	A	R	C	TP
3	49419291	C	T	R	H	TP
3	49421520	C	T	G	E	TP
3	49898938	C	A	D	Y	TP
3	50193763	G	T	D	Y	TP
3	50365146	A	G	L	P	TP
3	50365633	C	T	D	N	TP
3	50375876	C	G	R	P	TP
3	52149838	C	G	V	L	TP
3	52151055	C	A	V	F	TP
3	52396797	G	C	K	N	TP
3	52403241	C	G	S	T	TP
3	52409877	A	G	M	T	TP
3	53111830	C	T	G	S	TP
3	53730468	A	T	I	F	TP
3	58077255	G	T	G	C	TP
3	58105208	G	T	G	V	TP
3	58134726	T	C	I	T	TP
3	58138348	C	T	A	V	TP
3	58431595	T	C	M	V	TP
3	69118727	C	A	R	L	TP
3	70972657	A	C	L	R	TP
3	70977662	T	A	Y	F	TP
3	70977665	G	A	T	I	TP
3	71001034	C	G	D	H	TP
3	73384465	T	G	S	R	TP
3	81537093	T	C	N	D	TP
3	81642817	T	C	H	R	TP
3	81646404	A	G	F	S	TP
3	87245793	G	A	R	Q	TP
3	93874280	A	G	C	R	TP
3	93874360	C	T	C	Y	TP
3	93879264	G	A	R	C	TP
3	93892962	C	T	D	N	TP
3	93893009	T	C	E	G	TP
3	93893118	A	G	S	P	TP
3	93898531	A	T	C	S	TP
3	93906137	G	A	P	L	TP
3	98591111	C	T	E	K	TP
3	101232901	C	A	C	F	TP
3	101257771	C	T	G	D	TP
3	101273682	C	G	A	P	TP
3	101652500	A	C	H	Q	TP
3	101656110	G	A	H	Y	TP
3	113013310	C	G	L	F	TP
3	113014014	G	A	R	C	TP
3	114339276	T	C	H	R	TP
3	114339292	T	G	S	R	TP
3	114339369	A	G	L	P	TP
3	114339394	G	A	R	C	TP
3	114339409	A	G	C	R	TP
3	114339414	T	G	H	P	TP
3	114339418	G	A	P	S	TP
3	114350278	G	C	H	Q	TP
3	114350318	A	C	F	C	TP
3	119513647	C	T	T	M	TP
3	119703222	G	C	D	H	TP
3	119715744	G	A	G	D	TP
3	120633257	C	G	G	R	TP
3	120644413	A	G	F	S	TP
3	121993883	A	C	L	W	TP
3	122257092	G	A	R	H	TP
3	122261538	C	T	A	V	TP
3	122262285	C	G	S	C	TP
3	122282111	A	G	Q	R	TP
3	122282174	G	A	G	E	TP
3	122283698	T	A	C	S	TP
3	122284257	G	T	G	V	TP
3	123291366	T	G	E	A	TP
3	123296216	G	T	S	R	TP
3	123325339	T	C	K	E	TP
3	123330956	G	T	P	T	TP
3	123347810	T	A	I	F	TP
3	123347866	G	A	A	V	TP
3	123640361	G	A	P	L	TP
3	123647372	C	A	A	S	TP
3	124632638	A	G	S	G	TP
3	125233881	T	C	D	G	TP
3	128481276	G	A	R	W	TP
3	128481276	G	C	R	G	TP
3	128481877	C	T	R	Q	TP
3	128481916	C	T	C	Y	TP
3	128481917	A	G	C	R	TP
3	128807614	G	T	K	N	TP
3	128897709	A	G	K	R	TP
3	128901309	C	T	P	L	TP
3	128909411	G	A	R	H	TP
3	129528777	A	T	N	I	TP
3	129528778	T	G	N	K	TP
3	129528786	G	A	G	D	TP
3	129528870	T	G	L	R	TP
3	129528885	G	T	G	V	TP
3	129528998	G	C	G	R	TP
3	129529035	G	T	G	V	TP
3	129529050	G	T	G	V	TP
3	129529058	G	A	G	R	TP
3	129529061	T	C	C	R	TP
3	129529061	T	G	C	G	TP
3	129529074	G	T	G	V	TP
3	129531011	C	T	A	V	TP
3	129531015	C	G	C	W	TP
3	129531026	C	A	P	Q	TP
3	129531026	C	T	P	L	TP
3	129532252	T	C	Y	H	TP
3	129532258	C	A	P	T	TP
3	129532258	C	G	P	A	TP
3	129532258	C	T	P	S	TP
3	129532277	C	G	S	W	TP
3	129532280	G	A	C	Y	TP
3	129532280	G	T	C	F	TP
3	129532283	G	A	G	E	TP
3	129532291	T	A	Y	N	TP
3	129532352	A	G	H	R	TP
3	129532364	C	T	P	L	TP
3	129532367	T	A	M	K	TP
3	129532367	T	G	M	R	TP
3	129532646	C	A	S	R	TP
3	129532744	C	G	P	R	TP
3	129533699	G	A	S	N	TP
3	129533704	G	T	V	L	TP
3	129533705	T	A	V	E	TP
3	129533705	T	C	V	A	TP
3	132692787	C	T	G	D	TP
3	136256616	T	C	F	S	TP
3	136260516	A	G	H	R	TP
3	136293804	A	C	T	P	TP
3	136293834	G	A	G	S	TP
3	136297988	C	A	A	D	TP
3	136327190	G	A	G	S	TP
3	136327643	G	A	G	S	TP
3	136327673	C	T	L	F	TP
3	136327707	C	T	A	V	TP
3	138372951	G	T	G	V	TP
3	138397333	C	T	T	I	TP
3	138397342	A	G	Q	R	TP
3	138656256	C	A	E	D	TP
3	138946425	T	C	N	D	TP
3	138946457	G	C	P	R	TP
3	138946457	G	T	P	Q	TP
3	138946461	A	T	F	I	TP
3	138946493	A	G	L	P	TP
3	138946530	T	C	M	V	TP
3	138946535	A	T	I	N	TP
3	138946548	A	C	Y	D	TP
3	138946550	G	C	S	W	TP
3	138946554	A	T	Y	N	TP
3	138946563	T	C	K	E	TP
3	142676175	T	C	F	S	TP
3	146081816	T	C	N	S	TP
3	147410413	C	A	L	M	TP
3	149155215	G	A	M	I	TP
3	149960890	T	C	L	S	TP
3	149960893	T	C	L	P	TP
3	150928198	G	T	S	Y	TP
3	150941692	A	G	L	P	TP
3	150972581	C	A	G	V	TP
3	150972644	A	T	L	H	TP
3	151338326	T	C	K	E	TP
3	151380116	G	A	M	I	TP
3	155166907	C	T	P	S	TP
3	155168789	G	A	A	T	TP
3	155172203	C	A	N	K	TP
3	155833907	G	C	H	D	TP
3	158646178	A	T	D	V	TP
3	158653421	C	T	P	S	TP
3	158666331	T	C	C	R	TP
3	158666356	C	T	A	V	TP
3	158684581	C	T	R	W	TP
3	167789282	A	C	S	R	TP
3	177033051	A	G	Y	H	TP
3	177034264	T	C	Y	C	TP
3	177038120	C	A	C	F	TP
3	177038317	T	C	H	R	TP
3	177038360	A	G	C	R	TP
3	177047365	C	A	G	C	TP
3	177050521	A	G	F	L	TP
3	179204533	G	A	G	R	TP
3	179210279	C	T	P	S	TP
3	179229373	T	G	L	W	TP
3	179413452	T	C	Q	R	TP
3	179419433	T	C	K	E	TP
3	181712728	A	G	D	G	TP
3	181713058	C	G	P	R	TP
3	184137636	C	T	R	C	TP
3	184137706	G	A	R	H	TP
3	184140589	C	T	R	W	TP
3	184140590	G	C	R	P	TP
3	184140604	C	G	R	G	TP
3	184141976	C	T	A	V	TP
3	184142274	C	T	S	L	TP
3	184164505	G	A	G	R	TP
3	184180927	C	T	R	W	TP
3	184242930	T	C	N	S	TP
3	184245562	C	G	R	P	TP
3	184245723	C	T	G	R	TP
3	184245788	T	C	Y	C	TP
3	186539495	C	T	V	M	TP
3	186539503	G	C	S	C	TP
3	187235940	G	A	T	M	TP
3	189867902	C	T	R	C	TP
3	189890821	T	C	L	P	TP
3	189890829	T	G	F	V	TP
3	189894249	T	C	I	T	TP
3	190404926	G	C	G	R	TP
3	190408368	G	A	R	H	TP
3	193637967	G	C	D	H	TP
3	193643604	A	T	N	I	TP
3	193643975	A	T	D	V	TP
3	193644008	C	G	T	R	TP
3	193647129	T	C	F	L	TP
3	196654568	T	C	L	P	TP
4	499336	A	G	M	V	TP
4	516101	A	C	M	L	TP
4	625919	G	A	R	H	TP
4	626011	G	A	E	K	TP
4	626054	C	A	A	D	TP
4	653914	C	G	H	Q	TP
4	662189	A	G	H	R	TP
4	664891	A	T	M	L	TP
4	987086	T	C	M	T	TP
4	1001982	G	C	G	R	TP
4	1002341	G	T	D	Y	TP
4	1002811	C	A	S	R	TP
4	1803813	C	T	S	F	TP
4	1807128	C	T	P	L	TP
4	1918170	G	T	R	S	TP
4	2831581	C	A	P	T	TP
4	6291265	C	T	R	C	TP
4	6300763	A	G	H	R	TP
4	8601494	C	T	R	W	TP
4	8612120	G	T	G	W	TP
4	9834957	G	A	P	L	TP
4	15587838	G	T	G	V	TP
4	15599587	T	G	W	G	TP
4	15984263	C	A	L	F	TP
4	16009012	A	T	V	D	TP
4	16176194	C	A	M	I	TP
4	20257908	G	A	A	T	TP
4	20553955	A	T	K	N	TP
4	39253202	G	C	R	P	TP
4	39503903	T	C	H	R	TP
4	39503921	C	T	R	H	TP
4	39503925	G	A	R	W	TP
4	39504452	C	A	A	S	TP
4	39504503	G	A	R	W	TP
4	39505308	T	C	Y	C	TP
4	39505739	T	C	M	V	TP
4	39505748	C	T	V	I	TP
4	39509760	C	G	G	R	TP
4	39509807	A	G	I	T	TP
4	39510365	C	G	E	D	TP
4	39510493	G	C	P	A	TP
4	39510752	A	G	I	T	TP
4	39514103	C	T	A	T	TP
4	39514133	A	C	S	A	TP
4	39521382	G	A	A	V	TP
4	39521388	A	G	I	T	TP
4	39521443	C	T	A	T	TP
4	39521472	T	C	Y	C	TP
4	41746306	C	A	R	L	TP
4	41746307	G	C	R	G	TP
4	41747356	C	T	R	Q	TP
4	46262010	G	T	F	L	TP
4	46262110	G	T	T	K	TP
4	46262114	G	C	L	V	TP
4	46303528	A	G	M	T	TP
4	47936863	A	C	F	C	TP
4	47937047	A	G	C	R	TP
4	47937421	A	G	L	P	TP
4	47937438	G	T	S	R	TP
4	52038258	A	G	M	T	TP
4	54101759	A	G	Q	R	TP
4	54726036	A	T	K	I	TP
4	78372742	G	T	C	F	TP
4	83284545	A	T	Y	N	TP
4	84702505	C	A	G	V	TP
4	88038372	G	A	R	Q	TP
4	88038381	G	A	R	Q	TP
4	88038399	G	C	C	S	TP
4	88046642	G	T	R	S	TP
4	88046671	G	A	G	D	TP
4	88074889	T	C	L	P	TP
4	95131424	C	T	H	Y	TP
4	99601674	T	A	L	H	TP
4	99608826	C	T	R	C	TP
4	99618993	G	A	G	E	TP
4	101025954	C	T	D	N	TP
4	101026014	C	T	A	T	TP
4	101026023	A	G	F	L	TP
4	102315712	C	G	C	S	TP
4	102566988	T	G	I	S	TP
4	102567021	T	A	V	D	TP
4	102582873	C	G	I	M	TP
4	105235380	C	T	P	S	TP
4	105438036	T	A	T	S	TP
4	106171171	G	A	S	F	TP
4	106194735	A	C	F	C	TP
4	106194737	C	A	W	C	TP
4	107895738	T	G	I	S	TP
4	107895744	T	G	M	R	TP
4	109746486	G	A	R	C	TP
4	109749248	C	G	C	S	TP
4	110618684	C	G	W	S	TP
4	110621162	A	C	V	G	TP
4	110621163	C	T	V	I	TP
4	112427580	C	T	T	M	TP
4	112585555	C	T	E	K	TP
4	112623837	G	T	L	M	TP
4	118731342	A	G	S	P	TP
4	118731461	C	T	C	Y	TP
4	118738261	C	A	Q	H	TP
4	118797786	C	T	R	H	TP
4	118805881	G	A	P	L	TP
4	119248807	G	T	R	S	TP
4	119256268	A	G	H	R	TP
4	119261770	G	T	G	V	TP
4	121848898	C	G	G	R	TP
4	122239608	G	A	R	Q	TP
4	122336233	T	C	Y	H	TP
4	122741957	T	C	F	S	TP
4	122742142	G	A	G	R	TP
4	122743115	A	G	K	R	TP
4	122743286	T	C	V	A	TP
4	122743394	C	T	T	M	TP
4	122947360	G	A	R	Q	TP
4	123028354	G	T	A	S	TP
4	140396131	T	C	K	R	TP
4	140399004	T	C	D	G	TP
4	140405975	G	T	P	Q	TP
4	143528006	A	C	K	Q	TP
4	146503857	C	T	G	R	TP
4	146503910	C	T	G	D	TP
4	146510012	A	G	L	P	TP
4	148114246	A	C	L	R	TP
4	150302763	A	G	W	R	TP
4	154567781	T	C	C	R	TP
4	154569529	G	C	G	A	TP
4	154585957	C	T	C	Y	TP
4	154589513	C	G	R	P	TP
4	154589514	G	T	R	S	TP
4	154606735	C	T	A	T	TP
4	154608640	C	A	G	V	TP
4	154744489	C	G	R	G	TP
4	154744672	T	C	F	L	TP
4	155713561	G	A	C	Y	TP
4	155852222	C	A	R	I	TP
4	157341334	G	T	A	S	TP
4	158682314	C	T	R	C	TP
4	158682408	A	T	D	V	TP
4	158695582	A	G	Y	C	TP
4	158697619	C	T	P	S	TP
4	158699120	G	C	G	A	TP
4	158703517	T	C	M	T	TP
4	158706254	G	C	V	L	TP
4	158706353	T	C	W	R	TP
4	158706707	T	C	F	S	TP
4	183668021	C	T	S	L	TP
4	185144890	C	G	R	G	TP
4	186208943	G	T	R	L	TP
4	186271741	C	G	A	G	TP
4	186274149	T	C	M	T	TP
4	186274155	G	A	G	D	TP
4	186276363	C	T	S	F	TP
4	186280058	C	T	R	C	TP
4	186280563	T	C	L	S	TP
4	186280565	T	C	C	R	TP
4	186287715	G	C	K	N	TP
4	186613313	G	C	R	G	TP
4	186620915	G	T	P	T	TP
4	186628570	C	T	R	H	TP
4	186706820	G	A	A	V	TP
4	186707160	C	T	E	K	TP
4	186708971	T	C	N	S	TP
4	186709108	C	T	M	I	TP
5	235299	A	G	H	R	TP
5	254392	G	T	R	M	TP
5	256409	C	T	R	C	TP
5	483376	C	T	E	K	TP
5	1216578	C	T	S	L	TP
5	1253781	C	G	E	Q	TP
5	1264408	A	G	S	P	TP
5	1266479	G	A	A	V	TP
5	1266515	T	C	D	G	TP
5	1280312	C	T	R	Q	TP
5	1293505	C	A	V	L	TP
5	1294541	G	C	F	L	TP
5	1443020	G	A	R	W	TP
5	1801497	G	A	C	Y	TP
5	7870795	A	G	M	V	TP
5	13788866	G	A	R	C	TP
5	13862701	A	G	L	P	TP
5	13882939	C	T	G	R	TP
5	14374244	C	G	R	G	TP
5	14374245	G	A	R	Q	TP
5	14388626	G	A	E	K	TP
5	14394095	G	T	V	F	TP
5	33455691	T	C	L	P	TP
5	33456216	A	G	K	E	TP
5	33944709	G	A	A	V	TP
5	33984393	C	A	G	V	TP
5	33984435	G	T	A	E	TP
5	34933817	A	G	K	E	TP
5	35068265	G	A	P	L	TP
5	35860974	C	G	L	V	TP
5	36976342	C	G	R	G	TP
5	37022323	G	A	G	D	TP
5	37044661	T	G	L	R	TP
5	37206242	C	G	G	A	TP
5	38485872	G	C	T	R	TP
5	41749544	G	A	R	C	TP
5	41850170	C	G	A	P	TP
5	41861399	C	T	G	R	TP
5	42694994	A	C	N	T	TP
5	45267103	C	T	R	Q	TP
5	45353237	C	T	V	M	TP
5	45396551	C	T	G	S	TP
5	45461871	C	G	C	S	TP
5	45645306	A	C	M	R	TP
5	45645565	G	C	L	V	TP
5	55910592	C	T	S	F	TP
5	55952309	G	A	P	L	TP
5	55956082	T	A	N	Y	TP
5	56856673	A	G	R	G	TP
5	60904792	C	T	V	I	TP
5	70925108	C	T	A	V	TP
5	70925180	G	A	G	D	TP
5	70942463	T	C	Y	H	TP
5	70946138	T	C	S	P	TP
5	70946166	G	A	G	D	TP
5	71495323	G	T	V	F	TP
5	71602562	C	T	P	L	TP
5	74705310	T	C	L	S	TP
5	74720491	A	G	D	G	TP
5	78885744	C	G	G	R	TP
5	78969050	C	T	R	Q	TP
5	88728498	C	G	Q	H	TP
5	88804662	A	C	V	G	TP
5	88804791	G	C	T	R	TP
5	88823745	C	T	R	H	TP
5	90653722	A	G	Y	C	TP
5	90657917	T	G	L	R	TP
5	90716490	G	T	D	Y	TP
5	90776560	G	T	G	C	TP
5	93585262	G	T	S	I	TP
5	93585312	C	T	H	Y	TP
5	93585475	T	C	M	T	TP
5	93585476	G	C	M	I	TP
5	95523788	C	A	G	V	TP
5	96397370	G	C	P	R	TP
5	96400037	A	G	L	P	TP
5	103173953	G	A	R	H	TP
5	110761304	C	T	P	L	TP
5	110761517	T	C	L	P	TP
5	112828006	G	C	Q	H	TP
5	119452576	A	C	M	L	TP
5	122070581	A	T	S	R	TP
5	122075539	G	A	T	I	TP
5	126552046	G	A	P	L	TP
5	126561098	T	C	N	D	TP
5	126577163	C	T	G	E	TP
5	126583993	C	T	G	E	TP
5	126595007	C	G	E	D	TP
5	128332980	A	G	L	P	TP
5	128334832	C	T	C	Y	TP
5	128335176	A	C	C	G	TP
5	128344469	C	G	G	R	TP
5	128345438	T	C	K	E	TP
5	128378884	T	C	D	G	TP
5	131165204	A	G	M	T	TP
5	131187079	C	G	Q	E	TP
5	132385472	C	G	P	R	TP
5	132385472	C	T	P	L	TP
5	132392478	G	A	G	E	TP
5	134199149	T	C	Y	C	TP
5	134200349	G	C	Q	E	TP
5	134200351	T	C	H	R	TP
5	134200405	T	A	D	V	TP
5	134200406	C	G	D	H	TP
5	134200989	T	C	H	R	TP
5	134201943	C	G	D	H	TP
5	134201954	T	C	Y	C	TP
5	134201968	C	G	Q	H	TP
5	134205971	T	C	D	G	TP
5	137628301	G	T	N	K	TP
5	138386248	A	G	D	G	TP
5	138399908	A	T	D	V	TP
5	138431545	G	A	E	K	TP
5	138441398	T	G	M	R	TP
5	138566643	G	A	L	F	TP
5	140114446	G	A	A	T	TP
5	140114611	A	G	K	E	TP
5	140114665	A	G	N	D	TP
5	140114684	T	C	L	P	TP
5	140114746	G	C	A	P	TP
5	140114795	T	C	L	P	TP
5	140114960	C	G	P	R	TP
5	140674744	T	G	I	L	TP
5	140677922	C	A	D	Y	TP
5	140693619	T	A	L	Q	TP
5	140694010	C	T	R	C	TP
5	140695521	G	A	R	H	TP
5	140697189	G	A	R	Q	TP
5	140698056	G	A	R	H	TP
5	141528775	A	C	L	R	TP
5	148120118	C	T	T	I	TP
5	149028020	A	G	L	P	TP
5	149944370	G	A	R	C	TP
5	149944673	T	C	M	V	TP
5	149980524	T	C	C	R	TP
5	149981158	C	T	S	F	TP
5	150054386	C	T	R	K	TP
5	150054414	C	G	A	P	TP
5	150056109	G	C	P	R	TP
5	150056286	G	T	A	D	TP
5	150056335	G	A	H	Y	TP
5	150060902	G	T	H	Q	TP
5	150080249	G	A	P	L	TP
5	150247813	C	T	G	E	TP
5	150289577	C	T	E	K	TP
5	151266900	G	A	C	Y	TP
5	151886767	C	T	C	Y	TP
5	156647499	A	T	T	S	TP
5	157294834	C	A	R	S	TP
5	157319809	G	C	E	D	TP
5	157327988	G	T	D	Y	TP
5	157327989	A	G	D	G	TP
5	157460136	T	C	M	T	TP
5	157463277	T	A	V	D	TP
5	157463295	G	T	G	V	TP
5	157467055	G	A	G	E	TP
5	157468735	A	C	E	D	TP
5	157471668	C	T	S	F	TP
5	157471740	C	G	T	R	TP
5	157471754	C	G	H	D	TP
5	157472395	C	T	P	L	TP
5	157472403	G	A	G	R	TP
5	157472448	G	A	G	R	TP
5	157472498	C	G	N	K	TP
5	157472573	C	A	S	R	TP
5	157638560	G	C	S	C	TP
5	161331065	T	A	I	F	TP
5	161873129	G	A	D	N	TP
5	161873301	G	A	R	Q	TP
5	161882641	C	A	L	I	TP
5	161890981	A	G	M	V	TP
5	161891019	C	A	N	K	TP
5	161895706	T	G	S	R	TP
5	162097811	C	A	N	K	TP
5	162142238	C	T	P	S	TP
5	168516859	C	T	R	W	TP
5	169718777	G	T	R	S	TP
5	171436234	C	T	R	C	TP
5	172950725	G	A	G	D	TP
5	177191941	G	A	A	T	TP
5	177257032	A	G	H	R	TP
5	177267613	G	T	C	F	TP
5	177269708	T	A	Y	N	TP
5	177280627	C	G	C	W	TP
5	177283873	G	C	W	C	TP
5	177292061	T	G	F	L	TP
5	177293858	T	C	C	R	TP
5	177386498	T	C	L	P	TP
5	177402372	A	T	C	S	TP
5	179836481	T	C	M	T	TP
5	179836481	T	C	W	R	TP
5	180616465	G	A	R	W	TP
6	1610806	G	A	G	S	TP
6	1610837	C	G	S	W	TP
6	3104279	G	A	D	N	TP
6	3104279	G	C	D	H	TP
6	3104280	A	T	D	V	TP
6	3113125	G	A	C	Y	TP
6	3113167	T	C	I	T	TP
6	3113257	C	T	T	M	TP
6	3153954	T	C	N	S	TP
6	3154023	G	A	A	V	TP
6	3157459	C	A	R	L	TP
6	3224917	C	T	R	H	TP
6	3225019	G	A	P	L	TP
6	3225460	A	T	I	N	TP
6	3225487	C	A	C	F	TP
6	6224771	G	C	S	R	TP
6	6266566	C	A	W	L	TP
6	6305437	C	A	R	L	TP
6	7569286	C	T	S	F	TP
6	10404520	C	T	G	E	TP
6	10404526	A	G	L	P	TP
6	10404721	T	C	K	R	TP
6	10626444	A	G	Y	C	TP
6	10808816	G	A	T	I	TP
6	10830570	C	G	G	R	TP
6	13272904	A	T	N	I	TP
6	13283473	C	T	R	C	TP
6	18122047	T	G	H	P	TP
6	21594710	T	G	I	S	TP
6	21594849	G	T	K	N	TP
6	21594868	G	C	A	P	TP
6	26020889	G	C	E	Q	TP
6	26156523	A	C	T	P	TP
6	27865398	C	G	A	G	TP
6	27892786	C	T	E	K	TP
6	30657009	C	A	Q	H	TP
6	30657079	G	A	T	M	TP
6	30660043	A	T	F	I	TP
6	30664838	C	T	G	E	TP
6	30723486	G	T	G	C	TP
6	30723510	C	T	L	F	TP
6	31116156	C	T	G	S	TP
6	31779470	G	A	R	C	TP
6	31780526	C	T	R	H	TP
6	31860194	C	T	R	Q	TP
6	31949523	G	A	M	I	TP
6	31962985	C	T	R	C	TP
6	32039417	G	A	C	Y	TP
6	32039555	T	G	L	V	TP
6	32040020	G	A	G	S	TP
6	32040048	T	C	M	T	TP
6	32040048	T	G	M	R	TP
6	32040116	A	G	M	V	TP
6	32040675	G	A	G	S	TP
6	32040871	C	T	R	C	TP
6	32040919	G	A	G	S	TP
6	32040926	G	A	R	H	TP
6	32040937	G	A	G	S	TP
6	32843013	G	A	T	M	TP
6	33165948	C	T	G	S	TP
6	33165975	C	T	G	R	TP
6	33170899	C	T	G	R	TP
6	33437749	T	C	C	R	TP
6	33437885	T	C	L	P	TP
6	33437989	T	C	W	R	TP
6	33441330	A	C	T	P	TP
6	33441374	G	C	K	N	TP
6	33443077	C	A	S	Y	TP
6	33447842	G	C	Q	H	TP
6	35503581	C	T	R	K	TP
6	35503762	C	T	R	Q	TP
6	35503808	C	T	G	R	TP
6	35505806	A	C	N	K	TP
6	35506031	T	G	Y	S	TP
6	35506071	G	A	R	W	TP
6	36270515	C	G	S	W	TP
6	36270551	C	A	A	D	TP
6	36270559	G	A	A	T	TP
6	36270608	C	A	A	E	TP
6	36270616	T	C	S	P	TP
6	36270617	C	G	S	W	TP
6	36291476	A	C	H	P	TP
6	36291501	C	A	D	E	TP
6	36291535	A	G	K	E	TP
6	36293070	T	C	C	R	TP
6	36293086	C	T	P	L	TP
6	36294199	G	A	D	N	TP
6	36294299	C	T	P	L	TP
6	36294389	C	T	P	L	TP
6	36295386	G	C	R	P	TP
6	39925719	C	T	G	D	TP
6	42178377	A	G	D	G	TP
6	42178809	G	T	R	L	TP
6	42698409	C	A	E	D	TP
6	42704399	A	C	M	R	TP
6	42704444	C	A	C	F	TP
6	42704528	C	A	C	F	TP
6	42704528	C	G	C	S	TP
6	42704528	C	T	C	Y	TP
6	42704599	G	C	S	R	TP
6	42704609	C	T	R	Q	TP
6	42721798	C	A	W	C	TP
6	42721817	T	C	D	G	TP
6	42721817	T	G	D	A	TP
6	42721859	A	C	L	R	TP
6	42964861	G	A	A	V	TP
6	42966297	C	T	G	S	TP
6	42966524	C	T	V	M	TP
6	42967451	G	A	R	W	TP
6	42978765	T	A	E	V	TP
6	42978981	A	G	L	P	TP
6	43519737	T	C	V	A	TP
6	43519769	A	T	I	F	TP
6	43519778	C	T	H	Y	TP
6	43519805	G	C	A	P	TP
6	43520185	G	A	V	M	TP
6	43520702	G	A	V	M	TP
6	43520754	T	C	I	T	TP
6	43521229	G	A	E	K	TP
6	43614489	A	G	T	A	TP
6	43670917	G	T	R	L	TP
6	44302127	A	G	L	P	TP
6	44303404	T	G	Q	P	TP
6	44312205	C	T	R	H	TP
6	45328729	G	A	M	I	TP
6	45545280	C	T	A	V	TP
6	49435466	A	C	I	R	TP
6	49440273	C	G	G	A	TP
6	49440288	T	G	D	A	TP
6	49453628	A	C	L	R	TP
6	49453709	G	A	A	V	TP
6	49453721	T	C	Y	C	TP
6	49457877	A	C	N	K	TP
6	49459186	C	A	G	V	TP
6	49459190	G	T	R	S	TP
6	50838070	C	T	T	M	TP
6	51632619	A	G	W	R	TP
6	51659468	A	T	I	N	TP
6	51746721	C	G	R	T	TP
6	51753287	C	A	R	L	TP
6	51775844	G	A	R	C	TP
6	51934185	T	A	S	C	TP
6	51959948	C	T	D	N	TP
6	52010310	T	C	Q	R	TP
6	52025590	A	C	L	R	TP
6	52028177	C	T	G	E	TP
6	52028249	G	A	S	L	TP
6	52028348	C	T	G	D	TP
6	52046072	T	G	T	P	TP
6	52046089	A	G	V	A	TP
6	52059981	C	T	A	T	TP
6	53031065	C	A	G	C	TP
6	53032573	C	T	E	K	TP
6	56459060	G	A	P	L	TP
6	56851414	G	T	A	E	TP
6	63720702	C	G	G	A	TP
6	63721038	A	G	M	T	TP
6	63721215	C	G	C	S	TP
6	63721252	A	G	C	R	TP
6	63762478	C	T	G	E	TP
6	63762583	G	A	S	F	TP
6	64066440	C	T	G	E	TP
6	65334979	C	A	R	S	TP
6	65495376	A	G	M	T	TP
6	69049307	T	C	V	A	TP
6	69382853	G	A	R	K	TP
6	73111384	C	A	P	Q	TP
6	76018812	A	G	L	P	TP
6	79003821	T	C	K	R	TP
6	79026079	G	A	S	L	TP
6	79026163	C	A	G	V	TP
6	79492551	C	T	A	T	TP
6	79513271	A	C	L	V	TP
6	80168875	A	T	I	F	TP
6	80168925	C	G	N	K	TP
6	80343770	G	A	C	Y	TP
6	81752077	G	C	P	R	TP
6	87518639	C	T	R	H	TP
6	87518847	C	T	G	R	TP
6	87529572	A	T	L	Q	TP
6	87548593	A	G	I	T	TP
6	87589956	A	C	M	R	TP
6	89932572	C	T	E	K	TP
6	90008774	A	G	L	P	TP
6	98875444	C	T	C	Y	TP
6	99446205	T	C	S	G	TP
6	99468617	C	T	R	Q	TP
6	99482871	C	T	V	M	TP
6	99508705	A	C	S	A	TP
6	101928526	C	A	T	K	TP
6	104849166	G	T	P	H	TP
6	105133577	T	C	M	V	TP
6	105158564	C	T	R	Q	TP
6	105158695	T	A	L	F	TP
6	105161446	A	T	L	H	TP
6	106622931	G	A	P	S	TP
[truncated: 27,015 more rows]

## Sheet: TableS8_TP53TS
Table S8. TP53 validation data set for MetaRNN model evaluation
chr	pos	ref	alt	aaref	aaalt	label
17	7669614	C	A	D	Y	TN
17	7669620	C	A	D	Y	TP
17	7669628	T	A	E	V	TN
17	7669628	T	C	E	G	TN
17	7669629	C	G	E	Q	TN
17	7669629	C	T	E	K	TN
17	7669631	G	T	T	K	TN
17	7669632	T	C	T	A	TN
17	7669632	T	G	T	P	TN
17	7669633	C	A	K	N	TN
17	7669633	C	G	K	N	TN
17	7669634	T	A	K	M	TN
17	7669634	T	G	K	T	TN
17	7669635	T	C	K	E	TN
17	7669635	T	G	K	Q	TN
17	7669637	A	T	F	Y	TN
17	7669661	G	C	T	S	TN
17	7669662	T	A	T	S	TN
17	7669667	T	C	Q	R	TP
17	7669682	T	A	K	M	TP
17	7670613	A	T	S	T	TP
17	7670618	G	C	A	G	TP
17	7670621	C	G	R	T	TP
17	7670623	G	C	S	R	TP
17	7670623	G	T	S	R	TP
17	7670625	T	G	S	R	TP
17	7670628	C	A	G	W	TP
17	7670633	G	A	P	L	TP
17	7670636	T	C	E	G	TP
17	7670647	C	A	Q	H	TN
17	7670647	C	G	Q	H	TN
17	7670648	T	G	Q	P	TN
17	7670649	G	C	Q	E	TN
17	7670651	G	A	A	V	TN
17	7670651	G	C	A	G	TN
17	7670653	A	C	D	E	TN
17	7670653	A	T	D	E	TN
17	7670654	T	C	D	G	TN
17	7670654	T	G	D	A	TN
17	7670655	C	G	D	H	TN
17	7670655	C	T	D	N	TN
17	7670658	T	G	K	Q	TN
17	7670660	A	G	L	P	TP
17	7670660	A	T	L	H	TN
17	7670661	G	T	L	I	TN
17	7670662	T	A	E	D	TN
17	7670662	T	G	E	D	TN
17	7670666	A	C	L	W	TP
17	7670666	A	G	L	S	TP
17	7670670	C	A	A	S	TN
17	7670670	C	G	A	P	TP
17	7670672	T	A	E	V	TN
17	7670672	T	C	E	G	TN
17	7670672	T	G	E	A	TN
17	7670673	C	G	E	Q	TN
17	7670676	T	C	N	D	TP
17	7670678	A	C	L	R	TP
17	7670678	A	T	L	Q	TP
17	7670680	C	A	E	D	TN
17	7670680	C	G	E	D	TN
17	7670682	C	G	E	Q	TN
17	7670682	C	T	E	K	TN
17	7670687	A	C	F	C	TP
17	7670687	A	G	F	S	TP
17	7670687	A	T	F	Y	TP
17	7670688	A	C	F	V	TP
17	7670692	C	A	E	D	TN
17	7670692	C	G	E	D	TN
17	7670695	G	T	F	L	TN
17	7670696	A	T	F	Y	TN
17	7670697	A	G	F	L	TN
17	7670700	G	T	R	S	TP
17	7670701	C	A	E	D	TN
17	7670701	C	G	E	D	TN
17	7670702	T	A	E	V	TN
17	7670702	T	C	E	G	TN
17	7670702	T	G	E	A	TN
17	7670703	C	G	E	Q	TN
17	7670703	C	T	E	K	TN
17	7670705	C	A	R	L	TN
17	7670706	G	T	R	S	TN
17	7670708	C	A	G	V	TP
17	7670711	C	A	R	L	TN
17	7670711	C	G	R	P	TP
17	7670714	A	C	I	S	TP
17	7670714	A	G	I	T	TP
17	7670714	A	T	I	N	TP
17	7670715	T	C	I	V	TN
17	7673536	T	A	Q	L	TN
17	7673536	T	G	Q	P	TN
17	7673537	G	C	Q	E	TN
17	7673539	A	C	L	R	TP
17	7673539	A	T	L	H	TP
17	7673540	G	T	L	I	TN
17	7673542	G	T	T	N	TN
17	7673543	T	C	T	A	TN
17	7673543	T	G	T	P	TN
17	7673545	A	C	F	C	TN
17	7673545	A	T	F	Y	TN
17	7673548	T	A	Y	F	TN
17	7673548	T	C	Y	C	TN
17	7673548	T	G	Y	S	TN
17	7673549	A	C	Y	D	TN
17	7673549	A	T	Y	N	TN
17	7673550	T	A	E	D	TN
17	7673550	T	G	E	D	TN
17	7673551	T	A	E	V	TN
17	7673551	T	C	E	G	TN
17	7673551	T	G	E	A	TN
17	7673552	C	G	E	Q	TN
17	7673552	C	T	E	K	TN
17	7673554	C	G	G	A	TN
17	7673556	A	C	D	E	TN
17	7673556	A	T	D	E	TN
17	7673557	T	A	D	V	TN
17	7673557	T	C	D	G	TN
17	7673557	T	G	D	A	TN
17	7673558	C	T	D	N	TN
17	7673560	A	C	L	R	TN
17	7673560	A	T	L	Q	TN
17	7673561	G	C	L	V	TN
17	7673561	G	T	L	M	TN
17	7673563	G	A	P	L	TN
17	7673563	G	C	P	R	TN
17	7673563	G	T	P	Q	TN
17	7673564	G	C	P	A	TN
17	7673565	T	A	K	N	TP
17	7673565	T	G	K	N	TP
17	7673566	T	C	K	R	TN
17	7673567	T	C	K	E	TP
17	7673568	C	A	K	N	TP
17	7673568	C	G	K	N	TP
17	7673569	T	A	K	M	TP
17	7673569	T	C	K	R	TN
17	7673569	T	G	K	T	TP
17	7673570	T	C	K	E	TP
17	7673570	T	G	K	Q	TP
17	7673572	T	A	K	M	TN
17	7673572	T	C	K	R	TN
17	7673573	T	C	K	E	TP
17	7673573	T	G	K	Q	TP
17	7673575	G	C	P	R	TN
17	7673578	T	G	Q	P	TN
17	7673581	G	T	P	H	TN
17	7673584	G	A	S	F	TN
17	7673584	G	C	S	C	TN
17	7673584	G	T	S	Y	TN
17	7673585	A	C	S	A	TN
17	7673585	A	G	S	P	TN
17	7673587	G	T	S	Y	TN
17	7673588	A	C	S	A	TN
17	7673588	A	G	S	P	TN
17	7673588	A	T	S	T	TN
17	7673590	C	A	S	I	TN
17	7673590	C	G	S	T	TN
17	7673590	C	T	S	N	TN
17	7673591	T	A	S	C	TN
17	7673591	T	C	S	G	TN
17	7673593	G	A	T	I	TN
17	7673593	G	T	T	N	TN
17	7673594	T	A	T	S	TN
17	7673594	T	C	T	A	TN
17	7673594	T	G	T	P	TN
17	7673596	T	A	N	I	TN
17	7673597	T	A	N	Y	TN
17	7673599	T	A	N	I	TN
17	7673599	T	C	N	S	TN
17	7673599	T	G	N	T	TN
17	7673600	T	A	N	Y	TN
17	7673600	T	G	N	H	TN
17	7673602	G	T	P	H	TN
17	7673603	G	C	P	A	TN
17	7673605	A	C	L	R	TN
17	7673605	A	G	L	P	TN
17	7673605	A	T	L	Q	TP
17	7673606	G	T	L	M	TN
17	7673608	G	T	A	E	TP
17	7673701	C	A	A	S	TN
17	7673701	C	G	A	P	TN
17	7673701	C	T	A	T	TN
17	7673703	C	A	R	L	TP
17	7673703	C	G	R	P	TP
17	7673704	G	C	R	G	TP
17	7673705	C	A	K	N	TP
17	7673705	C	G	K	N	TP
17	7673706	T	A	K	M	TP
17	7673706	T	C	K	R	TP
17	7673706	T	G	K	T	TP
17	7673707	T	C	K	E	TP
17	7673707	T	G	K	Q	TP
17	7673709	G	A	T	I	TP
17	7673709	G	C	T	S	TN
17	7673709	G	T	T	N	TP
17	7673710	T	A	T	S	TN
17	7673710	T	G	T	P	TN
17	7673711	G	C	S	R	TN
17	7673711	G	T	S	R	TN
17	7673712	C	A	S	I	TN
17	7673712	C	G	S	T	TN
17	7673713	T	A	S	C	TN
17	7673713	T	G	S	R	TN
17	7673715	C	A	G	V	TN
17	7673715	C	G	G	A	TN
17	7673716	C	T	G	R	TN
17	7673718	G	C	P	R	TN
17	7673718	G	T	P	Q	TN
17	7673719	G	A	P	S	TN
17	7673719	G	C	P	A	TN
17	7673719	G	T	P	T	TN
17	7673721	G	A	P	L	TN
17	7673721	G	C	P	R	TN
17	7673721	G	T	P	H	TN
17	7673722	G	A	P	S	TN
17	7673722	G	C	P	A	TN
17	7673722	G	T	P	T	TP
17	7673724	A	C	L	R	TN
17	7673724	A	G	L	P	TN
17	7673724	A	T	L	Q	TN
17	7673725	G	C	L	V	TN
17	7673725	G	T	L	M	TN
17	7673726	C	A	E	D	TN
17	7673726	C	G	E	D	TN
17	7673727	T	A	E	V	TN
17	7673727	T	C	E	G	TN
17	7673727	T	G	E	A	TN
17	7673728	C	G	E	Q	TN
17	7673729	G	C	H	Q	TP
17	7673730	T	A	H	L	TP
17	7673730	T	G	H	P	TN
17	7673731	G	A	H	Y	TP
17	7673731	G	C	H	D	TN
17	7673731	G	T	H	N	TN
17	7673732	G	C	H	Q	TN
17	7673732	G	T	H	Q	TN
17	7673733	T	A	H	L	TN
17	7673733	T	G	H	P	TN
17	7673734	G	C	H	D	TN
17	7673734	G	T	H	N	TN
17	7673736	G	T	P	H	TP
17	7673737	G	C	P	A	TN
17	7673739	T	A	E	V	TN
17	7673739	T	C	E	G	TN
17	7673739	T	G	E	A	TN
17	7673740	C	G	E	Q	TN
17	7673740	C	T	E	K	TN
17	7673742	C	A	G	V	TN
17	7673742	C	G	G	A	TP
17	7673742	C	T	G	E	TN
17	7673743	C	G	G	R	TN
17	7673744	T	A	K	N	TN
17	7673744	T	G	K	N	TN
17	7673745	T	G	K	T	TN
17	7673746	T	G	K	Q	TN
17	7673748	T	A	K	M	TN
17	7673748	T	C	K	R	TN
17	7673748	T	G	K	T	TN
17	7673752	G	T	R	S	TN
17	7673754	A	C	L	R	TN
17	7673754	A	T	L	H	TN
17	7673755	G	T	L	I	TN
17	7673756	A	C	N	K	TN
17	7673756	A	T	N	K	TN
17	7673757	T	A	N	I	TN
17	7673757	T	C	N	S	TN
17	7673757	T	G	N	T	TN
17	7673758	T	A	N	Y	TN
17	7673758	T	C	N	D	TP
17	7673758	T	G	N	H	TN
17	7673759	C	A	E	D	TN
17	7673760	T	A	E	V	TN
17	7673760	T	C	E	G	TN
17	7673760	T	G	E	A	TN
17	7673761	C	G	E	Q	TN
17	7673762	T	A	E	D	TP
17	7673762	T	G	E	D	TP
17	7673766	T	C	E	G	TP
17	7673769	G	C	T	R	TN
17	7673770	T	C	T	A	TN
17	7673770	T	G	T	P	TP
17	7673772	C	A	R	L	TN
17	7673773	G	T	R	S	TN
17	7673780	T	A	R	S	TP
17	7673784	C	A	G	V	TP
17	7673784	C	G	G	A	TP
17	7673785	C	A	G	W	TP
17	7673785	C	G	G	R	TP
17	7673789	A	C	C	W	TP
17	7673791	A	C	C	G	TP
17	7673791	A	T	C	S	TN
17	7673793	G	A	A	V	TP
17	7673794	C	A	A	S	TN
17	7673797	A	C	C	G	TP
17	7673797	A	T	C	S	TP
17	7673800	C	T	V	I	TN
17	7673807	C	G	E	D	TN
17	7673808	T	A	E	V	TP
17	7673810	A	T	F	L	TP
17	7673811	A	T	F	Y	TN
17	7673813	G	C	S	R	TP
17	7673813	G	T	S	R	TP
17	7673815	T	A	S	C	TN
17	7673817	T	A	N	I	TP
17	7673817	T	C	N	S	TN
17	7673818	T	C	N	D	TN
17	7673818	T	G	N	H	TN
17	7673821	G	C	R	G	TP
17	7673826	A	C	L	R	TP
17	7673826	A	T	L	Q	TP
17	7673827	G	C	L	V	TP
17	7673829	A	C	L	R	TP
17	7673832	T	A	N	I	TP
17	7673832	T	G	N	T	TN
17	7673835	C	G	G	A	TP
17	7673835	C	T	G	D	TP
17	7673836	C	A	G	C	TP
17	7673836	C	G	G	R	TP
17	7673837	A	C	S	R	TN
17	7673837	A	T	S	R	TN
17	7674181	C	T	R	K	TN
17	7674181	C	T	S	N	TN
17	7674182	T	A	R	W	TN
17	7674182	T	A	S	C	TN
17	7674182	T	C	R	G	TN
17	7674182	T	C	S	G	TN
17	7674182	T	G	S	R	TN
17	7674184	G	A	S	F	TP
17	7674184	G	C	S	C	TN
17	7674185	A	C	S	A	TN
17	7674185	A	T	S	T	TP
17	7674186	G	C	D	E	TP
17	7674186	G	T	D	E	TP
17	7674187	T	G	D	A	TP
17	7674188	C	G	D	H	TP
17	7674188	C	T	D	N	TP
17	7674189	T	A	E	D	TP
17	7674189	T	G	E	D	TP
17	7674190	T	A	E	V	TP
17	7674191	C	G	E	Q	TP
17	7674194	G	T	L	M	TN
17	7674196	G	T	T	K	TP
17	7674197	T	A	T	S	TN
17	7674200	T	C	I	V	TN
17	7674201	G	C	I	M	TP
17	7674202	A	G	I	T	TP
17	7674203	T	A	I	F	TP
17	7674205	G	C	T	S	TP
17	7674206	T	A	T	S	TP
17	7674206	T	G	T	P	TP
17	7674209	G	T	L	I	TN
17	7674212	T	A	I	F	TP
17	7674214	G	C	P	R	TP
17	7674214	G	T	P	H	TP
17	7674215	G	C	P	A	TN
17	7674223	T	G	N	T	TP
17	7674224	T	A	N	Y	TP
17	7674224	T	C	N	D	TP
17	7674225	C	A	M	I	TP
17	7674225	C	G	M	I	TP
17	7674235	A	C	M	R	TN
17	7674235	A	T	M	K	TN
17	7674236	T	A	M	L	TP
17	7674242	A	T	S	T	TP
17	7674243	A	T	S	R	TP
17	7674244	C	A	S	I	TP
17	7674244	C	G	S	T	TP
17	7674246	G	T	N	K	TP
17	7674247	T	A	N	I	TP
17	7674248	T	G	N	H	TN
17	7674252	C	G	M	I	TP
17	7674254	T	A	M	L	TP
17	7674254	T	G	M	L	TP
17	7674256	T	A	Y	F	TN
17	7674258	G	C	N	K	TN
17	7674258	G	T	N	K	TN
17	7674259	T	G	N	T	TN
17	7674260	T	C	N	D	TP
17	7674262	T	A	Y	F	TN
17	7674264	G	C	H	Q	TP
17	7674264	G	T	H	Q	TP
17	7674265	T	A	H	L	TN
17	7674265	T	G	H	P	TN
17	7674266	G	A	H	Y	TN
17	7674266	G	C	H	D	TP
17	7674266	G	T	H	N	TP
17	7674269	T	A	I	F	TP
17	7674269	T	C	I	V	TN
17	7674271	G	T	T	N	TP
17	7674272	T	G	T	P	TP
17	7674274	G	T	T	N	TP
17	7674275	T	G	T	P	TP
17	7674277	C	A	C	F	TN
17	7674281	C	A	D	Y	TN
17	7674281	C	T	D	N	TP
17	7674283	G	A	S	F	TP
17	7674283	G	T	S	Y	TP
17	7674284	A	C	S	A	TN
17	7674284	A	G	S	P	TP
17	7674286	C	T	G	D	TN
17	7674287	C	G	G	R	TN
17	7674289	A	C	V	G	TN
17	7674289	A	G	V	A	TN
17	7674290	C	A	V	F	TN
17	7674859	C	G	E	D	TN
17	7674861	C	G	E	Q	TN
17	7674863	G	C	P	R	TP
17	7674863	G	T	P	H	TP
17	7674864	G	T	P	T	TP
17	7674866	G	C	P	R	TN
17	7674866	G	T	P	Q	TN
17	7674867	G	C	P	A	TN
17	7674867	G	T	P	T	TN
17	7674868	C	A	E	D	TN
17	7674868	C	G	E	D	TN
17	7674869	T	A	E	V	TN
17	7674869	T	C	E	G	TP
17	7674870	C	G	E	Q	TN
17	7674872	T	A	Y	F	TN
17	7674875	G	C	P	R	TP
17	7674875	G	T	P	H	TP
17	7674876	G	T	P	T	TP
17	7674878	A	G	V	A	TN
17	7674878	A	T	V	E	TP
17	7674879	C	A	V	L	TN
17	7674879	C	G	V	L	TN
17	7674881	A	C	V	G	TP
17	7674881	A	G	V	A	TN
17	7674881	A	T	V	E	TN
17	7674886	A	T	S	R	TP
17	7674891	G	A	H	Y	TP
17	7674891	G	C	H	D	TP
17	7674895	A	C	F	L	TN
17	7674895	A	T	F	L	TN
17	7674896	A	C	F	C	TP
17	7674896	A	G	F	S	TN
17	7674896	A	T	F	Y	TN
17	7674897	A	C	F	V	TP
17	7674897	A	G	F	L	TN
17	7674899	G	A	T	I	TP
17	7674899	G	C	T	S	TN
17	7674899	G	T	T	N	TN
17	7674900	T	A	T	S	TN
17	7674901	G	C	N	K	TN
17	7674901	G	T	N	K	TN
17	7674902	T	A	N	I	TN
17	7674902	T	C	N	S	TN
17	7674902	T	G	N	T	TN
17	7674903	T	C	N	D	TN
17	7674903	T	G	N	H	TN
17	7674904	T	A	R	S	TN
17	7674904	T	G	R	S	TN
17	7674905	C	A	R	I	TN
17	7674905	C	G	R	T	TP
17	7674905	C	T	R	K	TN
17	7674908	T	A	D	V	TP
17	7674908	T	G	D	A	TP
17	7674909	C	A	D	Y	TP
17	7674910	A	C	D	E	TN
17	7674910	A	T	D	E	TN
17	7674911	T	A	D	V	TN
17	7674911	T	C	D	G	TP
17	7674911	T	G	D	A	TN
17	7674912	C	A	D	Y	TN
17	7674912	C	G	D	H	TN
17	7674912	C	T	D	N	TN
17	7674913	C	A	L	F	TP
17	7674913	C	G	L	F	TP
17	7674914	A	C	L	W	TN
17	7674915	A	T	L	M	TN
17	7674920	T	C	E	G	TP
17	7674921	C	G	E	Q	TN
17	7674923	A	G	V	A	TN
17	7674928	C	A	L	F	TN
17	7674928	C	G	L	F	TN
17	7674929	A	C	L	W	TN
17	7674931	A	C	N	K	TP
17	7674931	A	T	N	K	TP
17	7674932	T	A	N	I	TP
17	7674933	T	A	N	Y	TP
17	7674933	T	C	N	D	TP
17	7674937	T	A	E	D	TP
17	7674937	T	G	E	D	TP
17	7674938	T	A	E	V	TN
17	7674939	C	G	E	Q	TN
17	7674951	G	T	L	I	TN
17	7674952	A	C	H	Q	TP
17	7674955	C	A	Q	H	TN
17	7674955	C	G	Q	H	TN
17	7674957	G	C	Q	E	TN
17	7674963	G	C	P	A	TP
17	7674965	G	C	A	G	TP
17	7674965	G	T	A	D	TP
17	7674966	C	G	A	P	TP
17	7674966	C	T	A	T	TP
17	7675068	A	C	C	G	TP
17	7675071	G	C	R	G	TP
17	7675072	C	A	E	D	TP
17	7675072	C	G	E	D	TP
17	7675073	T	C	E	G	TP
17	7675073	T	G	E	A	TP
17	7675074	C	G	E	Q	TP
17	7675078	G	C	H	Q	TP
17	7675079	T	A	H	L	TP
17	7675079	T	C	H	R	TP
17	7675080	G	A	H	Y	TP
17	7675082	G	T	P	H	TP
17	7675083	G	C	P	A	TP
17	7675085	C	G	C	S	TP
17	7675088	C	G	R	P	TP
17	7675091	C	A	R	M	TP
17	7675092	T	A	R	W	TP
17	7675095	C	G	V	L	TP
17	7675100	T	A	E	V	TP
17	7675100	T	C	E	G	TP
17	7675101	C	G	E	Q	TP
17	7675103	G	T	T	K	TP
17	7675104	T	A	T	S	TP
17	7675104	T	G	T	P	TP
17	7675105	C	A	M	I	TP
17	7675105	C	G	M	I	TP
17	7675105	C	T	M	I	TP
17	7675107	T	A	M	L	TP
17	7675107	T	G	M	L	TP
17	7675108	G	C	H	Q	TP
17	7675108	G	T	H	Q	TP
17	7675109	T	A	H	L	TP
17	7675109	T	G	H	P	TP
17	7675110	G	C	H	D	TP
17	7675110	G	T	H	N	TP
17	7675112	T	A	Q	L	TP
17	7675120	C	A	K	N	TP
17	7675121	T	A	K	M	TP
17	7675121	T	G	K	T	TP
17	7675122	T	G	K	Q	TP
17	7675124	T	G	Y	S	TP
17	7675127	A	G	I	T	TP
17	7675127	A	T	I	N	TP
17	7675128	T	A	I	F	TP
17	7675130	G	A	A	V	TP
17	7675130	G	C	A	G	TP
17	7675131	C	A	A	S	TP
17	7675131	C	G	A	P	TP
17	7675133	A	C	M	R	TP
17	7675133	A	T	M	K	TP
17	7675136	G	C	A	G	TP
17	7675136	G	T	A	D	TP
17	7675140	G	T	R	S	TP
17	7675143	C	G	V	L	TP
17	7675146	G	C	R	G	TP
17	7675146	G	T	R	S	TP
17	7675148	G	A	T	I	TP
17	7675149	T	G	T	P	TP
17	7675151	C	G	G	A	TP
17	7675152	C	A	G	C	TP
17	7675157	G	T	P	Q	TP
17	7675158	G	C	P	A	TP
17	7675158	G	T	P	T	TP
17	7675160	G	A	P	L	TP
17	7675169	T	A	D	V	TP
17	7675172	A	C	V	G	TP
17	7675172	A	T	V	D	TP
17	7675173	C	G	V	L	TP
17	7675175	C	G	W	S	TP
17	7675178	A	C	L	R	TP
17	7675180	C	G	Q	H	TP
17	7675184	A	T	V	E	TP
17	7675187	G	T	P	H	TN
17	7675188	G	T	P	T	TP
17	7675190	C	G	C	S	TP
17	7675193	G	A	T	I	TP
17	7675193	G	C	T	S	TP
17	7675194	T	A	T	S	TP
17	7675195	C	G	K	N	TP
17	7675196	T	A	K	M	TP
17	7675197	T	G	K	Q	TP
17	7675199	G	C	A	G	TP
17	7675200	C	T	A	T	TP
17	7675202	A	C	L	R	TN
17	7675203	G	T	L	M	TP
17	7675205	T	A	Q	L	TP
17	7675208	C	G	C	S	TP
17	7675210	A	C	F	L	TP
17	7675211	A	G	F	S	TP
17	7675212	A	C	F	V	TP
17	7675214	A	C	M	R	TP
17	7675214	A	T	M	K	TP
17	7675219	G	C	N	K	TP
17	7675220	T	C	N	S	TP
17	7675220	T	G	N	T	TP
17	7675221	T	C	N	D	TP
17	7675221	T	G	N	H	TP
17	7675223	A	C	L	R	TP
17	7675224	G	T	L	I	TP
17	7675233	A	G	S	P	TP
17	7675235	T	G	Y	S	TP
17	7675236	A	G	Y	H	TP
17	7675996	T	C	T	A	TP
17	7675997	G	C	C	W	TN
17	7675998	C	A	C	F	TN
17	7675999	A	G	C	R	TP
17	7676001	G	C	T	S	TN
17	7676002	T	A	T	S	TN
17	7676002	T	C	T	A	TN
17	7676002	T	G	T	P	TP
17	7676004	A	C	V	G	TP
17	7676004	A	G	V	A	TP
17	7676004	A	T	V	E	TP
17	7676005	C	A	V	L	TP
17	7676005	C	G	V	L	TP
17	7676007	G	A	S	F	TN
17	7676009	C	A	K	N	TP
17	7676009	C	G	K	N	TP
17	7676010	T	A	K	M	TP
17	7676010	T	G	K	T	TP
17	7676013	G	A	A	V	TP
17	7676013	G	C	A	G	TP
17	7676013	G	T	A	D	TP
17	7676017	T	G	T	P	TP
17	7676019	C	G	G	A	TP
17	7676019	C	T	G	E	TP
17	7676020	C	A	G	W	TP
17	7676022	G	C	S	C	TP
17	7676023	A	G			TP
17	7676023	A	G	S	P	TP
17	7676025	T	G	H	P	TN
17	7676025	T	G	K	Q	TN
17	7676026	G	C	C	W	TN
17	7676026	G	C	H	D	TN
17	7676030	G	C	F	L	TP
17	7676030	G	C	S	C	TP
17	7676030	G	T	F	L	TP
17	7676030	G	T	S	Y	TP
17	7676031	A	T	F	Y	TP
17	7676031	A	T	S	T	TP
17	7676032	A	G			TP
17	7676032	A	G	F	L	TP
17	7676032	A	T			TP
17	7676032	A	T	F	I	TP
17	7676034	C	T			TP
17	7676034	C	T	G	D	TP
17	7676035	C	A			TP
17	7676035	C	A	G	C	TP
17	7676042	G	C	F	L	TP
17	7676042	G	T	F	L	TP
17	7676043	A	T	F	Y	TP
17	7676044	A	G	F	L	TP
17	7676044	A	T	F	I	TP
17	7676046	C	A	G	V	TP
17	7676046	C	T	G	D	TP
17	7676051	G	T	S	R	TP
17	7676052	C	G	S	T	TP
17	7676052	C	T	S	N	TP
17	7676053	T	G	S	R	TP
17	7676055	C	G	G	A	TP
17	7676056	C	A	G	C	TP
17	7676057	C	A	Q	H	TP
17	7676057	C	G	Q	H	TP
17	7676061	T	G	Y	S	TP
17	7676065	T	C	T	A	TP
17	7676066	T	G	K	N	TP
17	7676067	T	A	K	I	TP
17	7676067	T	G	K	T	TN
17	7676070	T	A	Q	L	TP
17	7676070	T	C	Q	R	TP
17	7676070	T	G	Q	P	TP
17	7676073	G	T	S	Y	TP
17	7676074	A	C	S	A	TP
17	7676074	A	G	S	P	TP
17	7676076	G	C	P	R	TP
17	7676076	G	T	P	H	TP
17	7676077	G	C	P	A	TP
17	7676077	G	T	P	T	TP
17	7676079	A	C	V	G	TP
17	7676079	A	G	V	A	TP
17	7676082	G	A	S	F	TP
17	7676083	A	C	S	A	TP
17	7676083	A	G	S	P	TP
17	7676083	A	T	S	T	TP
17	7676085	G	A	S	F	TP
17	7676089	A	C	S	A	TN
17	7676089	A	T	S	T	TN
17	7676091	A	C	L	R	TN
17	7676094	G	C	P	R	TN
17	7676095	G	C	P	A	TP
17	7676098	A	T	W	R	TP
17	7676103	G	C	P	R	TN
17	7676103	G	T	P	H	TP
17	7676112	G	T	A	E	TN
17	7676115	G	T	P	H	TP
17	7676118	G	T	A	D	TP
17	7676119	C	A	A	S	TP
17	7676127	G	T	T	K	TN
17	7676136	G	A	A	V	TN
17	7676137	C	G	A	P	TN
17	7676139	G	A	P	L	TN
17	7676142	G	C	A	G	TN
17	7676145	G	C	P	R	TN
17	7676149	C	T	A	T	TP
17	7676166	T	A	E	V	TN
17	7676166	T	C	E	G	TN
17	7676173	T	C	M	V	TN
17	7676179	G	A	P	S	TN
17	7676184	T	A	E	V	TP
17	7676184	T	C	E	G	TN
17	7676184	T	G	E	A	TN
17	7676187	T	A	D	V	TN
17	7676187	T	C	D	G	TN
17	7676187	T	G	D	A	TN
17	7676188	C	A	D	Y	TN
17	7676188	C	G	D	H	TN
17	7676190	G	C	P	R	TN
17	7676193	C	A	G	V	TN
17	7676194	C	A	G	C	TN
17	7676197	G	A	P	S	TP
17	7676199	T	A	D	V	TN
17	7676199	T	C	D	G	TN
17	7676199	T	G	D	A	TP
17	7676200	C	A	D	Y	TN
17	7676200	C	G	D	H	TN
17	7676202	T	C	E	G	TN
17	7676202	T	G	E	A	TN
17	7676203	C	G	E	Q	TN
17	7676205	G	T	T	N	TN
17	7676206	T	C	T	A	TN
17	7676208	A	G	F	S	TP
17	7676212	A	C	W	G	TP
17	7676212	A	G	W	R	TP
17	7676212	A	T	W	R	TP
17	7676213	T	A	Q	H	TN
17	7676213	T	G	Q	H	TN
17	7676214	T	A	Q	L	TN
17	7676215	G	T	Q	K	TN
17	7676217	T	A	E	V	TN
17	7676217	T	G	E	A	TN
17	7676218	C	G	E	Q	TN
17	7676220	A	C	I	S	TP
17	7676221	T	A	I	F	TN
17	7676223	T	G	D	A	TN
17	7676224	C	A	D	Y	TN
17	7676225	G	C	D	E	TN
17	7676226	T	C	D	G	TN
17	7676227	C	G	D	H	TN
17	7676229	G	T	P	Q	TN
17	7676230	G	C	P	A	TN
17	7676232	G	A	S	F	TN
17	7676232	G	C	S	C	TN
17	7676233	A	C	S	A	TP
17	7676233	A	T	S	T	TN
17	7676235	A	C	L	R	TN
17	7676236	G	T	L	M	TN
17	7676238	A	G	M	T	TP
17	7676240	C	G	L	F	TN
17	7676241	A	C	L	W	TN
17	7676245	C	A	D	Y	TP
17	7676246	A	C	D	E	TP
17	7676246	A	T	D	E	TP
17	7676247	T	A	D	V	TN
17	7676247	T	G	D	A	TP
17	7676249	C	A	M	I	TN
17	7676249	C	G	M	I	TN
17	7676249	C	T	M	I	TN
17	7676253	G	C	A	G	TN
17	7676254	C	G	A	P	TP
17	7676262	G	C	P	R	TN
17	7676265	A	G	L	S	TP
17	7676269	G	A	P	S	TP
17	7676272	A	C	S	A	TP
17	7676272	A	G	S	P	TN
17	7676389	T	A	N	I	TN
17	7676391	G	T	N	K	TN
17	7676392	T	A	N	I	TN
17	7676393	T	A	N	Y	TN
17	7676393	T	G	N	H	TN
17	7676394	T	A	E	D	TN
17	7676394	T	G	E	D	TN
17	7676395	T	G	E	A	TN
17	7676396	C	G	E	Q	TN
17	7676396	C	T	E	K	TN
17	7676398	G	T	P	H	TP
17	7676399	G	C	P	A	TN
17	7676524	T	A	K	I	TP
17	7676528	A	G	W	R	TP
17	7676528	A	T	W	R	TP
17	7676530	A	C	L	R	TP
17	7676530	A	G	L	P	TP
17	7676530	A	T	L	Q	TP
17	7676537	A	C	S	A	TN
17	7676537	A	T	S	T	TN
17	7676540	A	T	F	I	TN
17	7676545	T	A	E	V	TN
17	7676545	T	G	E	A	TN
17	7676548	T	A	Q	L	TN
17	7676549	G	T	Q	K	TN
17	7676551	C	G	S	T	TN
17	7676551	C	T	S	N	TN
17	7676552	T	A	S	C	TN
17	7676552	T	C	S	G	TN
17	7676554	A	C	L	R	TN
17	7676554	A	T	L	Q	TN
17	7676555	G	T	L	M	TN
17	7676557	G	T	P	H	TN
17	7676558	G	C	P	A	TN
17	7676558	G	T	P	T	TN
17	7676561	G	A	P	S	TP
17	7676561	G	C	P	A	TN
17	7676562	C	A	E	D	TN
17	7676562	C	G	E	D	TN
17	7676563	T	A	E	V	TN
17	7676563	T	C	E	G	TN
17	7676563	T	G	E	A	TN
17	7676567	C	A	V	F	TN
17	7676569	C	A	S	I	TN
17	7676569	C	G	S	T	TN
17	7676572	G	C	P	R	TN
17	7676575	T	G	D	A	TP
17	7676578	G	A	S	L	TN
17	7676579	A	C	S	A	TP
17	7676579	A	G	S	P	TN
17	7676579	A	T	S	T	TN
17	7676584	G	T	P	Q	TN
17	7676587	T	A	E	V	TN
17	7676587	T	G	E	A	TN
17	7676590	T	A	E	V	TN
17	7676590	T	G	E	A	TN
17	7676591	C	G	E	Q	TN

## Sheet: TableS9_Somatic
Table S9. Cancer somatic hotspot validation data set for MetaRNN model evaluation
chr	pos	ref	alt	aaref	aaalt	label
15	40382900	G	A	C	Y	TP
12	913902	C	T	R	H	TP
6	31972346	G	A	D	N	TP
1	119997045	T	A	T	S	TP
20	9580616	C	T	M	I	TP
19	10180852	C	T	E	K	TP
5	35876290	A	G	K	R	TP
11	61430175	C	T	S	L	TP
17	58692704	C	T	P	S	TP
7	74732629	T	A	L	H	TP
4	186621706	C	T	R	Q	TP
2	203867991	A	G	T	A	TP
3	138734644	C	T	R	Q	TP
2	29383830	C	T	R	H	TP
2	211387029	A	C	F	C	TP
12	132687264	C	T	E	K	TP
17	7676057	C	A	Q	H	TP
1	8013372	T	A	K	N	TP
13	109782884	C	T	G	D	TP
1	26774609	G	A	R	Q	TP
7	5986813	T	C	K	R	TP
14	104780214	C	T	E	K	TP
17	7673728	C	G	E	Q	TP
6	27810183	A	T	K	M	TP
1	85267812	T	G	N	H	TP
2	39054637	T	A	N	Y	TP
6	157184421	A	C	Q	P	TP
17	7675071	G	A	R	C	TP
2	211562070	T	C	S	G	TP
2	177234082	C	G	E	Q	TP
X	45063471	G	A	G	E	TP
9	8518099	G	A	S	L	TP
16	89285436	T	C	K	R	TP
17	39725079	G	A	V	I	TP
11	69641452	T	A	C	S	TP
17	7675148	G	T	T	N	TP
13	48362848	G	A	R	Q	TP
2	211383874	T	G	K	T	TP
17	7675117	C	A	Q	H	TP
6	37170801	G	C	Q	H	TP
2	177234229	G	A	L	F	TP
17	39708508	G	A	R	Q	TP
5	177095415	C	A	N	K	TP
2	177234234	A	G	I	T	TP
5	112839693	C	G	Q	E	TP
5	112839812	G	C	Q	H	TP
13	48707203	T	A	L	Q	TP
12	56088138	G	A	G	R	TP
6	93258242	C	T	G	E	TP
5	177095550	G	C	V	L	TP
17	7673535	C	A	Q	H	TP
17	58703294	T	C	Y	H	TP
7	2937110	C	T	R	Q	TP
4	152411763	C	T	R	Q	TP
7	148815508	T	C	K	R	TP
12	56085138	C	A	N	K	TP
17	7675136	G	A	A	V	TP
17	7675224	G	C	L	V	TP
11	64370312	C	T	R	C	TP
6	37170579	C	T	L	F	TP
16	11255472	C	T	A	T	TP
1	26773457	G	A	R	Q	TP
6	37171028	G	C	E	D	TP
3	138655451	C	T	E	K	TP
17	7674962	G	A	P	L	TP
13	40666149	A	G	S	P	TP
13	48456206	A	G	Y	C	TP
3	179199148	G	A	R	H	TP
16	2175555	A	G	N	S	TP
1	28279158	A	G	I	V	TP
6	407524	T	C	Y	H	TP
17	31350210	G	A	R	Q	TP
8	70052279	C	T	R	H	TP
17	7674942	C	A	V	L	TP
3	189894284	G	A	E	K	TP
2	29220829	G	C	F	L	TP
12	56088753	G	A	E	K	TP
19	5214581	G	A	R	W	TP
3	179221146	G	A	E	K	TP
12	56097861	G	T	S	I	TP
20	47624065	C	T	R	C	TP
17	7675185	C	T	V	M	TP
3	138655402	T	A	D	V	TP
3	179199145	A	G	N	S	TP
11	108247071	C	T	R	C	TP
17	12081466	G	A	R	Q	TP
17	7675995	G	A	T	M	TP
9	21970999	C	A	E	D	TP
17	7675174	C	G	W	C	TP
2	25234373	C	T	R	H	TP
16	67611509	A	G	Y	C	TP
7	50399977	G	A	E	K	TP
17	7673810	A	C	F	L	TP
2	15942195	C	T	P	L	TP
17	7675131	C	T	A	T	TP
12	56085033	G	A	M	I	TP
12	12718054	G	A	G	D	TP
20	42315860	A	C	L	V	TP
17	7674247	T	C	N	S	TP
19	19150726	T	C	K	E	TP
17	7674200	T	A	I	F	TP
14	37592258	T	C	I	V	TP
3	189868681	C	T	S	L	TP
2	177234076	C	T	G	S	TP
12	56087876	C	T	A	V	TP
3	189869329	C	T	R	C	TP
17	7675080	G	C	H	D	TP
3	52609752	G	C	R	G	TP
12	57468055	G	A	R	Q	TP
17	39723405	G	A	R	Q	TP
7	116771989	G	C	D	H	TP
11	69651253	C	T	P	S	TP
17	7675206	G	C	Q	E	TP
16	2597216	C	T	P	S	TP
7	116775061	T	C	V	A	TP
X	71129405	G	C	V	L	TP
17	31206361	G	A	R	Q	TP
2	211420571	T	G	K	T	TP
15	44711566	T	C	L	S	TP
2	177234225	C	G	G	A	TP
13	40666142	G	A	T	I	TP
14	37591986	G	C	F	L	TP
2	177234217	G	C	R	G	TP
17	7674227	T	C	M	V	TP
11	72228216	G	A	R	H	TP
12	120978847	A	C	I	L	TP
17	7675095	C	A	V	L	TP
2	177234087	T	C	D	G	TP
17	7674890	T	C	H	R	TP
X	40062191	T	C	N	S	TP
17	7670700	G	A	R	C	TP
17	7674188	C	A	D	Y	TP
7	2937177	C	T	D	N	TP
1	26780371	G	A	R	Q	TP
17	7675161	G	A	P	S	TP
12	112450394	G	A	A	T	TP
3	179198940	G	A	E	K	TP
11	69651251	C	T	T	I	TP
12	56087836	T	C	F	L	TP
4	1804365	A	T	S	C	TP
1	11130747	C	T	E	K	TP
2	46380267	A	G	Y	C	TP
5	112839880	A	G	Q	R	TP
9	99149253	G	A	R	Q	TP
8	54459958	G	T	S	I	TP
16	2172281	G	T	R	L	TP
17	7674252	C	A	M	I	TP
2	177234232	C	G	D	H	TP
3	179199103	G	A	R	Q	TP
7	55174797	A	G	K	E	TP
7	55154017	C	T	R	C	TP
17	39511531	G	A	R	H	TP
11	14294844	T	A	Q	L	TP
3	170295931	C	T	R	C	TP
3	187725557	C	T	R	Q	TP
4	1804362	G	T	G	C	TP
17	7674262	T	C	Y	C	TP
6	41935950	A	T	I	K	TP
17	7675151	C	A	G	V	TP
17	7674885	C	T	V	M	TP
8	127738699	C	T	S	L	TP
17	7675210	A	C	F	L	TP
7	55181312	G	T	S	I	TP
3	179218294	G	A	E	K	TP
2	46380264	C	T	P	L	TP
17	7675109	T	C	H	R	TP
3	179218306	C	A	Q	K	TP
15	44711581	T	C	L	P	TP
2	29383812	C	A	R	L	TP
15	66436818	A	G	N	D	TP
2	201285308	G	A	R	Q	TP
3	179234230	A	G	T	A	TP
19	10489771	G	A	R	C	TP
7	55191761	C	A	L	M	TP
10	87965296	T	G	Y	D	TP
19	45357299	T	C	T	A	TP
17	7675157	G	A	P	L	TP
2	177234247	A	G	W	R	TP
5	256340	C	G	L	V	TP
19	18167239	G	T	D	Y	TP
17	7675098	C	A	V	F	TP
7	2924297	C	T	E	K	TP
20	42352204	C	T	E	K	TP
19	45353087	G	C	D	E	TP
4	152329730	C	T	R	Q	TP
5	35873559	G	A	R	Q	TP
6	37170773	G	A	G	D	TP
7	55181378	C	T	T	M	TP
2	211624005	G	C	Q	E	TP
3	179219634	T	C	C	R	TP
8	127738438	C	T	P	L	TP
17	7675143	C	A	V	F	TP
17	7674256	T	C	Y	C	TP
17	7675220	T	A	N	I	TP
4	152337802	C	A	E	D	TP
19	4117551	A	C	F	L	TP
3	38139993	C	T	P	L	TP
17	7675122	T	C	K	E	TP
12	120988847	G	A	R	H	TP
11	72238043	C	A	A	D	TP
2	177234078	G	C	T	R	TP
9	21971139	C	T	D	N	TP
4	152323032	C	T	R	Q	TP
5	68295258	A	G	D	G	TP
10	87961095	C	G	R	G	TP
15	38351376	G	T	R	S	TP
6	37171174	G	A	S	N	TP
17	7673703	C	T	R	Q	TP
9	107487067	T	G	K	Q	TP
2	177234241	G	T	Q	K	TP
19	1220401	G	C	E	Q	TP
9	77922196	T	A	T	S	TP
7	55173984	G	A	E	K	TP
11	64361697	C	T	S	L	TP
8	127738435	C	T	T	I	TP
7	116777409	C	T	H	Y	TP
6	152098791	A	G	D	G	TP
17	39710457	G	A	A	T	TP
7	55154129	C	T	A	V	TP
4	152346985	C	T	R	Q	TP
4	54733174	T	A	N	K	TP
5	68295269	A	G	N	D	TP
4	152324294	G	A	S	L	TP
4	152326214	C	T	R	Q	TP
3	179199169	G	T	R	L	TP
3	12604200	G	A	S	L	TP
17	7675190	C	T	C	Y	TP
2	111150115	G	A	G	R	TP
4	1804372	A	G	Y	C	TP
5	68293764	A	G	Y	C	TP
11	108345818	C	T	R	C	TP
17	39710409	G	T	D	Y	TP
17	7673806	C	T	V	M	TP
15	66436824	C	T	P	S	TP
12	56085068	G	A	R	H	TP
11	108365360	G	A	R	H	TP
12	132673703	C	A	V	L	TP
11	108289762	G	A	R	Q	TP
11	108244874	G	C	R	P	TP
19	18162974	G	A	G	R	TP
4	152328233	G	A	R	C	TP
6	152098788	A	C	Y	S	TP
12	56085070	G	A	V	M	TP
17	7675088	C	T	R	H	TP
9	21971097	C	T	E	K	TP
18	63318152	T	C	N	S	TP
1	77962826	G	A	R	C	TP
17	7674893	C	T	R	Q	TP
4	152326056	T	G	T	P	TP
7	152148282	G	A	R	C	TP
7	129206564	T	C	V	A	TP
6	157203926	C	T	T	M	TP
17	7674214	G	A	P	L	TP
2	29213994	A	T	F	I	TP
9	21970973	T	C	Y	C	TP
2	157774114	C	T	R	H	TP
3	179203778	G	A	D	N	TP
17	7674887	C	A	S	I	TP
3	179198938	G	A	R	H	TP
3	12604194	G	A	S	F	TP
7	55154050	A	C	T	P	TP
17	7674947	A	G	I	T	TP
4	152328305	G	A	R	W	TP
17	7674872	T	C	Y	C	TP
5	38950546	G	A	S	L	TP
17	7673809	C	T	E	K	TP
3	49375451	C	T	E	K	TP
17	7674230	C	T	G	S	TP
15	98707853	G	C	G	A	TP
10	113165574	C	T	R	C	TP
3	41224633	A	G	T	A	TP
3	179204536	G	A	E	K	TP
3	179199136	C	T	P	L	TP
16	56748290	C	A	Q	K	TP
7	55191748	G	T	L	F	TP
2	25756066	C	T	E	K	TP
5	56885938	C	T	S	L	TP
4	152326016	T	C	Y	C	TP
17	7676011	T	C	K	E	TP
3	179204513	G	A	R	Q	TP
10	121498520	A	C	N	K	TP
12	112450385	G	A	E	K	TP
17	7675124	T	C	Y	C	TP
16	68811855	G	A	R	Q	TP
X	47566728	C	T	P	L	TP
11	17720147	T	G	L	R	TP
5	68293310	G	A	G	R	TP
10	121551306	C	T	R	H	TP
9	21971018	G	A	P	L	TP
3	41234218	G	A	R	Q	TP
9	21971120	C	T	R	Q	TP
7	2938686	C	T	R	Q	TP
6	394972	A	G	K	R	TP
12	56087865	T	A	H	Q	TP
8	38417331	G	C	N	K	TP
1	243695714	C	T	E	K	TP
13	28018505	C	A	D	Y	TP
12	56093493	C	T	R	W	TP
14	37592108	C	T	D	N	TP
4	1804392	G	A	G	R	TP
17	7676031	A	C	F	C	TP
4	55090053	C	T	R	Q	TP
1	114713908	T	C	Q	R	TP
17	7673788	G	A	P	S	TP
17	80707908	G	A	R	H	TP
6	37170647	G	C	K	N	TP
10	8073788	G	A	R	Q	TP
5	132559359	G	T	D	Y	TP
13	72773778	C	T	R	Q	TP
3	179199142	G	T	G	V	TP
14	37592035	G	A	S	F	TP
17	7675208	C	T	C	Y	TP
17	7674908	T	A	D	V	TP
12	112477651	T	C	F	S	TP
1	226064434	A	T	K	M	TP
17	7674232	C	T	G	D	TP
9	21970970	A	T	L	Q	TP
9	21974704	T	G	N	H	TP
12	45836908	C	T	R	C	TP
17	31940313	G	A	R	Q	TP
17	7675214	A	T	M	K	TP
4	1806162	A	G	K	E	TP
3	179199093	T	G	C	G	TP
19	10489741	C	A	G	W	TP
12	112477719	A	G	N	D	TP
3	179199156	A	G	K	E	TP
13	40665599	C	T	S	N	TP
4	152326137	G	A	R	C	TP
12	57751653	T	A	K	M	TP
17	7673776	G	A	R	W	TP
17	58371029	T	C	H	R	TP
6	152011697	G	C	E	Q	TP
3	179234350	C	T	H	Y	TP
17	63929439	A	G	Y	H	TP
12	112450361	G	T	D	Y	TP
7	116771969	A	G	Y	C	TP
17	7676050	A	C	Y	D	TP
22	41129965	T	C	L	P	TP
17	7674212	T	A	I	F	TP
6	152098785	T	A	L	H	TP
2	157766004	C	T	G	E	TP
17	39724747	G	C	V	L	TP
17	7675235	T	C	Y	C	TP
12	25225628	C	T	A	T	TP
12	49026430	C	T	R	H	TP
9	21971109	C	T	D	N	TP
17	49619237	T	C	M	V	TP
7	81745060	C	G	G	A	TP
3	138946371	C	T	E	K	TP
16	68810269	G	A	D	N	TP
17	7673803	G	A	R	C	TP
2	211561997	A	C	L	R	TP
19	10491652	C	A	G	V	TP
17	39724745	G	T	G	V	TP
17	12107827	C	T	S	L	TP
4	152328358	C	A	G	V	TP
22	28696960	G	A	R	C	TP
7	129210500	G	T	W	L	TP
9	136517781	A	G	I	T	TP
3	49375472	C	G	E	Q	TP
17	12095581	C	T	R	W	TP
1	226064454	G	A	G	R	TP
2	29209798	C	T	R	Q	TP
6	26045520	A	T	K	M	TP
17	7674268	A	C	I	S	TP
3	179199088	G	A	R	Q	TP
7	116783359	T	C	Y	H	TP
7	129206557	C	T	L	F	TP
17	7670684	C	G	R	P	TP
17	7673777	G	C	D	E	TP
3	49375576	C	T	R	Q	TP
X	71129408	C	T	L	F	TP
7	55174015	G	C	G	A	TP
17	7674917	T	C	Y	C	TP
1	58782737	C	T	E	K	TP
21	34859485	C	T	R	Q	TP
19	45364313	G	T	S	Y	TP
6	26031978	T	A	K	M	TP
3	187725066	G	A	R	C	TP
1	11128126	C	T	A	T	TP
12	56088557	G	T	D	Y	TP
3	49368536	A	C	L	V	TP
17	7673781	C	T	R	K	TP
20	42315779	G	A	L	F	TP
17	7673821	G	A	R	W	TP
2	197401985	C	A	K	N	TP
9	134436505	C	T	S	F	TP
16	56748287	G	A	E	K	TP
4	54264975	G	A	E	K	TP
17	7673835	C	A	G	V	TP
17	39708403	G	A	R	Q	TP
17	39724004	C	G	I	M	TP
4	54736787	G	A	R	Q	TP
18	51076663	G	A	R	Q	TP
4	152326013	G	A	S	L	TP
4	152328316	C	A	G	V	TP
17	7675181	T	G	Q	P	TP
2	197400752	T	C	D	G	TP
19	45364429	T	C	N	S	TP
10	87957916	G	A	R	Q	TP
17	39723541	G	C	V	L	TP
9	136511181	A	C	F	C	TP
3	41224646	C	T	S	F	TP
5	58458401	A	G	L	P	TP
7	55152581	C	T	R	C	TP
4	152329754	G	T	T	K	TP
4	1801837	C	T	R	C	TP
17	7675139	C	A	R	L	TP
3	179218303	G	A	E	K	TP
9	21974793	G	A	S	L	TP
12	132676598	G	C	P	R	TP
1	26779864	G	A	R	Q	TP
17	7676056	C	A	G	C	TP
17	7674220	C	T	R	Q	TP
4	54727447	T	A	V	D	TP
17	7675232	G	A	S	F	TP
15	66435103	T	C	F	L	TP
20	58905428	C	T	R	C	TP
2	197402110	T	C	K	E	TP
7	140781602	C	G	G	A	TP
17	7675216	C	A	K	N	TP
5	256355	G	A	V	M	TP
19	42287563	C	T	R	W	TP
4	152322940	G	A	R	W	TP
X	47566722	C	T	S	F	TP
14	37592008	T	C	Y	C	TP
4	152330754	C	G	R	P	TP
7	55155850	C	T	H	Y	TP
12	25227349	C	T	A	T	TP
12	112450406	G	A	E	K	TP
17	42329635	A	C	F	L	TP
17	7673767	C	T	E	K	TP
17	7674878	A	C	V	G	TP
10	87957959	A	C	L	F	TP
3	10146578	A	T	L	F	TP
9	99144882	C	T	T	I	TP
17	7675076	T	C	H	R	TP
14	95091302	C	T	D	N	TP
3	179210291	G	A	E	K	TP
8	54458425	C	G	A	G	TP
18	51065534	C	T	P	L	TP
3	179199066	G	A	E	K	TP
14	37592045	G	A	H	Y	TP
16	67616853	C	T	S	F	TP
3	41224619	A	C	H	P	TP
19	1222987	G	T	W	L	TP
9	99138006	C	T	S	L	TP
17	7675085	C	A	C	F	TP
15	66436843	A	G	Y	C	TP
14	104776711	G	T	Q	K	TP
14	104773082	T	C	D	G	TP
3	10149805	G	A	R	Q	TP
2	201276863	C	T	R	W	TP
8	55998385	A	C	I	L	TP
X	20138601	C	T	R	H	TP
3	179204533	G	A	G	R	TP
8	38414790	T	C	K	E	TP
7	55142382	T	G	L	R	TP
12	11884540	C	T	R	W	TP
17	7674223	T	A	N	I	TP
17	7673800	C	A	V	F	TP
13	72763512	C	T	R	Q	TP
1	155904739	C	T	A	T	TP
13	72772200	C	T	D	N	TP
5	68295278	A	G	K	E	TP
22	41170516	G	T	W	L	TP
17	76736877	G	A	P	L	TP
11	69641443	T	G	Y	D	TP
3	179199690	G	A	G	D	TP
13	72761964	T	A	L	F	TP
12	25245286	A	C	D	E	TP
10	87933135	G	T	A	S	TP
7	148811635	T	A	Y	F	TP
17	7674953	T	C	H	R	TP
7	2937980	T	A	D	V	TP
15	67181384	C	T	R	C	TP
19	45353098	C	G	E	Q	TP
15	66436837	G	A	G	D	TP
3	49375480	G	A	T	I	TP
3	41224612	G	A	G	R	TP
12	56083847	T	A	M	K	TP
2	197400729	C	T	E	K	TP
17	7674216	C	A	R	S	TP
19	42294899	G	A	R	H	TP
3	179203765	T	A	N	K	TP
4	55106779	A	G	C	R	TP
9	21971112	G	A	H	Y	TP
20	42677928	C	T	R	Q	TP
4	54277981	C	G	N	K	TP
3	41225799	A	G	K	E	TP
18	51065524	T	A	Y	N	TP
17	7674241	G	A	S	F	TP
4	1801841	C	G	S	C	TP
17	7673790	C	A	C	F	TP
12	56088823	C	T	T	I	TP
17	39725139	A	G	T	A	TP
14	37592026	A	T	M	K	TP
17	7674238	C	A	C	F	TP
18	51065549	G	A	R	H	TP
18	51065531	A	G	D	G	TP
16	67620739	C	T	R	C	TP
3	49684189	C	T	G	S	TP
19	45370197	T	C	Y	C	TP
17	7674950	A	C	L	R	TP
15	66436815	T	A	C	S	TP
12	57751647	C	A	R	L	TP
5	56865443	T	C	L	S	TP
5	68293319	A	G	K	E	TP
19	52212729	C	T	R	W	TP
14	65078029	C	T	R	Q	TP
9	21971037	C	A	D	Y	TP
3	70977833	G	A	S	L	TP
17	39723650	C	T	T	I	TP
19	52212718	C	G	P	R	TP
10	121520160	G	C	P	R	TP
4	54728055	A	G	K	E	TP
4	54733155	A	T	D	V	TP
18	51078285	G	A	D	N	TP
16	68808730	A	G	Y	C	TP
19	1221230	G	T	G	V	TP
X	67723710	A	G	T	A	TP
3	179218286	C	G	P	R	TP
2	157770386	T	C	R	G	TP
17	7673824	C	G	G	R	TP
7	140778054	A	C	L	W	TP
18	51048789	C	T	A	V	TP
1	114716124	C	G	G	R	TP
7	55165350	G	T	G	V	TP
9	125149801	G	A	R	C	TP
3	179234286	G	A	M	I	TP
10	87933179	A	T	L	F	TP
2	61488232	C	T	R	Q	TP
10	121515280	T	C	Y	C	TP
4	152326092	C	T	D	N	TP
3	10149795	C	G	L	V	TP
X	20141630	T	C	N	S	TP
10	8073783	A	T	R	S	TP
14	37592003	G	C	R	G	TP
10	121515260	A	G	C	R	TP
3	41224610	C	G	S	C	TP
7	116782063	T	A	F	I	TP
11	533552	C	A	K	N	TP
16	68811714	A	T	D	V	TP
4	54285926	A	T	D	V	TP
4	54728092	T	C	V	A	TP
7	140753334	T	C	K	E	TP
22	41157398	G	A	C	Y	TP
17	42323050	G	C	S	R	TP
4	54733166	G	T	D	Y	TP
18	47848564	G	C	T	R	TP
15	66481793	G	A	E	K	TP
14	95103365	G	A	S	L	TP
2	197402636	T	G	K	T	TP
3	10146514	G	C	G	A	TP
2	61492337	C	T	E	K	TP
12	56098849	A	G	E	G	TP
7	55191831	T	A	L	Q	TP
3	179234289	T	A	N	K	TP
12	56088653	A	G	K	E	TP
18	47848558	G	A	P	L	TP
4	54727437	T	A	W	R	TP
7	2945898	C	A	E	D	TP
17	42329558	T	C	H	R	TP
17	7673796	C	A	C	F	TP
1	155904470	C	A	M	I	TP
18	51067134	G	T	G	W	TP
7	148810369	T	C	K	E	TP
4	1974938	A	G	T	A	TP
17	7673764	C	T	E	K	TP
19	42287576	A	G	N	S	TP
17	7676043	A	G	F	S	TP
1	9719924	T	C	C	R	TP
1	11124516	G	T	S	Y	TP
7	2944252	T	G	K	T	TP
22	41169571	A	G	Y	C	TP
3	41224622	C	T	S	F	TP
1	11114338	A	T	L	Q	TP
19	45370167	T	C	Y	C	TP
3	179230348	G	A	E	K	TP
7	55165344	C	T	P	L	TP
17	39724008	G	T	D	Y	TP
17	31206298	G	A	R	Q	TP
1	11129790	A	T	F	I	TP
12	25227341	T	A	Q	H	TP
14	95091292	T	C	E	G	TP
17	7674944	C	G	R	P	TP
7	6400176	T	A	N	K	TP
19	42287566	C	T	R	W	TP
1	11128107	G	T	T	K	TP
7	6374769	G	A	G	R	TP
7	6387261	C	T	P	S	TP
3	179203761	T	G	V	G	TP
19	45357361	G	A	P	L	TP
2	197402765	T	C	Y	C	TP
15	66435117	G	C	K	N	TP
1	26780157	G	A	G	R	TP
7	151490964	A	T	Y	N	TP
11	533874	T	C	Q	R	TP
18	51048720	A	G	Y	C	TP
15	66435113	A	C	Q	P	TP
7	140781611	C	A	G	V	TP
13	72761926	C	T	R	K	TP
3	179210438	C	T	P	L	TP
1	9726972	G	A	E	K	TP
2	197401989	C	T	G	E	TP
17	7676037	A	G	L	P	TP
3	52576678	C	G	R	P	TP
3	179234312	C	A	T	K	TP
17	7674250	C	T	C	Y	TP
20	32788884	G	A	V	M	TP
19	52213070	C	T	S	F	TP
13	72772227	C	A	D	Y	TP
11	108347357	T	C	I	T	TP
3	179234302	G	C	G	R	TP
19	10486725	C	A	R	L	TP
12	49022634	G	A	R	W	TP
17	7674193	A	T	L	Q	TP
15	67181441	C	T	R	W	TP
19	45368961	T	C	Y	C	TP
17	7673826	A	G	L	P	TP
9	125149782	G	A	S	L	TP
3	179204576	G	T	C	F	TP
11	108347363	T	C	L	P	TP
19	10491943	C	A	R	L	TP
7	140753336	A	T	V	E	TP
3	179234219	A	G	Y	C	TP
1	155904494	A	C	F	L	TP
17	7674202	A	C	I	S	TP
3	135201570	C	T	R	W	TP
12	25245347	C	T	G	D	TP
22	21772875	C	T	E	K	TP
7	55143387	G	A	R	K	TP
14	95094127	C	T	D	N	TP
17	7674191	C	T	E	K	TP
10	8064095	T	A	M	K	TP
3	179234297	A	G	H	R	TP
14	104780108	A	C	L	R	TP
9	136518762	C	T	G	R	TP
3	41224616	T	G	I	S	TP
6	26031745	C	T	E	K	TP
3	10149808	G	A	C	Y	TP
20	58909366	G	A	R	H	TP
10	87961051	T	C	L	S	TP
22	41169525	G	A	D	N	TP
11	534286	C	G	G	R	TP
1	114716126	C	T	G	D	TP
12	25245321	G	T	Q	K	TP
12	112489084	G	T	G	V	TP
1	11157173	C	A	C	F	TP
3	41224606	G	T	D	Y	TP
1	11109320	T	A	I	F	TP
3	38140768	T	C	M	T	TP
12	112488466	C	T	T	M	TP
2	208248388	C	T	R	H	TP
3	30691450	G	A	E	K	TP
3	179210192	T	C	C	R	TP
6	394899	T	C	C	R	TP
9	21974685	G	A	P	L	TP
4	54733175	T	G	Y	D	TP
10	87933035	C	A	D	E	TP
17	39711955	C	T	S	F	TP
19	42294907	C	T	R	C	TP
18	47848510	C	T	R	Q	TP
11	108347318	A	G	N	S	TP
12	112489096	C	A	T	K	TP
9	136518597	G	A	R	C	TP
X	20138622	C	T	G	D	TP
3	41227275	A	T	K	I	TP
7	140753345	A	T	L	Q	TP
11	119278220	T	C	C	R	TP
19	42287569	C	T	P	S	TP
17	31327839	G	A	R	Q	TP
7	2939861	A	G	L	P	TP
3	10149829	T	C	L	P	TP
X	67723701	C	T	H	Y	TP
3	179234176	G	C	G	R	TP
2	224506991	A	C	M	R	TP
7	6402343	C	T	A	V	TP
17	39725161	T	G	L	R	TP
1	241504142	C	T	M	I	TP
12	25225713	T	A	K	N	TP
17	49619076	T	C	K	E	TP
19	10156448	C	T	E	K	TP
10	43121968	T	C	M	T	TP
9	136517830	C	T	E	K	TP
3	10142179	G	A	S	N	TP
21	34880581	T	C	R	G	TP
10	121520163	G	C	S	W	TP
4	54727444	T	A	V	D	TP
19	42287605	C	T	R	W	TP
2	197401887	C	T	G	D	TP
7	6391997	C	A	Q	K	TP
17	42322401	T	A	D	V	TP
X	67711621	T	A	L	H	TP
19	52212726	C	T	R	W	TP
2	197402757	T	A	N	Y	TP
3	10146516	C	A	H	N	TP
X	20138613	C	T	G	D	TP
17	49619062	G	C	F	L	TP
10	87960913	G	C	W	S	TP
X	20138595	C	T	G	D	TP
15	90088606	C	T	R	K	TP
9	21974678	C	A	Q	H	TP
10	87952143	G	A	R	H	TP
19	11033437	G	A	G	S	TP
18	63318275	G	T	A	D	TP
3	10146523	G	T	W	L	TP
3	49375465	T	C	Y	C	TP
3	49375489	T	C	Y	C	TP
19	1220444	C	T	P	L	TP
4	54727495	T	C	L	P	TP
X	71119403	G	A	G	S	TP
8	73946733	T	C	Y	C	TP
15	90088702	C	T	R	Q	TP
19	11023576	G	A	R	Q	TP
18	51065518	G	T	D	Y	TP
3	10142080	A	G	N	S	TP
3	10142113	T	A	L	H	TP
10	87894050	G	A	M	I	TP
12	25245328	C	A	L	F	TP
3	138946321	G	C	C	W	TP
10	87925548	T	C	I	T	TP
17	39723967	T	C	L	S	TP
14	37592129	G	A	R	C	TP
X	20141636	G	A	P	L	TP
12	112488444	G	A	A	T	TP
7	55156614	C	T	T	I	TP
X	20138617	C	G	G	R	TP
7	6387277	C	G	P	R	TP
22	23834143	G	A	R	Q	TP
18	51065522	G	A	G	E	TP
10	87925550	T	C	Y	H	TP
19	11030816	C	T	R	W	TP
17	49619086	A	C	F	L	TP
10	87864515	T	G	Y	D	TP
21	43104376	A	G	I	T	TP
22	23834152	G	A	R	H	TP
3	41233406	T	C	W	R	TP
22	41170484	G	C	Q	H	TP
2	197402759	C	T	R	H	TP
19	3118944	A	T	Q	L	TP
22	41170518	T	G	Y	D	TP
17	39723351	G	A	G	D	TP
10	87933061	T	C	I	T	TP
19	1220630	C	T	S	F	TP
11	534288	C	T	G	D	TP
3	10146534	G	T	D	Y	TP
10	87952158	A	G	Y	C	TP
3	47106028	T	C	H	R	TP
19	10499704	C	A	M	I	TP
16	3738617	G	A	R	C	TP
3	10142182	A	G	Y	C	TP
10	87960922	C	T	T	I	TP
3	49368520	C	T	G	E	TP
20	58909542	G	C	Q	H	TP
19	11021837	C	T	T	M	TP
3	30691478	G	A	R	H	TP
12	50087379	G	A	R	Q	TP
19	10499571	C	A	V	F	TP
16	3736703	A	G	Y	H	TP
7	140753355	C	T	D	N	TP
10	87952119	G	A	G	E	TP
3	49360309	G	A	A	V	TP
19	10492088	G	A	R	C	TP
16	3736765	T	C	Y	C	TP
10	87957970	G	T	G	V	TP
3	10142110	G	T	W	L	TP
10	87933090	T	G	W	G	TP
3	179230256	A	G	D	G	TP
7	6401927	A	C	K	N	TP
3	179234169	G	A	M	I	TP
19	10491905	C	A	G	C	TP
19	1220645	C	T	P	L	TP
7	116783420	T	C	M	T	TP
12	114682864	A	G	W	R	TP
12	25245350	C	T	G	D	TP
19	11033470	C	T	R	W	TP
3	10142103	C	T	P	S	TP
2	197402107	C	A	V	F	TP
12	45836858	C	T	S	F	TP
17	49619327	A	T	Y	N	TP
18	51078418	A	G	D	G	TP
18	51065555	G	T	C	F	TP
9	37020771	A	C	V	G	TP
X	20138611	T	C	K	E	TP
17	49619070	A	C	W	G	TP
19	11013017	G	A	M	I	TP
10	121520091	A	C	F	C	TP
1	11128021	C	A	V	F	TP
7	140753349	C	G	G	R	TP
17	49619281	A	C	F	C	TP
10	87931048	G	A	C	Y	TP
19	10492123	C	A	R	L	TP
3	10142049	T	C	S	P	TP
9	77797577	C	T	R	Q	TP
18	51078336	G	A	G	R	TP
10	87933037	A	G	H	R	TP
10	87952134	G	A	S	N	TP
14	65093796	T	C	H	R	TP
16	3736794	C	A	W	C	TP
19	42287654	G	A	S	N	TP
19	1220642	A	C	Q	P	TP
X	124045348	G	A	R	Q	TP
7	55191822	T	G	L	R	TP
3	38140801	G	A	S	N	TP
10	87933148	G	A	R	Q	TP
3	10146625	T	A	I	N	TP
1	11157242	A	G	L	P	TP
3	47103390	G	A	R	C	TP
X	45079215	A	C	Q	P	TP
4	54264994	G	A	C	Y	TP
12	112489105	A	T	Q	L	TP
19	3115014	C	T	R	C	TP
14	65093773	T	A	R	W	TP
10	87933073	G	A	C	Y	TP
21	43104346	G	A	S	F	TP
16	3738605	A	C	Y	D	TP
10	87864540	A	G	D	G	TP
19	1220495	G	T	G	V	TP
6	26031910	C	T	E	K	TP
16	3736704	C	A	W	C	TP
3	30674186	G	A	D	N	TP
19	42287674	T	A	W	R	TP
10	87894057	C	T	P	S	TP
1	11157245	G	T	A	D	TP
10	87933223	A	G	Y	C	TP
19	1220708	G	T	G	V	TP
10	87925530	A	G	H	R	TP
18	47841843	C	A	C	F	TP
3	41233420	T	A	N	K	TP
16	3738649	T	C	D	G	TP
7	140753393	T	C	N	S	TP
1	11117039	C	G	M	I	TP
10	87952155	A	G	Y	C	TP
10	87933165	T	C	C	R	TP
18	51065455	G	A	E	K	TP
7	6387229	G	A	C	Y	TP
18	51067036	G	A	G	D	TP
10	87952137	A	G	Q	R	TP
3	49368499	A	G	L	P	TP
18	51078409	A	C	Q	P	TP
10	87933129	T	A	C	S	TP
10	87933139	G	A	G	E	TP
12	25245372	T	C	K	E	TP
19	1220450	A	T	N	I	TP
16	67612031	C	G	H	D	TP
3	49375525	A	C	L	R	TP
18	51078380	G	C	W	C	TP
10	87864548	T	G	Y	D	TP
3	10142085	A	C	S	R	TP
19	1220700	G	T	W	C	TP
16	67612019	C	T	H	Y	TP
X	67717530	G	C	W	C	TP
3	10142041	C	T	S	L	TP
3	179230039	G	T	C	F	TP
1	2559851	C	G	C	W	TP
19	1220488	G	T	D	Y	TP
10	87933145	G	A	G	E	TP
18	51078384	G	A	E	K	TP
9	136517874	C	A	C	F	TP
19	11033309	G	A	R	Q	TP
17	40354351	T	C	F	S	TP
3	49375540	C	A	G	V	TP
18	51078415	T	C	L	P	TP
X	47179127	C	G	R	G	TP
19	11018979	G	A	E	K	TP
10	87933154	G	A	G	D	TP
3	38141150	T	C	L	P	TP
21	43094667	T	G	Q	P	TP
16	3736714	A	G	L	P	TP
5	177260151	G	C	C	S	TP
19	1220650	G	A	E	K	TP
3	47101476	T	C	Y	C	TP
9	77794572	T	G	Q	P	TP
19	11030750	C	T	R	W	TP
3	10142068	T	A	V	D	TP
19	11033317	C	T	R	C	TP
10	87952145	T	G	Y	D	TP
7	55157738	G	A	G	D	TN
19	10991207	A	G	N	D	TN
19	52219773	T	A	L	Q	TN
4	1806285	C	T	P	L	TN
1	11238608	A	G	L	P	TN
7	81757225	C	T	C	Y	TN
6	157207368	T	C	L	P	TN
16	89279209	T	C	R	G	TN
19	10991261	A	G	T	A	TN
11	108353868	G	T	G	V	TN
11	64360558	G	A	G	D	TN
11	64359399	A	G	E	G	TN
X	45083507	G	A	R	H	TN
17	80823199	C	T	P	L	TN
12	49024823	C	G	R	P	TN
22	41170452	G	T	D	Y	TN
19	42294887	A	G	Q	R	TN
2	197402637	T	C	K	E	TN
2	211428455	C	T	C	Y	TN
1	11117064	T	C	N	S	TN
3	41235737	T	A	M	K	TN
16	2172340	G	C	G	R	TN
5	233615	G	A	R	Q	TN
17	31232836	A	G	N	D	TN
1	241502480	T	C	N	S	TN
10	43106550	C	T	R	W	TN
19	10991168	G	A	V	M	TN
22	41176302	T	G	I	S	TN
4	54288848	G	C	K	N	TN
14	37592132	T	G	I	L	TN
12	49026525	G	C	S	R	TN
X	47568839	C	T	R	C	TN
16	3731410	G	T	P	T	TN
16	2175389	T	C	L	P	TN
1	11127053	A	G	L	P	TN
19	10499436	G	A	H	Y	TN
1	243552810	T	C	E	G	TN
2	197401788	C	A	R	L	TN
4	55098731	A	G	L	P	TN
7	152145198	C	T	R	H	TN
6	157203929	G	C	W	S	TN
5	228275	T	G	C	G	TN
3	179199001	A	C	H	P	TN
13	72773755	C	G	A	P	TN
X	124031125	G	C	Q	H	TN
17	31327712	C	T	R	W	TN
10	43118459	T	A	Y	N	TN
19	10149608	G	A	H	Y	TN
10	121488028	T	C	D	G	TN
17	80822296	C	G	P	R	TN
12	56098852	G	A	R	Q	TN
7	140801460	C	T	R	H	TN
1	241500536	T	C	T	A	TN
2	25240423	A	G	F	S	TN
12	49043912	G	A	R	C	TN
9	134408275	G	C	A	P	TN
15	44715586	C	G	S	R	TN
2	29222585	C	T	G	R	TN
9	136518806	T	A	D	V	TN
1	241504224	G	A	P	L	TN
22	28695816	A	G	C	R	TN
3	38140453	G	A	E	K	TN
17	80707842	C	T	A	V	TN
3	30688423	G	A	R	Q	TN
1	241506098	T	C	Y	C	TN
3	138665178	T	C	T	A	TN
19	18168881	A	G	Y	C	TN
9	77922175	A	G	Y	H	TN
3	47098046	T	C	N	S	TN
20	32802460	G	A	G	R	TN
2	25241707	C	T	G	E	TN
12	120993579	A	G	T	A	TN
21	34880572	C	T	G	S	TN
4	1953393	G	T	G	V	TN
20	9565973	C	T	E	K	TN
7	81720829	C	G	G	A	TN
3	138946520	C	A	R	L	TN
15	98891507	C	T	R	C	TN
1	11109322	T	C	Q	R	TN
7	81729713	T	C	E	G	TN
10	8073874	G	A	A	T	TN
7	129211038	C	T	R	W	TN
10	87933187	G	A	G	D	TN
20	32807788	C	T	T	I	TN
9	21974802	A	T	M	K	TN
7	55163734	G	A	E	K	TN
12	132672833	G	A	R	W	TN
1	114708605	C	A	R	L	TN
1	9726940	A	C	E	A	TN
11	64368190	A	T	D	V	TN
2	197423929	A	G	L	P	TN
20	58910774	A	G	N	S	TN
17	31159084	T	G	C	W	TN
1	77964740	T	C	K	R	TN
6	151944179	G	A	R	Q	TN
20	42082003	C	T	R	H	TN
15	98891451	A	G	Y	C	TN
17	58363352	C	A	A	S	TN
22	21772941	T	C	K	E	TN
22	23816923	G	A	R	H	TN
17	40354318	C	T	T	M	TN
22	41176521	T	C	V	A	TN
17	40352008	A	C	K	Q	TN
14	95116469	T	C	Y	C	TN
13	72772257	C	T	D	N	TN
9	136505686	C	T	E	K	TN
7	140777029	G	C	A	G	TN
7	152148836	A	C	I	S	TN
4	54277930	G	A	M	I	TN
4	186618829	A	C	L	R	TN
16	89286122	G	A	P	L	TN
18	63128707	G	C	S	C	TN
5	132588768	T	C	L	P	TN
1	2558346	A	G	Y	C	TN
12	56099657	T	C	I	T	TN
19	5221064	T	C	K	E	TN
11	108335868	T	G	D	E	TN
16	56841772	T	C	L	P	TN
2	211431063	C	T	R	Q	TN
4	1801843	C	T	P	S	TN
13	72763497	G	A	P	L	TN
19	10155014	G	A	A	V	TN
9	136505523	G	A	A	V	TN
4	54278511	C	T	R	W	TN
17	12107908	C	T	A	V	TN
11	108345882	C	T	T	M	TN
1	26780592	C	T	R	W	TN
9	8331587	A	T	H	Q	TN
17	31227539	A	T	H	L	TN
2	25240439	G	A	R	W	TN
9	99142659	C	T	A	V	TN
8	68060680	G	A	E	K	TN
9	136505484	G	T	A	E	TN
17	76736878	G	C	P	A	TN
X	40052350	G	A	S	F	TN
17	31259051	A	G	N	S	TN
7	129206527	G	A	G	S	TN
2	224535540	T	C	I	M	TN
19	5273523	G	A	R	W	TN
9	136497459	C	A	D	Y	TN
15	98899545	C	T	R	C	TN
3	138664024	T	A	D	V	TN
8	73946776	T	C	I	V	TN
X	47186164	G	C	A	P	TN
12	49042307	G	A	P	L	TN
8	73946682	G	C	A	G	TN
8	68217633	C	T	T	M	TN
2	39023158	C	T	E	K	TN
13	72773692	A	G	Y	H	TN
3	12584925	C	G	K	N	TN
3	30672121	G	T	R	L	TN
19	5211656	C	A	C	F	TN
19	10987890	G	A	D	N	TN
2	208243558	A	C	I	M	TN
5	233543	G	T	S	I	TN
19	45352589	C	T	D	N	TN
17	42333713	G	C	L	V	TN
12	56093779	T	A	V	E	TN
20	42110424	C	A	V	F	TN
7	81743426	A	C	D	E	TN
9	21974739	G	A	A	V	TN
12	132664444	C	T	M	I	TN
17	31229356	G	A	R	Q	TN
6	93410754	T	C	I	M	TN
11	108345884	C	T	R	C	TN
X	71134390	A	G	T	A	TN
17	7674233	C	A	G	C	TN
10	43114515	G	A	A	T	TN
9	8486146	A	G	Y	H	TN
7	116740067	G	T	V	F	TN
16	2173285	G	A	E	K	TN
12	45904949	T	A	H	Q	TN
3	134951440	G	C	E	Q	TN
2	15945931	A	G	E	G	TN
4	152347001	C	G	G	R	TN
16	2557943	G	A	G	R	TN
10	43105143	C	G	P	A	TN
1	241513635	T	A	I	F	TN
2	25240438	C	A	R	L	TN
5	177267670	A	G	K	R	TN
19	45363768	C	T	V	M	TN
22	21769314	C	G	A	P	TN
11	108331919	T	G	L	W	TN
2	203870847	C	T	T	M	TN
10	43114598	G	T	K	N	TN
17	42333710	C	T	V	I	TN
1	26779440	G	T	G	W	TN
12	132664391	C	T	R	Q	TN
2	39023055	T	C	E	G	TN
11	119277782	C	G	Q	E	TN
10	121551382	G	A	R	C	TN
12	114682947	G	T	A	E	TN
22	28695159	A	C	I	S	TN
4	54274552	T	C	V	A	TN
10	43111375	T	A	C	S	TN
4	186603514	A	G	L	P	TN
12	49034911	T	C	D	G	TN
17	39715862	C	T	T	M	TN
4	54729401	G	A	R	H	TN
4	54698478	G	A	A	T	TN
10	43114651	C	T	P	L	TN
8	68097189	C	A	S	R	TN
2	201285061	G	A	G	R	TN
7	55154116	T	C	Y	H	TN
2	208248401	T	C	I	V	TN
4	54707208	C	G	Q	E	TN
16	2172500	G	A	R	Q	TN
13	72761671	C	T	R	H	TN
2	203872733	C	A	T	K	TN
19	45357365	A	C	S	A	TN
19	10499535	C	T	V	I	TN
7	129189461	G	C	G	R	TN
19	42294226	C	T	R	C	TN
8	73956010	T	C	M	V	TN
12	132668446	A	T	F	I	TN
9	8500985	G	T	P	T	TN
10	113141269	C	T	P	L	TN
1	119967597	G	C	A	G	TN
6	27810327	T	G	F	C	TN
6	26031733	G	A	L	F	TN
8	38421806	C	T	V	I	TN
9	99128946	C	G	D	E	TN
16	2597210	G	A	E	K	TN
1	2557810	G	A	E	K	TN
3	49687609	G	A	S	L	TN
19	5220088	G	A	R	W	TN
13	40560777	C	G	M	I	TN
6	31980668	C	T	L	F	TN
7	81705520	C	T	G	D	TN
19	5274279	C	T	V	M	TN
7	116740984	G	A	G	R	TN
13	72771853	C	A	G	V	TN
20	42791209	G	C	P	A	TN
19	45352312	C	A	W	L	TN
17	58709898	C	T	R	C	TN
X	40074609	T	C	Y	C	TN
19	1220615	G	A	R	Q	TN
1	28272290	G	A	A	T	TN
8	70052183	C	G	R	P	TN
5	256367	A	C	T	P	TN
3	30672249	C	T	R	W	TN
14	104775741	C	T	E	K	TN
5	58455608	T	C	Q	R	TN
15	38322292	C	A	P	T	TN
19	45364115	T	C	K	E	TN
2	208242064	T	A	K	N	TN
9	136522973	G	A	R	C	TN
19	45363800	G	T	P	Q	TN
15	98922345	G	A	R	H	TN
9	136513030	G	A	P	S	TN
9	136500710	G	A	R	C	TN
1	9723187	G	A	R	H	TN
1	11127710	C	T	V	M	TN
12	114680973	G	A	P	L	TN
11	14358773	T	C	Q	R	TN
15	98899536	G	A	V	M	TN
13	28018483	T	C	Y	C	TN
5	228257	C	T	R	C	TN
11	119271784	C	G	L	V	TN
12	132676098	T	A	D	V	TN
5	177092722	C	T	T	I	TN
22	41176362	C	T	T	M	TN
16	68828240	C	T	P	L	TN
X	71130188	C	T	R	W	TN
19	45370191	T	C	Y	C	TN
4	54727927	C	A	P	T	TN
10	43112887	C	A	S	R	TN
X	47179466	C	T	S	L	TN
6	152061046	A	G	T	A	TN
5	112837641	A	G	T	A	TN
14	37591456	G	A	S	L	TN
3	41225488	C	T	T	I	TN
7	2939909	C	A	R	L	TN
12	11839304	G	A	G	S	TN
14	95112231	C	T	C	Y	TN
5	58454675	T	C	R	G	TN
17	42323335	C	G	G	A	TN
12	132661618	A	G	S	P	TN
7	55146620	G	A	A	T	TN
19	3119248	A	G	T	A	TN
1	11139612	C	T	R	Q	TN
4	186596933	G	A	R	C	TN
7	55198792	T	C	I	T	TN
4	186709284	C	T	G	R	TN
8	68027303	A	G	K	E	TN
7	152220708	C	T	G	D	TN
12	132673169	C	T	D	N	TN
10	121487992	T	C	N	S	TN
4	186596887	T	C	D	G	TN
16	56748396	G	T	R	L	TN
7	116763182	C	T	L	F	TN
10	43102533	C	T	R	W	TN
9	136513127	G	C	N	K	TN
20	32791695	A	C	Y	S	TN
8	38419547	G	T	R	S	TN
8	68072497	A	C	D	A	TN
1	119941721	C	A	G	V	TN
19	5231478	A	G	S	P	TN
17	80707998	A	G	K	R	TN
10	8069549	A	G	N	S	TN
17	80960201	G	A	E	K	TN
3	49687659	G	T	H	Q	TN
13	72763594	T	C	M	V	TN
2	61533891	C	A	A	S	TN
19	41243672	G	A	R	H	TN
1	9719987	C	T	R	C	TN
4	1804464	A	G	K	E	TN
4	186613265	C	T	G	R	TN
11	108292735	A	C	H	P	TN
2	29232352	C	T	E	K	TN
12	112472989	G	T	G	C	TN
8	68090623	A	T	I	F	TN
5	177135990	C	G	P	R	TN
6	401429	C	T	R	W	TN
5	68293473	A	G	K	R	TN
17	39726572	T	G	I	M	TN
17	7673836	C	T	G	S	TN
12	132661575	G	A	A	V	TN
1	11212364	C	T	R	H	TN
3	49684378	C	T	R	Q	TN
1	9722323	G	A	G	S	TN
8	38418315	C	T	R	Q	TN
3	138683766	C	T	M	I	TN
6	157207049	G	A	G	S	TN
5	177092477	G	A	G	E	TN
3	38140534	G	A	V	I	TN
4	1801405	A	C	K	Q	TN
8	68087771	G	A	R	Q	TN
16	68829759	C	G	P	A	TN
3	12584596	T	G	E	A	TN
10	43114681	G	A	R	Q	TN
9	136514679	C	T	D	N	TN
15	38351014	G	T	V	F	TN
4	55098218	C	G	E	Q	TN
4	186706650	C	T	D	N	TN
12	57751218	C	T	E	K	TN
19	42294851	G	A	R	H	TN
6	93410708	T	C	I	V	TN
9	134434191	C	G	P	A	TN
17	39725363	C	T	R	C	TN
1	26775697	A	C	N	T	TN
17	12107869	A	G	D	G	TN
12	49053221	A	G	S	P	TN
9	8633319	C	A	R	L	TN
3	134951747	C	T	P	L	TN
2	29222380	T	C	D	G	TN
19	10996348	G	A	A	T	TN
3	135248473	C	T	P	L	TN
19	19149305	G	A	T	M	TN
X	40053902	C	G	V	L	TN
4	54290472	G	A	A	T	TN
7	152148866	C	T	G	E	TN
7	55155928	G	A	E	K	TN
5	177090530	C	A	R	S	TN
3	49684364	C	G	E	Q	TN
2	29328374	C	T	G	R	TN
4	55090027	C	T	V	M	TN
X	124063951	A	T	E	V	TN
7	151477403	T	C	I	V	TN
19	45364058	G	A	R	W	TN
17	58732496	G	C	L	F	TN
12	120979013	C	T	T	M	TN
6	93411076	C	T	R	Q	TN
17	80791467	G	T	C	F	TN
16	68829772	A	G	D	G	TN
1	26771240	T	C	I	T	TN
9	99142622	A	G	T	A	TN
5	132642249	A	G	E	G	TN
19	10489732	G	A	R	C	TN
3	170267980	C	G	Q	E	TN
1	119919368	T	C	M	V	TN
22	28695184	T	G	I	L	TN
6	157203984	C	G	F	L	TN
16	3740399	C	T	R	Q	TN
1	155904364	C	T	D	N	TN
7	151467166	T	C	M	V	TN
6	93356930	G	A	R	W	TN
5	112839083	C	G	S	R	TN
12	49054097	C	T	R	H	TN
9	8331681	C	T	G	E	TN
5	177092709	G	A	A	T	TN
11	108315911	G	A	R	K	TN
1	26763271	C	G	N	K	TN
9	99146603	A	T	I	F	TN
7	116755442	G	C	D	H	TN
4	1801507	C	T	R	C	TN
19	5274224	T	C	K	R	TN
11	72230808	T	C	F	L	TN
9	8484181	C	A	K	N	TN
11	108284337	G	T	C	F	TN
7	2918501	C	T	R	Q	TN
2	211657781	C	T	G	D	TN
4	186603589	C	T	R	H	TN
8	54459828	C	G	R	G	TN
X	47565335	C	A	T	N	TN
6	397244	G	A	C	Y	TN
8	68080489	T	G	F	L	TN
1	9720829	G	A	E	K	TN
17	39715332	G	A	V	M	TN
15	44715560	G	A	V	M	TN
7	81769966	C	A	W	C	TN
17	42323276	C	T	A	T	TN
20	42106892	A	G	I	T	TN
12	132668691	T	C	N	S	TN
13	72766029	C	T	R	Q	TN
12	49043968	G	A	A	V	TN
2	157780357	G	A	T	M	TN
X	45069751	T	C	L	P	TN
13	48373440	T	G	I	S	TN
8	68053145	A	G	H	R	TN
7	151490968	G	T	D	E	TN
14	104775738	C	T	E	K	TN
7	116699284	C	A	T	N	TN
4	55098251	T	C	T	A	TN
11	108365503	G	T	V	L	TN
7	81726009	C	T	R	Q	TN
5	132591917	A	G	H	R	TN
2	224506105	C	T	D	N	TN
4	186707948	T	C	K	R	TN
3	135249358	C	T	R	C	TN
7	129210479	C	G	T	S	TN
4	55125241	C	G	R	P	TN
4	1805930	C	T	A	V	TN
19	11041403	A	G	T	A	TN
9	136502003	G	A	R	W	TN
4	54261251	T	C	V	A	TN
12	45848868	G	T	C	F	TN
12	132672638	G	A	R	W	TN
12	49032677	A	G	S	P	TN
10	121496621	G	A	R	C	TN
4	1806093	G	A	E	K	TN
19	45354789	C	T	V	M	TN
9	136510728	C	T	G	S	TN
2	197423968	T	G	E	A	TN
3	134951687	C	T	S	F	TN
7	81729724	T	G	Q	H	TN
12	114682915	C	T	E	K	TN
4	54267394	G	C	E	Q	TN
17	39727923	C	A	A	D	TN
9	8341859	T	C	Y	C	TN
10	87961090	C	A	A	D	TN
17	80754059	C	T	P	L	TN
1	11210846	G	A	R	C	TN
19	45352598	G	A	L	F	TN
9	134417286	G	A	E	K	TN
3	179224755	G	C	E	Q	TN
8	68069054	A	C	K	T	TN
12	132680003	T	G	Q	P	TN
9	99146550	C	G	A	G	TN
7	55191741	G	A	R	H	TN
4	1901199	G	A	G	D	TN
4	1806855	A	G	H	R	TN
1	2559966	G	C	V	L	TN
16	68828174	T	C	I	T	TN
9	136501850	G	T	Q	K	TN
2	29197587	G	T	T	N	TN
13	72780931	G	A	R	C	TN
5	112828860	T	C	I	T	TN
7	50400205	A	G	K	E	TN
20	42098528	C	A	V	L	TN
7	129205782	C	T	T	I	TN
7	55019296	G	C	A	P	TN
4	186619589	A	G	F	L	TN
2	211657817	G	A	P	L	TN
4	152347063	C	G	G	A	TN
10	43106521	C	T	T	I	TN
1	120069359	C	A	W	C	TN
11	72233445	G	A	R	Q	TN
3	49684333	G	A	A	V	TN
X	40052143	T	G	H	P	TN
7	55200352	G	A	R	H	TN
19	42292788	T	G	I	S	TN
1	58782667	T	C	Q	R	TN
10	87960933	C	G	P	A	TN
4	186603383	T	A	I	F	TN
12	132668936	A	T	C	S	TN
19	5215580	G	A	P	L	TN
10	8058319	C	T	R	C	TN
12	132676652	T	C	D	G	TN
7	152176706	G	A	P	L	TN
8	68060734	G	A	V	M	TN
19	4095424	A	C	V	G	TN
3	30671760	C	T	R	W	TN
19	41239227	T	C	S	P	TN
7	5973428	C	T	A	T	TN
17	80893835	A	G	S	G	TN
3	49687469	C	T	R	Q	TN
2	157780352	G	C	Q	E	TN
6	157203869	C	T	T	I	TN
16	56834221	C	T	P	L	TN
2	61495610	G	A	L	F	TN
10	121564549	T	G	D	A	TN
8	68077449	A	C	D	A	TN
4	1976563	A	T	Q	L	TN
4	186707793	C	T	V	I	TN
19	5208324	G	A	S	L	TN
11	72237638	G	A	E	K	TN
10	121551402	G	A	A	V	TN
12	56095732	G	A	G	S	TN
7	152148149	T	C	N	S	TN
13	48360037	G	T	D	Y	TN
14	95107695	C	T	R	H	TN
12	112472969	T	G	L	R	TN
13	48379613	G	T	R	L	TN
20	42448293	C	T	G	E	TN
1	85270705	G	A	R	W	TN
3	30672150	C	G	L	V	TN
6	37170604	C	T	A	V	TN
10	43106481	G	A	A	T	TN
1	9720618	A	G	E	G	TN
11	72232675	C	T	R	W	TN
3	189864340	G	C	V	L	TN
1	119997299	G	C	S	C	TN
6	31972690	C	T	P	L	TN
1	11139401	C	T	G	E	TN
4	186617939	A	G	Y	H	TN
17	80961405	C	T	T	M	TN
13	109784279	G	T	S	Y	TN
6	93272303	C	T	E	K	TN
9	136505028	C	T	E	K	TN
1	119941638	G	T	P	T	TN
12	132673244	C	T	A	T	TN
19	18155908	G	A	R	H	TN
17	39520072	A	C	K	T	TN
8	38419579	G	C	A	G	TN
15	98922211	G	T	R	S	TN
10	8055812	A	T	I	F	TN
17	31998778	C	G	D	E	TN
14	95129560	G	T	P	T	TN
13	28035666	C	T	E	K	TN
7	81769968	A	C	W	G	TN
4	186603490	T	C	Q	R	TN
7	152235911	C	T	G	E	TN
7	129211110	G	A	V	M	TN
20	9565922	G	C	Q	E	TN
1	11216156	G	A	L	F	TN
13	72762132	C	A	L	F	TN
4	55125242	G	A	R	W	TN
4	54288897	G	A	V	I	TN
12	114674197	A	T	F	I	TN
16	2168113	C	T	T	I	TN
7	81762775	T	G	K	N	TN
7	116740008	A	G	H	R	TN
5	56875276	C	T	A	V	TN
2	25236952	T	C	H	R	TN
4	55088965	G	C	T	S	TN
1	28272448	C	G	I	M	TN
10	8058535	C	T	P	S	TN
7	55181314	G	A	V	M	TN
4	186620798	C	G	D	H	TN
3	12618693	G	A	T	M	TN
1	11139543	C	T	S	N	TN
13	48465235	C	T	P	S	TN
4	54725906	G	A	G	R	TN
2	46384565	A	G	T	A	TN
15	90084296	G	T	S	R	TN
19	41252396	C	T	A	V	TN
12	56096597	C	T	S	L	TN
12	49032856	T	C	Q	R	TN
20	42677911	T	A	T	S	TN
4	1904252	A	G	R	G	TN
7	116699364	G	C	D	H	TN
15	98913159	C	T	H	Y	TN
2	39022938	C	T	R	Q	TN
13	109782702	C	T	E	K	TN
3	52561925	G	C	S	C	TN
2	25744305	C	T	A	T	TN
3	134951911	C	T	R	W	TN
4	186636808	T	C	Y	C	TN
12	57750756	G	A	L	F	TN
2	29223366	G	A	P	L	TN
13	40665825	G	A	P	S	TN
X	124063924	C	G	S	C	TN
1	120069363	A	G	L	P	TN
3	52679579	C	T	D	N	TN
12	50089896	G	A	A	T	TN
15	98913150	A	G	I	V	TN
5	251391	C	G	L	V	TN
10	43105083	G	A	V	M	TN
8	68080569	T	C	I	T	TN
16	56833310	C	T	R	C	TN
12	925490	T	C	D	G	TN
3	30672237	A	G	S	G	TN
20	47627063	A	G	N	S	TN
14	95103968	A	G	L	P	TN
3	135248472	C	G	P	A	TN
7	55165394	G	A	A	T	TN
17	80945748	C	T	P	L	TN
12	132624976	C	T	G	R	TN
11	69648015	C	T	P	L	TN
19	45352552	G	A	A	V	TN
20	42084781	G	A	T	M	TN
15	98957332	G	A	G	R	TN
17	39709429	T	C	I	T	TN
17	39725169	A	G	I	V	TN
12	49032568	C	T	G	E	TN
10	113165931	C	A	Q	K	TN
9	136505739	G	A	P	L	TN
9	136506550	C	T	G	R	TN
5	56875102	G	T	R	L	TN
20	42677987	G	T	N	K	TN
8	68146302	G	A	R	Q	TN
17	76736270	C	A	R	L	TN
22	41140216	C	T	R	W	TN
17	40351976	C	T	T	M	TN
3	187733594	C	T	V	I	TN
20	9539588	G	T	D	E	TN
15	67190517	G	A	R	H	TN
4	1804402	T	G	F	C	TN
2	39054646	A	C	F	V	TN
20	47651050	A	C	Q	H	TN
12	49033564	C	T	R	K	TN
12	112502226	C	T	P	L	TN
4	55114214	G	A	S	F	TN
4	54295208	A	G	D	G	TN
12	132664027	C	T	A	T	TN
10	43104954	G	A	E	K	TN
18	47868421	A	T	I	N	TN
5	177090513	G	T	R	L	TN
7	55165327	C	A	H	Q	TN
4	55081989	A	C	L	W	TN
2	157760940	C	T	V	I	TN
2	211630572	C	A	V	L	TN
6	157167170	G	C	V	L	TN
10	113165716	C	T	S	L	TN
1	2559928	C	T	A	V	TN
3	47084277	G	A	P	S	TN
5	112815555	T	A	S	T	TN
17	80925397	G	A	G	R	TN
13	109783593	C	T	D	N	TN
12	49048729	T	G	E	A	TN
17	39715889	A	G	N	S	TN
2	211422031	G	C	D	E	TN
19	41220788	G	C	D	H	TN
7	152177741	C	T	R	Q	TN
1	119919536	C	G	D	H	TN
2	25744302	C	T	A	T	TN
4	55106807	T	A	Q	H	TN
2	29318316	G	C	S	R	TN
1	11128474	T	C	I	V	TN
4	55106752	A	G	F	L	TN
X	40074496	C	T	D	N	TN
16	89291021	T	C	N	S	TN
12	114672251	T	C	M	V	TN
12	132672228	G	A	T	I	TN
7	55181419	G	A	E	K	TN
15	98922424	G	A	M	I	TN
4	186617788	T	A	Q	L	TN
11	101127464	T	G	Q	P	TN
10	121515164	C	T	A	T	TN
2	211722393	G	A	H	Y	TN
9	77922252	T	C	K	R	TN
5	223531	A	T	D	V	TN
6	37171416	A	C	N	H	TN
7	140783128	G	C	P	A	TN
4	1806629	A	G	K	R	TN
11	119278676	A	T	D	V	TN
12	11869857	G	T	R	S	TN
19	10491668	G	A	P	S	TN
2	212124859	C	T	E	K	TN
2	211431075	C	T	R	Q	TN
1	11230973	C	G	D	H	TN
2	39022723	G	C	L	V	TN
13	72774049	G	T	A	D	TN
7	152169234	G	A	H	Y	TN
1	119925426	C	A	A	S	TN
11	108325414	T	A	L	Q	TN
10	43100609	C	T	T	M	TN
6	152098821	G	A	R	H	TN
7	152176440	C	G	G	R	TN
4	186597041	G	C	P	A	TN
19	11003149	A	G	M	V	TN
13	72771829	G	A	A	V	TN
17	80949451	G	A	A	T	TN
4	1930707	C	G	Q	E	TN
4	55098800	G	C	A	G	TN
22	21788301	T	G	N	T	TN
3	170270488	A	G	N	S	TN
19	19147817	C	A	G	C	TN
9	8460498	T	A	E	V	TN
17	58362560	G	C	P	R	TN
12	933012	G	A	P	L	TN
1	11209409	C	T	R	Q	TN
17	31338126	G	A	R	H	TN
2	29296976	G	C	Q	E	TN
8	68217680	C	T	R	C	TN
3	189738739	C	T	R	C	TN
12	57470538	G	T	G	C	TN
1	9715736	A	G	I	V	TN
5	112815561	C	T	P	S	TN
5	112839954	A	G	K	E	TN
2	15942254	A	T	S	C	TN
3	179221098	G	A	E	K	TN
2	29531921	T	A	K	M	TN
2	29225557	T	C	T	A	TN
12	49042604	C	T	D	N	TN
4	1799352	G	A	G	R	TN
9	136497522	T	C	S	G	TN
5	112819128	G	A	D	N	TN
16	2557962	C	T	T	M	TN
9	8499673	T	C	K	E	TN
5	177090489	G	C	G	A	TN
9	136513128	T	C	N	S	TN
13	109783397	C	T	R	Q	TN
12	132673614	G	C	D	E	TN
1	11247923	A	G	S	P	TN
3	52644755	T	C	K	R	TN
9	21970944	C	G	G	R	TN
4	186620606	C	T	E	K	TN
20	42199358	C	G	Q	H	TN
1	119916666	C	T	R	Q	TN
11	108243957	G	T	L	F	TN
8	38413746	C	T	R	Q	TN
11	119273920	A	G	I	V	TN
5	56881809	A	T	Q	L	TN
16	56839523	C	G	I	M	TN
12	57464777	C	T	R	C	TN
15	98911371	A	G	I	V	TN
2	208248572	C	T	V	I	TN
2	211722408	C	T	V	I	TN
22	41173722	A	G	M	V	TN
5	58459007	G	T	A	D	TN
4	186708788	A	G	F	S	TN
16	56834232	C	T	L	F	TN
3	12599749	C	A	M	I	TN
6	157206240	A	G	E	G	TN
16	3728539	C	T	A	T	TN
3	47121823	T	A	D	V	TN
4	54290515	T	C	V	A	TN
11	108289609	A	G	Y	C	TN
12	112477676	C	G	H	Q	TN
3	38140779	G	A	V	I	TN
19	41220722	C	T	L	F	TN
17	31229233	G	C	R	P	TN
20	32795474	C	T	R	C	TN
15	98939206	T	G	N	K	TN
4	186636890	G	T	P	T	TN
3	49687597	C	A	R	M	TN
8	127740448	G	T	R	S	TN
11	119285498	C	A	P	T	TN
22	41141106	A	G	E	G	TN
3	138945698	C	T	G	D	TN
13	40560316	T	G	Q	P	TN
2	15946086	C	G	R	G	TN
4	186621326	G	A	H	Y	TN
4	55118764	A	T	N	K	TN
3	135132842	C	T	R	W	TN
11	119299546	G	A	R	Q	TN
5	254484	A	T	Y	F	TN
1	119953620	G	A	S	L	TN
16	68819329	A	G	T	A	TN
3	179210516	A	G	N	S	TN
1	28272380	C	T	R	W	TN
11	108310314	A	G	R	G	TN
19	10489350	T	G	N	T	TN
2	46378729	G	A	A	T	TN
19	1223025	C	G	P	A	TN
2	46375734	G	A	A	T	TN
6	93414741	G	C	Q	E	TN
19	10491796	A	G	V	A	TN
8	38428391	A	T	S	T	TN
7	152315297	G	A	S	F	TN
8	70066436	C	T	V	I	TN
19	5223049	C	T	E	K	TN
3	52658308	G	A	P	L	TN
22	28696915	C	G	D	H	TN
9	8500952	C	T	E	K	TN
5	236440	G	A	V	M	TN
5	68281003	C	G	P	A	TN
12	49048714	G	A	T	I	TN
19	41238043	C	T	R	W	TN
22	41172657	C	A	S	R	TN
13	109782224	T	C	Q	R	TN
5	177257134	A	G	N	S	TN
12	132677388	C	T	R	H	TN
4	186708945	C	T	V	M	TN
4	186617192	G	T	P	H	TN
5	112842374	C	G	S	R	TN
20	32798473	G	A	E	K	TN
1	28274073	T	C	M	T	TN
11	64371292	C	T	R	W	TN
11	108293332	A	G	Y	C	TN
10	113165689	C	T	S	L	TN
2	211712117	T	C	I	V	TN
3	135249409	G	A	A	T	TN
1	26773648	C	G	S	C	TN
1	2558376	C	T	T	M	TN
2	25275517	C	T	E	K	TN
17	80964274	G	A	V	M	TN
1	26696527	G	C	A	P	TN
12	49033525	C	T	R	H	TN
X	40073590	T	G	S	R	TN
7	152199323	G	A	P	L	TN
5	112840359	C	T	R	C	TN
14	95107994	T	C	I	V	TN
2	211657809	G	A	H	Y	TN
X	40063614	C	T	E	K	TN
12	45860936	C	A	Q	K	TN
19	41238005	C	T	P	L	TN
22	28734546	G	A	T	I	TN
4	54267677	A	C	N	H	TN
8	127738294	A	G	N	S	TN
5	112838070	T	G	L	V	TN
16	2173483	G	A	V	I	TN
12	132659347	T	A	S	C	TN
1	119965543	T	C	I	V	TN
7	116699124	C	T	L	F	TN
X	67546285	C	G	P	R	TN
7	152180074	G	T	A	E	TN
11	72235693	A	C	K	T	TN
13	109784520	C	G	A	P	TN
15	98649636	C	G	L	V	TN
13	28023385	C	T	V	I	TN
20	42352148	G	C	I	M	TN
12	45892096	A	T	K	M	TN
4	186618854	C	T	A	T	TN
12	132680662	C	T	R	H	TN
17	80923498	C	T	P	L	TN
7	81762824	G	A	A	V	TN
15	98891417	G	A	D	N	TN
7	50400064	A	G	T	A	TN
5	56856656	C	G	P	R	TN
4	1901196	A	G	Q	R	TN
5	56881734	G	A	S	N	TN
6	157206879	A	G	H	R	TN
15	98957400	G	C	K	N	TN
8	68030510	G	A	R	Q	TN
1	119963685	C	T	A	T	TN
7	116700216	G	A	V	I	TN
4	186604501	G	C	P	R	TN
17	58709901	C	T	H	Y	TN
2	15942314	G	A	E	K	TN
5	112841839	A	G	D	G	TN
5	35860987	T	C	I	T	TN
5	38950123	C	T	G	D	TN
11	72232917	C	A	L	I	TN
13	109782071	T	C	H	R	TN
X	45070239	T	C	S	P	TN
19	18156079	G	A	R	Q	TN
20	32786559	C	T	R	C	TN
11	119273923	A	G	S	G	TN
3	47121142	C	T	S	N	TN
9	134401727	G	A	G	S	TN
5	56881214	G	C	E	Q	TN
1	9717039	T	A	D	E	TN
7	55165355	A	G	M	V	TN
21	34792574	T	C	Q	R	TN
7	50400619	A	G	M	V	TN
15	98916755	G	T	G	W	TN
5	38954853	C	T	R	H	TN
22	41178868	A	G	H	R	TN
4	186636788	G	A	R	W	TN
7	116699194	T	C	V	A	TN
5	132591315	A	G	D	G	TN
7	152220657	G	T	T	K	TN
5	38967364	G	T	T	N	TN
1	11241585	C	G	E	D	TN
9	8501001	C	G	L	F	TN
4	186597719	C	T	A	T	TN
2	29920019	C	T	R	H	TN
2	211386921	T	C	E	G	TN
16	56834161	G	A	R	Q	TN
5	132595028	A	T	K	N	TN
11	101127458	T	C	Y	C	TN
8	38457439	C	T	S	N	TN
6	31356379	C	T	G	E	TN
19	5223012	G	T	T	K	TN
1	11241656	C	T	A	T	TN
6	26045421	C	T	T	M	TN
17	39727965	G	T	R	L	TN
12	49027001	G	A	R	W	TN
12	45892042	C	G	A	G	TN
17	39524721	G	A	R	Q	TN
X	67545786	G	C	A	P	TN
7	140834788	A	T	F	I	TN
17	39716333	G	A	A	T	TN
3	135249377	C	T	T	M	TN
5	38950418	T	G	S	R	TN
9	136507316	C	T	R	Q	TN
12	45850525	T	C	M	T	TN
5	38952403	G	C	L	V	TN
2	29383737	C	G	S	T	TN
3	49685917	T	C	K	R	TN
3	49686481	C	T	G	E	TN
12	56086566	G	A	D	N	TN
17	39710092	G	A	R	H	TN
8	68022127	G	A	R	Q	TN
4	54270708	A	T	E	D	TN
5	112842150	A	C	K	Q	TN
19	45357323	C	T	V	I	TN
3	189738642	G	C	Q	H	TN
1	26729793	C	T	P	L	TN
11	108229179	T	A	F	I	TN
17	31350234	G	A	R	K	TN
9	136513036	G	C	L	V	TN
16	3728613	A	G	M	T	TN
4	1807213	A	G	H	R	TN
16	11254932	C	G	V	L	TN
1	11240375	T	G	T	P	TN
8	70069207	G	C	S	R	TN
17	7674927	G	A	R	C	TN
11	108282761	A	G	M	V	TN
3	30644880	C	G	I	M	TN
10	43111410	C	A	D	E	TN
4	186606110	G	A	A	V	TN
12	11752481	G	A	S	N	TN
13	28057385	G	T	A	D	TN
19	45352781	C	T	V	I	TN
2	39022804	T	A	I	L	TN
3	49685328	C	A	R	L	TN
9	136506781	C	T	R	H	TN
3	189886438	C	T	P	L	TN
1	28279208	C	A	N	K	TN
16	3731416	C	T	V	I	TN
12	120994322	C	A	P	Q	TN
20	47624057	G	A	R	K	TN
19	42288891	C	T	S	F	TN
X	47180433	A	G	N	S	TN
X	124066253	G	C	M	I	TN
17	58692693	T	G	F	C	TN
15	98708072	A	G	N	S	TN
5	112842772	G	A	R	K	TN
9	8518376	T	G	I	L	TN
2	211420603	A	T	D	E	TN
2	29193292	G	A	P	S	TN
20	9580857	G	C	S	W	TN
4	186639774	G	A	T	I	TN
4	55095605	C	T	S	N	TN
12	49034836	A	G	I	T	TN
8	127740753	G	T	R	L	TN
X	40074818	C	G	Q	H	TN
1	241519697	G	C	A	G	TN
3	47121112	T	A	D	V	TN
7	5987531	T	C	K	E	TN
4	186636787	C	A	R	L	TN
8	68192405	C	T	T	I	TN
17	39727760	C	T	P	S	TN
12	120999581	C	A	S	R	TN
12	114672296	C	A	A	S	TN
3	47121758	G	T	Q	K	TN
4	186620387	C	A	V	L	TN
8	54459625	C	A	A	D	TN
3	138684686	G	A	R	W	TN
9	8484282	C	T	V	M	TN
4	186709044	A	T	L	M	TN
12	45836741	A	G	E	G	TN
5	35871118	G	A	V	M	TN
3	47123941	T	A	D	V	TN
12	50086327	C	T	A	V	TN
11	17720312	C	G	A	G	TN
7	152177627	C	T	R	Q	TN
5	132587638	G	A	R	Q	TN
14	95124399	C	A	E	D	TN
7	2917342	C	A	R	L	TN
5	112842982	A	C	E	A	TN
10	113165857	C	T	P	L	TN
22	41131489	A	G	S	G	TN
19	42290798	G	A	R	Q	TN
19	5215406	C	T	D	N	TN
7	81769918	A	T	H	Q	TN
19	18166238	G	C	E	Q	TN
13	72781672	T	C	D	G	TN
11	72238073	G	T	G	V	TN
20	47652447	A	G	S	G	TN
12	49037256	A	G	L	S	TN
X	40074056	C	A	Q	H	TN
1	26729822	C	T	R	W	TN
12	132625674	T	G	K	Q	TN
20	42110471	A	T	I	N	TN
16	89280877	T	C	K	E	TN
8	67952534	C	G	S	W	TN
7	152182020	G	A	S	F	TN
12	57471520	G	T	S	I	TN
4	186618926	G	C	L	V	TN
12	49046300	C	T	V	I	TN
6	93356950	G	C	T	S	TN
12	114674667	C	T	R	Q	TN
17	31340586	A	G	T	A	TN
3	138655414	G	A	T	I	TN
6	157200739	C	A	P	H	TN
1	26766242	G	C	M	I	TN
12	56088865	A	G	N	S	TN
5	58457332	T	C	K	R	TN
20	47642373	C	G	L	V	TN
19	5212445	G	A	A	V	TN
17	31988368	A	G	T	A	TN
4	186619411	T	C	Q	R	TN
11	72228463	G	C	R	P	TN
16	68738328	C	T	P	L	TN
7	2932574	T	C	K	E	TN
9	8633346	C	T	S	N	TN
3	52662165	C	T	G	R	TN
5	35874520	G	A	A	T	TN
17	80949488	A	G	K	R	TN
15	40389878	A	G	K	E	TN
12	45852566	T	G	H	Q	TN
11	108271271	G	A	R	H	TN
1	120069403	G	A	P	S	TN
22	28699893	C	T	R	H	TN
4	54737280	T	G	H	Q	TN
15	98911365	A	G	I	V	TN
9	8492955	G	C	P	A	TN
X	47567309	C	T	T	M	TN
8	38416003	T	C	Q	R	TN
11	108250702	C	A	L	I	TN
5	112843976	C	A	S	R	TN
4	186639760	T	G	K	Q	TN
4	1904246	A	G	T	A	TN
16	2586869	A	T	E	V	TN
16	67611217	A	G	T	A	TN
3	134795683	A	G	M	V	TN
12	56099988	G	A	A	T	TN
5	177091086	C	A	N	K	TN
5	35873532	C	T	P	L	TN
4	186611513	G	C	D	E	TN
16	56805540	A	G	M	V	TN
16	68823539	G	A	G	S	TN
8	68157424	A	G	N	S	TN
19	45368682	G	A	P	L	TN
13	48707107	A	G	Y	C	TN
3	47056949	A	G	S	P	TN
3	10141854	C	T	R	W	TN
9	8504381	T	A	T	S	TN
14	37591854	A	C	H	Q	TN
11	72234563	G	A	S	N	TN
4	186708105	C	T	E	K	TN
2	29222566	T	A	Q	L	TN
4	186600047	T	C	Q	R	TN
11	72228760	G	A	R	H	TN
5	112842318	A	G	S	G	TN
5	177090765	G	A	D	N	TN
13	40666103	G	A	S	L	TN
4	186620101	G	A	P	L	TN
9	8733791	G	A	T	M	TN
13	109782398	G	C	P	R	TN
6	31980671	A	G	S	G	TN
5	112840360	G	A	R	H	TN
4	186603310	G	A	A	V	TN
11	108304687	T	G	F	V	TN
11	108330415	G	A	M	I	TN
15	90102329	C	G	W	S	TN
12	49041451	G	T	P	T	TN
9	8501058	C	G	K	N	TN
7	152163603	C	A	S	I	TN
5	56872678	A	G	I	M	TN
9	136523857	C	T	S	N	TN
6	26056389	G	A	P	S	TN
1	28273446	A	T	Q	L	TN
7	152181444	C	A	R	L	TN
12	45893469	A	G	I	V	TN
13	109784112	C	T	G	R	TN
11	119285360	C	T	P	S	TN
9	136523851	G	A	A	V	TN
16	2168161	A	C	D	A	TN
9	8486206	G	C	L	V	TN
16	68822138	G	A	A	T	TN
6	152098890	C	T	A	V	TN
6	157084890	C	T	P	S	TN
3	52548232	C	T	R	Q	TN
21	34834487	G	A	P	L	TN
9	8521483	C	T	S	N	TN
3	170222743	A	G	Q	R	TN
12	49032071	G	A	R	W	TN
5	35876337	A	G	T	A	TN
3	52564225	C	T	A	T	TN
8	38417358	C	T	M	I	TN
4	186628653	G	C	I	M	TN
12	49045956	G	A	P	S	TN
X	67546356	G	T	A	S	TN
2	29193832	C	T	E	K	TN
5	112842067	C	G	P	R	TN
7	152180763	T	C	D	G	TN
2	25749734	C	T	G	R	TN
13	28052567	G	A	L	F	TN
19	10499528	C	T	R	H	TN
22	41117549	A	G	M	V	TN
12	114682995	A	G	V	A	TN
4	186618327	A	C	I	M	TN
3	52609868	T	C	N	S	TN
9	136497114	A	G	Y	H	TN
7	74752131	G	C	G	R	TN
12	56101819	C	T	R	W	TN
4	186597715	A	G	V	A	TN
1	28271743	G	A	V	I	TN
13	28014492	G	A	T	I	TN
19	5222217	G	A	S	L	TN
12	49049214	C	T	R	H	TN
4	186636701	C	G	E	Q	TN
9	136501814	T	G	M	L	TN
16	3751726	G	A	T	M	TN
11	64361643	C	G	A	G	TN
3	170273338	C	G	T	R	TN
19	41259744	C	T	P	L	TN
19	5212491	T	G	N	H	TN
X	71123660	A	G	S	G	TN
10	113160664	G	A	R	Q	TN
4	186618787	T	G	K	T	TN
22	41177308	C	T	P	L	TN
19	18163014	A	G	H	R	TN
3	135132843	G	A	R	Q	TN
18	63318572	G	C	A	G	TN
17	7673752	G	A	R	C	TN
7	116699985	A	G	T	A	TN
20	47649054	C	T	T	I	TN
13	109782359	G	A	P	L	TN
5	132595807	T	A	M	K	TN
13	40666037	G	A	P	L	TN
X	45063756	G	A	R	H	TN
11	108289083	G	A	E	K	TN
19	1223040	C	A	P	T	TN
6	26056392	G	A	P	S	TN
19	41239301	G	T	E	D	TN
12	132641819	C	T	V	I	TN
5	112841209	T	G	V	G	TN
13	109785073	G	C	H	Q	TN
12	49051551	G	A	P	L	TN
13	28004141	A	G	C	R	TN
5	38952307	C	T	D	N	TN
9	8486203	C	G	E	Q	TN
17	58709907	C	G	L	V	TN
[truncated: 636 more rows]

[truncated: 2 more sheets: TableS10_TestInDel, TableS11]
